# Supplementary material for: A systematic benchmark of high-accuracy PacBio long-read RNA sequencing for transcript-level quantification
Source: Genome Biol. 2026 Feb 25;27:110. doi: 10.1186/s13059-026-03988-1 (PMC13040695; doi:10.1186/s13059-026-03988-1)
Supplement: Supplementary file 2 — Additional file 2: Table S1. Number of expressed genes and transcripts across downsampled sequencing depths (5M, 10M, 20M, and 30M reads), calculated at a constant count threshold of 5. Illumina detection was performed on downsampled counts to allow for normalized comparison with Kinnex. [file 13059_2026_3988_MOESM2_ESM.tsv]

depth	illumina_detected_genes	kinnex_detected_genes	illumina_detected_transcripts	kinnex_detected_transcripts
5M	13003	13660	14343	23323
10M	14244	15548	19979	30909
20M	15628	17631	27666	40319
30M	16455	19008	33226	46719
