# Supplementary material for: A systematic benchmark of high-accuracy PacBio long-read RNA sequencing for transcript-level quantification
Source: Genome Biol. 2026 Feb 25;27:110. doi: 10.1186/s13059-026-03988-1 (PMC13040695; doi:10.1186/s13059-026-03988-1)
Supplement: Supplementary file 3 — Additional file 3: Table S2. Differential Transcript Usage (DTU) results based on full-depth Oarfish quantifications of the GENCODE V45 transcriptome plus novel transcripts identified by Bambu. [file 13059_2026_3988_MOESM3_ESM.tsv]

gene_id	NExons	P.Value	FDR
ENSG00000087460.29	53	5.378171486438122e-105	6.978715320802107e-101
ENSG00000155307.19	6	9.123044468681537e-70	5.919031251280581e-66
ENSG00000146242.9	3	1.8582456848369885e-65	8.037532002148255e-62
ENSG00000145555.15	7	8.740613851371574e-63	2.8354551333849383e-59
ENSG00000158560.14	6	4.4609917619483323e-57	1.157716582060831e-53
ENSG00000187147.19	8	6.804120765306035e-55	1.471504517510185e-51
ENSG00000003436.16	13	1.0357724620620265e-51	1.9200262096738365e-48
ENSG00000124019.10	4	2.795157386514295e-51	4.533745280926187e-48
ENSG00000106991.14	3	3.421144811375362e-49	4.932530563600744e-46
ENSG00000100364.19	4	1.108451187626229e-47	1.4383262610637949e-44
ENSG00000255122.1	3	6.015656685370718e-46	6.5815624926045876e-43
ENSG00000127914.19	15	6.086525116465402e-46	6.5815624926045876e-43
ENSG00000087303.19	3	2.75518352697051e-45	2.750097034305334e-42
ENSG00000188191.16	7	6.610779670171273e-45	6.127248357153031e-42
ENSG00000174780.17	5	1.892363126236917e-44	1.6370202617366825e-41
ENSG00000137962.13	5	7.03282133484111e-44	5.70361810255614e-41
ENSG00000148180.22	8	9.67581876464809e-43	7.38549554647492e-40
ENSG00000100031.19	4	3.6409277012823325e-42	2.6247043251021972e-39
ENSG00000101871.18	13	4.170296989319424e-42	2.8480933543899392e-39
ENSG00000185187.13	8	1.1655190827504796e-41	7.561887808885111e-39
ENSG00000169756.17	9	1.4240719094760128e-41	8.799408141600354e-39
ENSG00000105223.21	19	1.0577976973247146e-40	6.239083145675227e-38
ENSG00000086200.17	5	2.3833795302905356e-40	1.3446405558717388e-37
ENSG00000106070.20	14	8.109471336170792e-40	4.302714718440097e-37
ENSG00000065613.15	3	8.289755545699941e-40	4.302714718440097e-37
ENSG00000283632.4	3	1.2422462937058416e-39	6.1997645796642315e-37
ENSG00000145592.14	4	2.0733370073298592e-39	9.964304076708243e-37
ENSG00000165702.15	5	2.3533539222571517e-37	1.0906114462574573e-34
ENSG00000105701.16	7	8.6368695736511e-37	3.864552399575748e-34
ENSG00000245532.11	2	2.117312306412805e-36	9.158081496004188e-34
ENSG00000106003.14	4	2.8328393050373865e-36	1.1857717039408105e-33
ENSG00000027869.12	4	1.0321545232478743e-35	4.1853865917701304e-33
ENSG00000165905.18	6	9.246863668787267e-34	3.6359788777631382e-31
ENSG00000254416.6	4	1.1037227928346376e-33	4.212325576418311e-31
ENSG00000120949.15	3	1.4492187233890215e-33	5.372874901341698e-31
ENSG00000135253.16	7	3.539781091913146e-33	1.2758944291295829e-30
ENSG00000165916.9	4	6.291990031134936e-33	2.2066179092974846e-30
ENSG00000153046.18	4	1.9344213786696415e-32	6.60553994989928e-30
ENSG00000178105.12	6	5.294454965080162e-32	1.7615601955610306e-29
ENSG00000159079.19	6	6.643826673669143e-32	2.15525737293827e-29
ENSG00000129422.15	5	8.604529563612277e-32	2.723228673595925e-29
ENSG00000172578.12	4	4.166913750594677e-31	1.2873779244694412e-28
ENSG00000185261.16	3	7.389149049171775e-31	2.229804606094255e-28
ENSG00000138081.22	11	2.523900299258422e-30	7.443211427994838e-28
ENSG00000119408.17	5	2.7014732124017404e-30	7.7898480898055515e-28
ENSG00000137094.16	7	3.009139101765906e-30	8.488388909677042e-28
ENSG00000111057.11	4	4.638604845027479e-30	1.2806497121080121e-27
ENSG00000143344.16	2	1.6663845103966648e-29	4.50479279310565e-27
ENSG00000167705.12	2	3.8192580881434106e-29	1.0114018969744673e-26
ENSG00000196139.14	3	1.7376824805494643e-28	4.5096335735219695e-26
ENSG00000196588.21	6	2.0586753087126313e-28	5.237915844285315e-26
ENSG00000157554.20	6	2.9881840984194326e-28	7.413663930566152e-26
ENSG00000172889.16	4	3.028084065351465e-28	7.413663930566152e-26
ENSG00000125170.11	6	3.89151221184185e-28	9.351159714974045e-26
ENSG00000143248.13	3	5.0338988861177516e-28	1.1876340353866171e-25
ENSG00000196104.11	4	9.937755944625247e-28	2.302720020311736e-25
ENSG00000106484.16	9	1.5851067973661798e-27	3.6084817197585174e-25
ENSG00000134283.18	19	1.6209626116618566e-27	3.626484629124871e-25
ENSG00000165629.20	5	2.9899787380764294e-27	6.5759261195389405e-25
ENSG00000280780.4	4	5.68904066869596e-27	1.2303498619499798e-24
ENSG00000214063.12	9	6.067797016452319e-27	1.2907497391063161e-24
BambuGene57481	2	1.5025230119232346e-26	3.144635258502563e-24
ENSG00000103811.18	5	1.9341279477750184e-26	3.983689563544228e-24
ENSG00000099250.18	11	3.8696413340380216e-26	7.845697804762089e-24
ENSG00000138193.17	5	1.470422920749093e-25	2.9354165876369584e-23
ENSG00000105443.17	7	1.714922084844561e-25	3.3716407534762155e-23
ENSG00000120690.16	4	6.869535473874319e-25	1.330434213567062e-22
ENSG00000089177.20	4	1.0390397671964437e-24	1.9827323557560372e-22
ENSG00000105287.13	6	1.5066873191843809e-24	2.833445601990801e-22
ENSG00000179178.11	3	1.6451766889257658e-24	3.0496875307858195e-22
ENSG00000112759.19	9	1.7187302794994137e-24	3.1411611418006187e-22
ENSG00000216490.4	2	1.9058688638284563e-24	3.4347992190330625e-22
ENSG00000135837.17	14	2.0150500017459557e-24	3.5818203866651403e-22
ENSG00000166387.14	7	5.101719678663285e-24	8.945934398693891e-22
ENSG00000026508.21	9	9.982768273720475e-24	1.7271520149306248e-21
ENSG00000003147.19	8	1.138240856823772e-23	1.943396494492798e-21
ENSG00000166313.20	5	2.192381181255157e-23	3.654380720753535e-21
ENSG00000228624.8	7	2.1966838487883458e-23	3.654380720753535e-21
ENSG00000143537.14	13	3.2368987149417e-23	5.31670857279538e-21
ENSG00000105499.14	3	4.386739908030847e-23	7.115292130826034e-21
ENSG00000167711.14	2	4.674492071151512e-23	7.488420878427409e-21
ENSG00000132361.18	5	6.488939715662824e-23	1.0268351432980587e-20
ENSG00000115414.21	18	8.332824957847137e-23	1.2961664590175484e-20
ENSG00000242808.12	7	8.390719987474882e-23	1.2961664590175484e-20
ENSG00000167671.12	3	2.369602487188337e-22	3.6174072792653956e-20
ENSG00000134198.10	2	2.770250603998527e-22	4.1798571904052193e-20
ENSG00000074657.14	6	2.9785993128304525e-22	4.4425637566997644e-20
ENSG00000100242.16	4	3.1116249905147315e-22	4.588232486013541e-20
ENSG00000163827.14	3	4.793310892117794e-22	6.988539565856236e-20
ENSG00000144642.22	7	8.986984182104968e-22	1.295723408299934e-19
ENSG00000258545.7	2	1.117162825195477e-21	1.5930005296413747e-19
ENSG00000003402.21	14	1.4904193292848026e-21	2.1021392626956086e-19
ENSG00000130751.10	4	1.731473244134787e-21	2.4158706253648384e-19
ENSG00000024526.17	4	1.775686080182158e-21	2.451202401749328e-19
ENSG00000096654.16	3	2.1533115766486573e-21	2.9411969493255766e-19
ENSG00000091428.18	3	2.3813387984489582e-21	3.2187762759035083e-19
ENSG00000010671.18	7	2.566910166474566e-21	3.4338377649663884e-19
ENSG00000139174.12	7	2.833262512655731e-21	3.7514708534919143e-19
ENSG00000106804.10	7	4.095275872482861e-21	5.367707042559354e-19
ENSG00000163666.10	4	4.951783994989357e-21	6.3964427276363155e-19
ENSG00000111846.20	5	4.978735476967231e-21	6.3964427276363155e-19
ENSG00000141506.15	2	6.36258968220316e-21	8.094212129045903e-19
ENSG00000118407.15	4	7.077758239030212e-21	8.916601059189905e-19
ENSG00000158864.13	20	7.179872193327013e-21	8.958271305828013e-19
ENSG00000130600.22	13	7.445447687000626e-21	9.201155160620964e-19
ENSG00000228495.3	16	8.52327150918853e-21	1.0433770858795316e-18
ENSG00000196628.20	24	1.0944232334447222e-20	1.3272183062783846e-18
ENSG00000250284.3	4	1.467402346518669e-20	1.763056745224653e-18
ENSG00000012171.20	9	1.8175702641485316e-20	2.163742362164344e-18
ENSG00000163032.12	3	1.9372031833293867e-20	2.2851953188074657e-18
ENSG00000237742.8	5	2.1810316405537764e-20	2.5496456367410634e-18
ENSG00000133243.10	5	2.5625265849573704e-20	2.968870086286325e-18
ENSG00000177685.17	8	2.8864387205971734e-20	3.3145512246432676e-18
ENSG00000149781.14	9	3.4269870418020917e-20	3.90075296968631e-18
ENSG00000196353.13	3	3.719923065587209e-20	4.1973671042660535e-18
ENSG00000237125.13	10	4.05003177405751e-20	4.530449336221573e-18
ENSG00000164512.18	2	4.3520898724903346e-20	4.826728050037144e-18
ENSG00000196542.9	3	4.5122773438448265e-20	4.961975492689023e-18
ENSG00000146776.15	7	5.07067318974487e-20	5.529164311775583e-18
ENSG00000155275.19	4	6.289069697010344e-20	6.800580699033852e-18
ENSG00000105889.16	9	9.13173514948828e-20	9.792842586757019e-18
ENSG00000174628.17	5	1.029084565693941e-19	1.0945410921675885e-17
ENSG00000144579.9	8	1.32640774726199e-19	1.3993062543472834e-17
ENSG00000088756.13	3	1.337625329364658e-19	1.399760183373855e-17
ENSG00000128739.23	12	1.9481432602430487e-19	2.0223285555931042e-17
ENSG00000065534.20	12	2.5168586353746537e-19	2.591964893065199e-17
ENSG00000166689.18	4	2.6347058622349225e-19	2.691964036878768e-17
ENSG00000181885.18	5	3.0018898550878336e-19	3.0431658405952916e-17
ENSG00000185291.12	3	3.4911885724087833e-19	3.511756815160959e-17
ENSG00000151702.18	8	3.635564672350022e-19	3.628852860647222e-17
ENSG00000156508.19	16	3.9865358710184017e-19	3.948800722315632e-17
ENSG00000136111.14	5	5.911575647241514e-19	5.811257999894385e-17
ENSG00000258947.8	2	6.182469061611126e-19	6.031858537102704e-17
ENSG00000164093.18	12	8.040194536171463e-19	7.785788380698575e-17
ENSG00000118707.11	4	8.122399098571422e-19	7.807129681708353e-17
ENSG00000123329.20	7	1.1049368271308592e-18	1.0542397256507373e-16
ENSG00000143612.21	7	1.200012928085679e-18	1.1365961864846547e-16
ENSG00000008130.15	6	1.3072384942883406e-18	1.2291830943395295e-16
ENSG00000133466.14	3	1.4221531966979955e-18	1.3276158187304454e-16
ENSG00000100814.19	9	1.7123332993016773e-18	1.5870883494098974e-16
ENSG00000117245.13	4	1.8355188594892753e-18	1.689198065300201e-16
ENSG00000261949.7	2	2.6994409535326658e-18	2.466756747397174e-16
ENSG00000101670.12	5	3.243002776324778e-18	2.9427415402510714e-16
ENSG00000144824.21	6	6.031093816755841e-18	5.434685650432208e-16
ENSG00000132341.12	4	6.245664496924167e-18	5.589223621523309e-16
ENSG00000152601.18	10	6.307840797472692e-18	5.606201519726415e-16
ENSG00000249406.3	6	6.579595596541762e-18	5.807947786443939e-16
ENSG00000172765.19	7	8.082656788034583e-18	7.086523951455187e-16
ENSG00000168280.18	9	8.491868743388935e-18	7.395334819745961e-16
ENSG00000146281.6	2	9.366251827501015e-18	8.102432247576877e-16
ENSG00000085415.16	5	1.1998582739258374e-17	1.0310835074477925e-15
ENSG00000142534.7	6	1.7084981143566925e-17	1.4585178639402923e-15
ENSG00000196547.15	4	1.9301495837324386e-17	1.6369686927132107e-15
ENSG00000171843.17	6	1.971777302305925e-17	1.6614144334234858e-15
ENSG00000127955.17	14	2.5818071238602838e-17	2.161388983174906e-15
ENSG00000015153.15	5	3.790542040355171e-17	3.152953430490301e-15
ENSG00000017260.20	14	3.926619402845377e-17	3.2453384312943704e-15
ENSG00000164081.13	8	4.079551284783368e-17	3.3503960424904423e-15
ENSG00000186635.16	6	4.290055514130507e-17	3.501117003230029e-15
ENSG00000105894.13	3	8.786941273527275e-17	7.12620937283062e-15
ENSG00000129682.16	5	9.67559867420463e-17	7.79817195009188e-15
ENSG00000164741.15	4	1.0858146211757139e-16	8.697241064429668e-15
ENSG00000100207.21	5	1.1054043598452e-16	8.799832498988538e-15
ENSG00000189120.5	2	1.1170838819904906e-16	8.838585641895491e-15
ENSG00000157551.19	2	1.2488462984589124e-16	9.821230041698696e-15
ENSG00000147601.15	18	1.2806082767354691e-16	1.0010345180071957e-14
ENSG00000135549.16	5	1.3183637484902704e-16	1.0243765269706436e-14
ENSG00000164830.19	12	1.3806210332509662e-16	1.0663653885395558e-14
ENSG00000164828.18	13	1.4187935642597285e-16	1.0893648100493632e-14
ENSG00000123739.11	3	1.481250189186452e-16	1.130629556169612e-14
ENSG00000185963.14	2	1.9878013936534392e-16	1.508404145265908e-14
ENSG00000122787.15	3	2.005468953383809e-16	1.512963089483041e-14
ENSG00000204564.12	5	2.42727649447904e-16	1.820597675858961e-14
ENSG00000159314.13	8	2.635090040698767e-16	1.9651108257532872e-14
ENSG00000119139.21	11	3.04109359034514e-16	2.2549274530467737e-14
ENSG00000293397.1	2	3.8744200430886296e-16	2.856504231768072e-14
ENSG00000129654.8	2	4.482818201193842e-16	3.28638694794866e-14
ENSG00000109099.16	12	4.768421073899447e-16	3.476125385107822e-14
ENSG00000088305.19	19	5.259080157234027e-16	3.8123924089535605e-14
ENSG00000154553.17	4	5.603689663684705e-16	4.0396376153318183e-14
ENSG00000159216.19	8	6.179945937231837e-16	4.430440800083996e-14
ENSG00000176438.13	3	6.515863669534779e-16	4.645595987685896e-14
ENSG00000065978.19	2	7.368716549393581e-16	5.224943494258531e-14
ENSG00000110841.14	9	8.217538851402345e-16	5.795151311728088e-14
ENSG00000221955.11	3	9.298651187988265e-16	6.522124206234364e-14
ENSG00000163923.10	3	9.827063940919473e-16	6.855697940718876e-14
ENSG00000169398.20	16	1.2468527237018225e-15	8.651957723398315e-14
ENSG00000105989.10	2	1.3355231424450086e-15	9.217951221471506e-14
ENSG00000134352.21	16	1.4098731613049704e-15	9.679637111689575e-14
ENSG00000275832.5	3	1.4649836504428745e-15	1.0005067288498284e-13
ENSG00000178177.17	10	1.6458204722189867e-15	1.1181238977755797e-13
ENSG00000248727.6	2	1.7251007875950509e-15	1.1658806156163219e-13
ENSG00000158270.12	3	1.8636970146302053e-15	1.2530224073493027e-13
ENSG00000196208.14	6	1.9858773459235967e-15	1.3282857959126078e-13
ENSG00000125991.21	7	2.1069765097998447e-15	1.4001859104587977e-13
ENSG00000158296.14	4	2.1149540571048425e-15	1.4001859104587977e-13
ENSG00000116833.14	5	2.1762705535601005e-15	1.433466330101313e-13
ENSG00000163565.20	9	2.3492695453728856e-15	1.5396021020585133e-13
ENSG00000102804.16	7	2.4905859704909378e-15	1.6240122388487644e-13
ENSG00000170703.16	3	3.1298130222642904e-15	2.0306226888450714e-13
ENSG00000187051.9	5	4.0077219125235945e-15	2.5872736088013014e-13
ENSG00000167085.14	9	4.080787463497792e-15	2.621400897343928e-13
ENSG00000166938.13	5	5.361837766435185e-15	3.4273500914907863e-13
ENSG00000164010.15	3	5.5052646855023346e-15	3.5017801254450144e-13
ENSG00000092929.13	3	6.3391217318883966e-15	4.012509443560187e-13
ENSG00000182866.18	5	6.95772443336477e-15	4.3826908857932645e-13
ENSG00000132507.18	6	7.16106361133732e-15	4.4889836435127085e-13
ENSG00000054983.17	5	7.20005919274202e-15	4.4917292348567526e-13
ENSG00000134853.12	6	7.347626735440999e-15	4.561856675554182e-13
ENSG00000170142.12	4	7.497874153971193e-15	4.632972143901438e-13
ENSG00000131196.18	6	1.015734610749473e-14	6.246527160703868e-13
ENSG00000107554.17	5	1.1322639567674524e-14	6.930309954252105e-13
ENSG00000119812.20	7	1.1873564810048972e-14	7.233397980056125e-13
ENSG00000227121.2	5	1.2757655891920154e-14	7.735670226801678e-13
ENSG00000063177.13	6	1.3292905710164545e-14	8.022732302097449e-13
ENSG00000114861.24	16	1.579730828577005e-14	9.490086681303341e-13
ENSG00000177106.17	5	1.6516002667459124e-14	9.876112931472331e-13
ENSG00000143369.15	2	1.888142931866286e-14	1.1238781047659142e-12
ENSG00000291134.1	9	2.157303910087984e-14	1.278227193484095e-12
ENSG00000134954.14	5	2.2521011091505813e-14	1.3283301814699066e-12
ENSG00000182150.19	17	2.321524419473241e-14	1.363081487198406e-12
ENSG00000080845.19	4	2.5354204339560242e-14	1.4819646644600618e-12
ENSG00000114346.14	6	2.5849684606676826e-14	1.5041502576512938e-12
ENSG00000148700.15	6	3.517360144241784e-14	2.037556483557205e-12
ENSG00000095794.21	21	4.401313264417832e-14	2.5382862630704795e-12
ENSG00000151967.18	4	4.7246240637228683e-14	2.7126868075605285e-12
ENSG00000102316.17	5	5.2388064942499404e-14	2.9946587255236665e-12
ENSG00000143337.19	2	7.148622287384083e-14	4.0684439825042046e-12
ENSG00000111644.8	3	7.452465866924458e-14	4.222847034463396e-12
ENSG00000117676.14	3	7.547395801719319e-14	4.2491691665528155e-12
ENSG00000168216.13	5	7.564411817768962e-14	4.2491691665528155e-12
ENSG00000187672.15	2	8.68737802706375e-14	4.8589403999646216e-12
ENSG00000173258.13	4	9.237991593840618e-14	5.144728709084801e-12
ENSG00000129636.13	5	9.724064755659134e-14	5.392284797839014e-12
ENSG00000198648.12	3	9.995107015214341e-14	5.519000367209417e-12
ENSG00000187266.14	5	1.0191777425729739e-13	5.6037501642486904e-12
ENSG00000153130.18	5	1.028670102661411e-13	5.6320773215757255e-12
ENSG00000241127.8	5	1.1196023646266839e-13	6.104184993023467e-12
ENSG00000170776.22	7	1.1864260686416578e-13	6.4414496513364646e-12
ENSG00000111912.20	5	1.2043134417564745e-13	6.511321341763339e-12
ENSG00000128266.9	2	1.5274344509860993e-13	8.224062006637188e-12
ENSG00000164764.11	2	1.6437734340848635e-13	8.81388598375421e-12
ENSG00000075292.19	15	1.7507214283721435e-13	9.348708335208614e-12
ENSG00000160201.12	9	1.9187557046444703e-13	1.0204005747322397e-11
ENSG00000157216.17	5	1.965507128836629e-13	1.0409967552564939e-11
ENSG00000079819.20	14	2.0558440727213466e-13	1.0844159629118779e-11
ENSG00000115318.12	5	2.1509047205801012e-13	1.1299651681881534e-11
ENSG00000069998.12	5	2.207193927356062e-13	1.1548608226359782e-11
ENSG00000179256.2	2	2.357272761045132e-13	1.2284325842297845e-11
ENSG00000165794.10	2	2.9118849701391407e-13	1.5113847749010197e-11
ENSG00000116251.11	6	2.9258463518793603e-13	1.512580966613011e-11
ENSG00000141027.23	14	3.290654173534204e-13	1.6944257363404697e-11
ENSG00000197381.18	8	3.8209308434570234e-13	1.9596995503833336e-11
ENSG00000198563.14	8	4.0964788673109995e-13	2.092752353631005e-11
ENSG00000152061.24	12	4.3303092837091413e-13	2.2035330692317575e-11
ENSG00000154642.11	4	4.704963001374738e-13	2.3848281213218204e-11
ENSG00000106571.15	6	5.253629006578705e-13	2.6525715949169367e-11
ENSG00000132549.20	9	5.344407967309274e-13	2.6873737160962864e-11
ENSG00000065989.16	3	5.363978055401804e-13	2.6873737160962864e-11
ENSG00000291130.1	11	5.970421823643601e-13	2.97969975321536e-11
ENSG00000065882.18	6	7.055184455754167e-13	3.507589022906746e-11
ENSG00000171467.16	3	7.356757258077679e-13	3.643560388580762e-11
ENSG00000070961.17	7	7.926248864563356e-13	3.9106846108963536e-11
ENSG00000126822.18	5	8.159860071929401e-13	4.010694859596815e-11
ENSG00000048740.19	7	8.193553397719973e-13	4.012058448634505e-11
ENSG00000128242.13	5	8.438764888930837e-13	4.1063763865295233e-11
ENSG00000129084.18	7	8.449464358842345e-13	4.1063763865295233e-11
ENSG00000175287.19	7	8.611869229376914e-13	4.169687131358016e-11
ENSG00000198691.14	2	9.674823908471575e-13	4.661291450301295e-11
ENSG00000148498.17	15	9.699049719338392e-13	4.661291450301295e-11
ENSG00000106536.21	5	1.0028011246995139e-12	4.8016042044652743e-11
ENSG00000138172.11	3	1.0561659494817439e-12	5.0385328531158486e-11
ENSG00000245552.9	8	1.1497009396505795e-12	5.464659118280557e-11
ENSG00000131203.13	6	1.1570267548070437e-12	5.4794084563416785e-11
ENSG00000118257.17	10	1.237755016122613e-12	5.840403305166191e-11
ENSG00000079482.14	6	1.3708214619821163e-12	6.444847569086935e-11
ENSG00000175866.16	10	1.4427318359189779e-12	6.75844343064428e-11
ENSG00000196636.8	2	2.162306438419203e-12	1.0092837534146612e-10
ENSG00000095370.20	6	2.2895926125546234e-12	1.064865725466265e-10
ENSG00000021826.18	3	2.7460391752645607e-12	1.2725930120797478e-10
ENSG00000163041.13	6	2.8212782219184328e-12	1.30280805009301e-10
ENSG00000136754.18	10	2.846559046568123e-12	1.3098209286619845e-10
ENSG00000103047.8	2	3.0101376695661934e-12	1.3801959858760043e-10
ENSG00000182541.18	6	3.835754238091476e-12	1.7525615138547535e-10
ENSG00000140262.18	6	3.906376017560912e-12	1.7785661475042243e-10
ENSG00000173267.14	3	3.965378314424175e-12	1.7991170981807028e-10
ENSG00000262655.4	2	4.281617127028279e-12	1.9358280083734827e-10
ENSG00000223572.10	3	4.335086385540376e-12	1.9531209033824674e-10
ENSG00000203710.12	2	4.349968719771371e-12	1.9531209033824674e-10
ENSG00000254339.6	6	4.843913480836453e-12	2.167400735425304e-10
ENSG00000107679.15	10	5.522126943181295e-12	2.462375230746408e-10
ENSG00000168003.19	29	6.987443900823834e-12	3.1051052074345917e-10
ENSG00000069424.16	4	7.295477461965963e-12	3.230925445272025e-10
ENSG00000089775.12	3	7.43976617925614e-12	3.2836192497288325e-10
ENSG00000168306.13	2	8.421544101872995e-12	3.704337500539118e-10
ENSG00000168961.17	2	9.286767771734913e-12	4.071118196149738e-10
ENSG00000079156.17	5	9.467141154281141e-12	4.1362162834327297e-10
ENSG00000187838.17	10	1.0534690381092764e-11	4.5871859860758285e-10
ENSG00000129810.15	10	1.0731679357549406e-11	4.657333489751208e-10
ENSG00000132128.18	8	1.1603708259246755e-11	5.01899061239953e-10
ENSG00000138443.17	7	1.1951047384878003e-11	5.15205285269691e-10
ENSG00000149091.15	12	1.2786695412385484e-11	5.49404502222232e-10
ENSG00000153363.15	5	1.417892995683508e-11	6.072138452801715e-10
ENSG00000108387.16	8	1.4285978471230057e-11	6.097857126403987e-10
ENSG00000115935.19	8	1.4333604823584214e-11	6.098126432486188e-10
ENSG00000072818.12	3	1.4390869766866007e-11	6.102481244929847e-10
ENSG00000108622.11	4	1.4631767503574032e-11	6.18442394548458e-10
ENSG00000180628.15	4	1.485173271848628e-11	6.2570157063337e-10
ENSG00000105088.9	2	1.558715261449194e-11	6.545595220894739e-10
ENSG00000108684.15	2	1.5985932661272152e-11	6.691402006860241e-10
ENSG00000106591.4	4	1.833181796570837e-11	7.648671058618386e-10
ENSG00000164125.16	4	1.843532109755283e-11	7.667202774418127e-10
ENSG00000011028.14	4	1.8780193832224728e-11	7.785680356771504e-10
ENSG00000101888.12	2	1.98138032003349e-11	8.188022621896359e-10
ENSG00000291035.1	6	2.094337671501477e-11	8.627341468381958e-10
ENSG00000053254.16	6	2.173960647444032e-11	8.926997899124606e-10
ENSG00000224687.2	2	2.2304687051146236e-11	9.130145715320933e-10
ENSG00000174720.18	25	2.291878445514086e-11	9.334801107907686e-10
ENSG00000186654.21	8	2.294853231675826e-11	9.334801107907686e-10
ENSG00000124356.17	25	2.6668249392686257e-11	1.0813975128734276e-9
ENSG00000014216.16	7	2.6766193751589495e-11	1.0819879443010133e-9
ENSG00000129675.16	3	2.74214017674138e-11	1.1050313954470853e-9
ENSG00000166881.10	2	2.786334132418622e-11	1.1193644489865029e-9
ENSG00000183287.15	6	2.830180370057595e-11	1.1334697679588688e-9
ENSG00000120833.14	8	2.9296711199537425e-11	1.1697049985390695e-9
ENSG00000163947.12	4	3.286074740228807e-11	1.307978706417454e-9
ENSG00000131375.10	3	3.568964333940223e-11	1.4162348989971968e-9
ENSG00000101901.13	7	3.609418258774274e-11	1.4279210770077738e-9
ENSG00000065054.14	4	3.683576180729013e-11	1.4528293167519658e-9
ENSG00000239713.9	4	3.715041136059165e-11	1.4607992055001128e-9
ENSG00000137103.20	5	3.9679417825309386e-11	1.555529080668322e-9
ENSG00000269335.7	5	3.982314619659973e-11	1.5564612802622836e-9
ENSG00000219626.9	6	4.31224523363634e-11	1.68035117572568e-9
ENSG00000123453.19	5	4.400528036026781e-11	1.709618317230045e-9
ENSG00000137868.19	10	4.4192785995654843e-11	1.711777883819753e-9
ENSG00000189403.15	10	4.456526956649306e-11	1.7210682675440893e-9
ENSG00000166450.13	5	4.740241209165748e-11	1.8252038554936128e-9
ENSG00000254369.6	4	4.908702397666489e-11	1.884476991482851e-9
ENSG00000174943.11	4	4.9422890675946415e-11	1.891774128056285e-9
ENSG00000131368.9	17	5.013502995354317e-11	1.91338867257993e-9
ENSG00000132424.17	16	5.066816487653948e-11	1.9280648311964116e-9
ENSG00000108424.11	10	5.120644311650498e-11	1.9428503095899667e-9
ENSG00000145681.11	4	5.362741632720373e-11	2.02877362758541e-9
ENSG00000018408.15	6	5.495773123355292e-11	2.0730567456005312e-9
ENSG00000237441.10	5	5.739927337082513e-11	2.158878177564716e-9
ENSG00000174705.13	2	6.064249131203753e-11	2.2742686915173383e-9
ENSG00000203326.12	5	6.219618289657557e-11	2.3258146088356328e-9
ENSG00000160789.24	13	6.476731342255943e-11	2.4150018935952044e-9
ENSG00000198947.18	14	7.031673306775914e-11	2.6144124019691765e-9
ENSG00000038274.18	11	7.241028799091803e-11	2.6845597056290067e-9
ENSG00000160679.14	9	7.302667851754128e-11	2.699685233453121e-9
ENSG00000168824.15	4	7.339190140660642e-11	2.699685233453121e-9
ENSG00000117152.14	3	7.344242350562205e-11	2.699685233453121e-9
ENSG00000133703.14	9	7.874845029149214e-11	2.8865533643570674e-9
ENSG00000101974.15	5	8.13104599685844e-11	2.9720690945136652e-9
ENSG00000197694.19	10	8.562804380847208e-11	3.1201679604115253e-9
ENSG00000101850.13	2	8.584309200577332e-11	3.1201679604115253e-9
ENSG00000149177.15	4	8.900525204819547e-11	3.2260674597133646e-9
ENSG00000094916.16	5	8.978691096159477e-11	3.24533414105196e-9
ENSG00000185015.8	2	9.219798083313883e-11	3.3232249980300263e-9
ENSG00000136305.12	2	1.0788587629840495e-10	3.877914489883941e-9
ENSG00000040633.13	4	1.0919286774103541e-10	3.914051524330596e-9
ENSG00000167986.15	14	1.122775853953336e-10	4.0135370470794735e-9
BambuGene54972	2	1.1343464459232033e-10	4.043758099532826e-9
BambuGene35775	2	1.1813190180464862e-10	4.199670021416768e-9
ENSG00000205250.9	3	1.1997570353513647e-10	4.253564833529866e-9
ENSG00000179222.18	8	1.2112945079694556e-10	4.282767720820615e-9
ENSG00000151466.12	6	1.2248930015499984e-10	4.319079235900211e-9
ENSG00000156011.19	3	1.579929739118392e-10	5.5558721666125355e-9
ENSG00000127603.32	32	1.6799603638715447e-10	5.891666400431666e-9
ENSG00000185432.12	4	1.715397460173546e-10	5.9997297690598194e-09
ENSG00000175309.15	12	1.7250772331539134e-10	6.017366176721823e-9
ENSG00000289755.1	3	1.7529814934537206e-10	6.098307737012192e-9
ENSG00000141127.15	6	1.8446114533062583e-10	6.39991396205936e-9
ENSG00000104722.14	3	2.0098565819986887e-10	6.954639735470662e-9
ENSG00000172270.22	8	2.0335897861305302e-10	7.0180481555398296e-9
ENSG00000163704.13	3	2.0711243874147425e-10	7.128623355727772e-9
ENSG00000161513.12	9	2.1355613611625866e-10	7.330964080012097e-9
ENSG00000179715.13	2	2.1568361285464207e-10	7.384460581535186e-9
ENSG00000141526.18	8	2.4336278529143695e-10	8.306119901309038e-9
ENSG00000161638.11	4	2.4388345271260353e-10	8.306119901309038e-9
ENSG00000198901.14	4	2.4573006834625305e-10	8.347103054609895e-9
ENSG00000144401.14	12	2.519559111798247e-10	8.536239956839178e-9
ENSG00000161800.13	5	2.567270101054262e-10	8.675233549812527e-9
ENSG00000136732.16	3	2.59582406708962e-10	8.748938466118157e-9
ENSG00000259494.2	4	2.6729540352227606e-10	8.973035974907832e-9
ENSG00000101489.20	2	2.676144360580557e-10	8.973035974907832e-9
ENSG00000078070.14	6	2.7237411489010145e-10	9.106890676210072e-9
ENSG00000166317.12	2	2.730102090818217e-10	9.106890676210072e-9
ENSG00000277258.5	6	3.0149996235459037e-10	1.0031444901315808e-8
ENSG00000109906.15	3	3.029945099460577e-10	1.0055388135703437e-8
ENSG00000113648.17	14	3.1554453043090267e-10	1.0445167925692328e-8
ENSG00000128340.16	2	3.2265301452072634e-10	1.0653296479442608e-8
ENSG00000028839.10	3	3.243739348931477e-10	1.0682934464907322e-8
ENSG00000001460.18	6	3.301030315502962e-10	1.0844093512396565e-8
ENSG00000119509.13	3	3.4587366478733823e-10	1.1333476450203285e-8
ENSG00000141510.18	9	3.6506863819882957e-10	1.1932319015788444e-8
ENSG00000131370.16	3	3.7080023838713686e-10	1.2089205762089167e-8
ENSG00000128609.16	11	3.843228535029588e-10	1.2498680067805497e-8
ENSG00000148655.16	2	3.868207088690033e-10	1.2548463795710466e-8
ENSG00000102575.14	7	3.9885968920004135e-10	1.2906741463989368e-8
ENSG00000168522.13	8	4.19692542285294e-10	1.3547090618641727e-8
ENSG00000143851.16	5	4.2865930271351444e-10	1.3802191344939361e-8
ENSG00000163681.17	14	4.373293729977284e-10	1.4046499861431989e-8
ENSG00000059377.19	5	4.4483768873904927e-10	1.4252379874266429e-8
ENSG00000170266.16	4	5.298335816560447e-10	1.6933794471844423e-8
ENSG00000187867.10	2	5.381421537716957e-10	1.7157082524180647e-8
ENSG00000042062.13	3	5.429636165402092e-10	1.7245877528783976e-8
ENSG00000183914.15	2	5.435853814174358e-10	1.7245877528783976e-8
ENSG00000064012.24	9	5.599266342500674e-10	1.769464840252073e-8
ENSG00000006125.18	7	5.604578062142433e-10	1.769464840252073e-8
ENSG00000114541.15	4	5.720737362923321e-10	1.7991657807473636e-8
ENSG00000168477.21	4	5.72935625217828e-10	1.7991657807473636e-8
ENSG00000173327.8	5	5.74024840651517e-10	1.7991657807473636e-8
ENSG00000166793.13	3	5.864734582428736e-10	1.8337541190745852e-8
ENSG00000140545.16	15	5.948933139341547e-10	1.855609529233075e-8
ENSG00000134419.15	5	5.971330099162674e-10	1.8571601972652974e-8
ENSG00000114126.18	9	5.982528995506275e-10	1.8571601972652974e-8
ENSG00000014641.21	10	6.239786347784973e-10	1.932397795915461e-8
ENSG00000170271.11	5	6.297625275662576e-10	1.9456663232618473e-8
ENSG00000085465.13	2	6.530561479373412e-10	2.012840041718513e-8
ENSG00000136560.14	8	6.548314451685363e-10	2.0135291072291296e-8
ENSG00000113721.14	3	6.596887369535368e-10	2.0236692791274455e-8
ENSG00000142459.9	4	6.830214469218706e-10	2.090303371523159e-8
ENSG00000183230.18	5	7.084660235709319e-10	2.163071793377979e-8
ENSG00000256043.5	3	7.24402932117046e-10	2.206538133133988e-8
ENSG00000093167.18	7	7.423231362329776e-10	2.255827872543119e-8
ENSG00000167766.21	12	7.903599635389181e-10	2.396194132448832e-8
ENSG00000076944.18	5	8.102041992442118e-10	2.4506316292291128e-8
ENSG00000115325.14	4	8.268072040308218e-10	2.4950349487218474e-8
ENSG00000158764.7	2	9.311683763229691e-10	2.801994282237987e-8
ENSG00000064042.18	15	9.328464318178255e-10	2.801994282237987e-8
ENSG00000175352.12	3	9.568172486741765e-10	2.8673581105764694e-8
ENSG00000160808.12	5	1.0024826583436605e-9	2.997284556374963e-8
ENSG00000138757.15	27	1.0049135507167697e-9	2.997645571057656e-8
ENSG00000126070.20	6	1.0223086798479273e-9	3.041823848855131e-8
ENSG00000107872.14	2	1.0244120082842883e-9	3.041823848855131e-8
ENSG00000177694.16	4	1.0377442204143244e-9	3.0723707918965043e-8
ENSG00000091879.14	3	1.0394349396135676e-9	3.0723707918965043e-8
ENSG00000151503.14	13	1.0621369219094308e-9	3.132338340612903e-8
ENSG00000036054.13	5	1.0842574621678452e-9	3.190323090496589e-8
ENSG00000281103.4	8	1.1082432875331485e-9	3.253521470368809e-8
ENSG00000142347.20	5	1.1134090681189456e-9	3.2553432096727377e-8
ENSG00000137575.12	7	1.113881307871991e-9	3.2553432096727377e-8
ENSG00000156976.17	5	1.1589624099915612e-9	3.3794822993371907e-8
ENSG00000002330.14	4	1.260753405171523e-9	3.668057440696341e-8
ENSG00000134779.15	11	1.307421522601213e-9	3.795324760016407e-8
ENSG00000152332.16	4	1.3357779599674394e-9	3.868985448334262e-8
ENSG00000243660.12	5	1.3592363645582868e-9	3.9151948117508135e-8
ENSG00000109654.16	26	1.3598767467355016e-9	3.9151948117508135e-8
ENSG00000168010.11	10	1.360783646809199e-9	3.9151948117508135e-8
ENSG00000175322.12	11	1.3903660257097148e-9	3.991457864957801e-8
ENSG00000160310.19	13	1.3989076204154645e-9	4.00711374889869e-8
ENSG00000133424.22	12	1.4486639600973357e-9	4.1359200554857585e-8
ENSG00000164398.15	6	1.4502494029331227e-9	4.1359200554857585e-8
ENSG00000166483.12	6	1.5315640276163432e-9	4.347536032949573e-8
ENSG00000096060.15	5	1.5332199878870051e-9	4.347536032949573e-8
ENSG00000198492.16	3	1.5345033161921273e-9	4.347536032949573e-8
ENSG00000180448.11	6	1.5695796796652513e-9	4.437225691358671e-8
ENSG00000160753.17	14	1.6743830394361276e-9	4.723216156461563e-8
ENSG00000057657.17	3	1.698474104852177e-9	4.7807809077140676e-8
ENSG00000110921.14	9	1.758000381071574e-9	4.937621849520507e-8
ENSG00000145779.8	4	1.7764345098292346e-9	4.978620777439341e-8
ENSG00000167634.12	3	1.8241102152835135e-9	5.1012185675687225e-8
ENSG00000205856.4	2	1.88437244514412e-9	5.258412225417226e-8
ENSG00000154839.10	3	1.9191987752520764e-9	5.344103714092477e-8
ENSG00000079215.15	17	1.9383554495894344e-9	5.385888718173983e-8
ENSG00000146426.19	6	2.1245716784979073e-9	5.890692756450608e-8
ENSG00000115687.14	9	2.269102551969295e-9	6.27661308208333e-8
ENSG00000177335.13	6	2.2734341465622417e-9	6.27661308208333e-8
ENSG00000171992.13	4	2.2889571027479323e-9	6.306052519162881e-8
ENSG00000164587.13	7	2.3431275304400406e-9	6.441615007413128e-8
ENSG00000156973.14	3	2.6265417544526194e-9	7.205498056189681e-8
ENSG00000177830.18	5	2.661753415307148e-9	7.281653429683757e-8
ENSG00000100346.18	2	2.665525107197738e-9	7.281653429683757e-8
ENSG00000093144.19	11	2.6967189105707944e-9	7.351391719236687e-8
ENSG00000126012.13	9	2.76825347722373e-9	7.530578012674029e-8
ENSG00000290546.1	2	2.8563582572824747e-9	7.753996808890668e-8
ENSG00000153113.24	15	3.1411156005529176e-9	8.509210027719136e-8
ENSG00000166979.13	4	3.1738516915695054e-9	8.57997907287623e-8
ENSG00000136891.14	3	3.2409771345193624e-9	8.743226465181548e-8
ENSG00000073712.15	6	3.251668514170574e-9	8.75386942736045e-8
ENSG00000144674.19	8	3.3711530443822922e-9	9.056745735798059e-8
ENSG00000118418.16	7	3.7837728977255335e-9	1.0144263867951761e-7
ENSG00000146433.10	2	3.9831271983489905e-9	1.0656713098098249e-7
ENSG00000137496.19	4	4.3849427448262e-9	1.1707616678367238e-7
ENSG00000211454.16	2	4.4743254027049554e-9	1.1921734378952672e-7
ENSG00000104960.15	11	4.766864507139666e-9	1.2675170869804162e-7
ENSG00000086666.19	11	4.859847206218684e-9	1.289598718770831e-7
ENSG00000197183.15	4	5.026605104336339e-9	1.331127098650374e-7
ENSG00000160050.16	5	5.398168650501075e-9	1.4266117394888382e-7
ENSG00000117586.11	2	5.434644033692157e-9	1.4333321337640128e-7
ENSG00000196417.13	3	5.447012733495151e-9	1.433680268353612e-7
ENSG00000165490.13	4	5.609532311562015e-9	1.4734674347131316e-7
ENSG00000261052.6	3	5.626095729090423e-9	1.4748326905187338e-7
ENSG00000103152.12	4	5.857839510559459e-9	1.532486400988297e-7
ENSG00000172927.9	5	5.950721989173857e-9	1.553653290372635e-7
ENSG00000111237.19	12	6.067007913393165e-9	1.5808332265901549e-7
ENSG00000143740.15	14	6.222073704413257e-9	1.6179885448590466e-7
ENSG00000116962.15	3	6.6031962774286e-9	1.7136614979182706e-7
ENSG00000171552.14	11	6.646045305714087e-9	1.7213389997394408e-7
ENSG00000049130.16	3	6.740526490865009e-9	1.7423321064833537e-7
ENSG00000119917.15	4	6.774734420993493e-9	1.747692919419713e-7
ENSG00000196235.14	9	6.981712195678141e-9	1.7941443845370568e-7
ENSG00000087274.19	11	6.982451558193693e-9	1.7941443845370568e-7
ENSG00000196482.18	7	7.165168088773292e-9	1.8374549628443132e-7
ENSG00000100106.22	4	7.734793047003307e-9	1.9796188279667634e-7
ENSG00000048405.11	3	7.84434954289244e-9	2.000834525584899e-7
ENSG00000164896.21	12	7.84852630643275e-9	2.000834525584899e-7
ENSG00000175061.20	32	8.032218555263423e-9	2.0436483916293758e-7
ENSG00000198925.12	5	8.061742209650965e-9	2.0471461235309377e-7
ENSG00000106853.20	6	8.215018093523116e-9	2.0819936480772648e-7
ENSG00000255794.11	7	8.610528295954477e-9	2.1779769038656002e-7
ENSG00000157510.14	3	8.821884021874638e-9	2.2270966355611925e-7
ENSG00000102547.19	2	8.999274699447455e-9	2.2674677378646637e-7
ENSG00000135903.20	2	9.161003890734958e-9	2.3037439241507133e-7
ENSG00000266094.8	2	9.301244180300652e-9	2.3344863536476067e-7
ENSG00000134369.16	7	9.631816001386653e-9	2.412788502586742e-7
ENSG00000227706.4	5	9.799848005864773e-9	2.4501508232004103e-7
ENSG00000104299.15	4	9.913713485216383e-9	2.473852811233996e-7
ENSG00000067798.16	4	9.984145106816645e-9	2.486646197812913e-7
ENSG00000127022.16	31	1.0095120607826392e-8	2.5093648443081213e-7
ENSG00000136997.22	7	1.011403987032327e-8	2.5093648443081213e-7
ENSG00000121207.12	3	1.013513986491598e-8	2.50980104746469e-7
ENSG00000138835.24	9	1.0477808116973582e-8	2.589715011920937e-7
ENSG00000116560.12	7	1.0614683256796293e-8	2.6185576034256407e-7
ENSG00000058668.16	4	1.0855586503868765e-8	2.672904942584461e-7
ENSG00000267272.5	2	1.0931830866004482e-8	2.6865802522211015e-7
ENSG00000160209.19	6	1.1332628652889022e-8	2.7798145444213223e-7
ENSG00000116977.19	11	1.1368125005792714e-8	2.7832601900974764e-7
ENSG00000162576.17	4	1.153765782196601e-8	2.8194472297143305e-7
ENSG00000283154.3	5	1.158147760148869e-8	2.8248355894157375e-7
ENSG00000094841.14	5	1.1660726246601008e-8	2.8388289639004633e-7
ENSG00000103876.14	5	1.2111285581388868e-8	2.9375725142923705e-7
ENSG00000148303.17	7	1.2111600609944654e-8	2.9375725142923705e-7
ENSG00000011332.22	5	1.2652881497274027e-8	3.063130416205742e-7
ENSG00000171421.13	5	1.2690273985066168e-8	3.0664617361307e-7
ENSG00000166181.13	7	1.279861757046575e-8	3.0868933381851966e-7
ENSG00000165156.15	4	1.3717836342589965e-8	3.2976677301750083e-7
ENSG00000160229.13	2	1.3723339814230153e-8	3.2976677301750083e-7
ENSG00000170185.11	4	1.4350385800514331e-8	3.441970538770314e-7
ENSG00000117114.21	15	1.4439241234302383e-8	3.456892882957707e-7
ENSG00000103723.17	7	1.4591722532324281e-8	3.486964854133331e-7
ENSG00000149577.17	3	1.5051000611582134e-8	3.5901063223509145e-7
ENSG00000136877.15	8	1.535805230130606e-8	3.6566254433348155e-7
ENSG00000174796.12	8	1.575575252654374e-8	3.744444043670908e-7
ENSG00000081189.17	13	1.608096998677292e-8	3.8147471032607934e-7
ENSG00000104976.13	2	1.6161541410300316e-8	3.8268642580302355e-7
ENSG00000167994.13	3	1.628974581974941e-8	3.8501956604201887e-7
ENSG00000251002.10	2	1.6839187832396568e-8	3.972823660239598e-7
ENSG00000117632.23	6	1.692280011084537e-8	3.985304069661153e-7
ENSG00000010270.14	5	1.696229340066626e-8	3.9873681008522714e-7
ENSG00000186017.16	7	1.7301090445310333e-8	4.059655508469202e-7
ENSG00000179915.25	6	1.842255085965461e-8	4.3150003601963575e-7
ENSG00000186854.11	6	1.8715877235978688e-8	4.373193535804053e-7
ENSG00000162591.17	2	1.873840633405559e-8	4.373193535804053e-7
ENSG00000168702.18	2	1.8836103763349706e-8	4.3881020185498345e-7
ENSG00000013563.14	6	1.9240132134007304e-8	4.474192734245139e-7
ENSG00000016864.19	8	1.990134761971314e-8	4.613704610883255e-7
ENSG00000145362.21	25	1.9911178961888278e-8	4.613704610883255e-7
ENSG00000160345.13	2	2.0142206261239316e-8	4.6589174411023416e-7
ENSG00000090263.16	6	2.0423203816329557e-8	4.715506987912675e-7
ENSG00000104870.13	3	2.1295015205955113e-8	4.90806602686454e-7
ENSG00000188610.12	2	2.1830954076704647e-8	5.022667732257438e-7
ENSG00000291203.1	18	2.2493106708327066e-8	5.165850489331894e-7
ENSG00000125952.21	9	2.254371174988985e-8	5.168325153119623e-7
ENSG00000204576.12	6	2.3063056722995743e-8	5.278063916006927e-7
ENSG00000121570.13	5	2.4847805985655804e-8	5.676498775877988e-7
ENSG00000182185.19	8	2.5246817893124294e-8	5.757516853799312e-7
ENSG00000114993.17	6	2.5314651796141312e-8	5.76285827555666e-7
ENSG00000115317.13	7	2.5737118739692775e-8	5.848771502035961e-7
ENSG00000176681.15	3	2.5827804571013704e-8	5.85911874324255e-7
ENSG00000165821.12	4	2.742383659403723e-8	6.210326416129618e-7
ENSG00000135316.20	20	2.919411360009742e-8	6.599700663325159e-7
ENSG00000144713.13	7	2.9267199016906242e-8	6.604716077276093e-7
ENSG00000116044.17	11	2.9344939551653523e-8	6.610762771219725e-7
ENSG00000160404.18	5	2.972376051386798e-8	6.684497685059808e-7
ENSG00000107771.17	5	2.981667212795635e-8	6.693791306788263e-7
ENSG00000122482.22	8	2.997628202903515e-8	6.704656274747494e-7
ENSG00000141556.22	17	2.999081145249044e-8	6.704656274747494e-7
ENSG00000064225.13	9	3.002007780231423e-8	6.704656274747494e-7
ENSG00000186019.12	2	3.0384567511675016e-8	6.774401168926031e-7
ENSG00000069493.15	3	3.076178221646551e-8	6.846739040151911e-7
ENSG00000255330.9	2	3.0892694759086985e-8	6.864102862909464e-7
ENSG00000109332.20	10	3.267124553316051e-8	7.24687319723574e-7
ENSG00000184113.10	4	3.303277425672443e-8	7.314561070908809e-7
ENSG00000090534.20	3	3.3207471909941835e-8	7.34071815167641e-7
ENSG00000122674.12	4	3.3645933761349335e-8	7.424993817810697e-7
ENSG00000104765.16	3	3.400268444600226e-8	7.490981890854421e-7
ENSG00000177189.14	4	3.4679404256862356e-8	7.627117790458405e-7
ENSG00000132622.11	2	3.543407097751363e-8	7.779907022067967e-7
ENSG00000158604.15	4	3.5638773014487654e-8	7.811633760743105e-7
ENSG00000231500.7	6	3.6144258751639824e-8	7.909070852635385e-7
ENSG00000120549.19	8	3.6942697040501795e-8	8.070175703662479e-7
ENSG00000187239.19	8	3.7209199391459684e-8	8.114732290816485e-7
ENSG00000185630.20	13	3.848009076753501e-8	8.377813050327755e-7
ENSG00000120279.7	3	4.0135119560334427e-8	8.717618253725449e-7
ENSG00000260469.3	4	4.017521359223041e-8	8.717618253725449e-7
ENSG00000165699.15	16	4.0471905338621617e-8	8.767336288379868e-7
ENSG00000109572.16	4	4.234525801376674e-8	9.157867799777287e-7
ENSG00000163803.13	3	4.384446480180645e-8	9.466319056043935e-7
ENSG00000144426.19	6	4.422080627776887e-8	9.531713991035364e-7
ENSG00000188171.17	3	4.4533812327314554e-8	9.583262831828087e-7
ENSG00000159173.20	2	4.59212482144515e-8	9.865465510442428e-7
ENSG00000160781.17	5	4.746154446150359e-8	1.017952067656976e-6
ENSG00000160285.15	6	4.7620912792981087e-8	1.019684759738816e-6
ENSG00000004455.18	17	4.874898507284797e-8	1.0421199840284601e-6
ENSG00000152689.18	7	5.3900668743396634e-8	1.1503537460761755e-6
ENSG00000183060.16	10	5.70981001243741e-8	1.2165926883643322e-6
ENSG00000145147.20	2	5.7218479487492125e-8	1.217158999720816e-6
ENSG00000072832.15	5	5.822881688433818e-8	1.2366237772359613e-6
ENSG00000137841.12	7	5.852905886623701e-8	1.240393013090346e-6
ENSG00000225889.10	6	5.859748127499862e-8	1.240393013090346e-6
ENSG00000099204.22	9	5.932954589552537e-8	1.2538439536487576e-6
ENSG00000120685.20	2	6.112448947911799e-8	1.289677033302496e-6
ENSG00000132466.20	6	6.17800720543217e-8	1.3012540497881354e-6
ENSG00000101150.18	7	6.187374758934028e-8	1.3012540497881354e-6
ENSG00000134871.19	9	6.23375582496517e-8	1.3088869835719749e-6
ENSG00000112414.15	5	6.310364413208483e-8	1.3228318033246088e-6
ENSG00000133454.16	5	6.525507175357463e-8	1.365725501732878e-6
ENSG00000126882.14	3	6.786267420085431e-8	1.418012979758914e-6
ENSG00000183011.14	5	6.814851112470875e-8	1.4216962706659497e-6
ENSG00000077549.19	8	6.856591372289467e-8	1.4281080200132925e-6
ENSG00000176092.17	4	7.037649317311205e-8	1.4634701529075352e-6
ENSG00000039560.14	5	7.074708529829965e-8	1.4688226861291782e-6
ENSG00000281501.1	2	7.104282813021952e-8	1.4726066099324736e-6
ENSG00000090989.18	5	7.155967237320121e-8	1.4809542403742565e-6
ENSG00000161653.11	2	7.455777135417341e-8	1.5405440144773157e-6
ENSG00000291101.1	3	7.473769936105057e-8	1.5418066564530877e-6
ENSG00000089091.17	8	7.564378102752788e-8	1.5560925834777582e-6
ENSG00000110888.19	22	7.567003854612094e-8	1.5560925834777582e-6
ENSG00000171988.20	9	7.705055120447242e-8	1.5816566130011336e-6
ENSG00000161057.13	8	7.715695407134075e-8	1.5816566130011336e-6
ENSG00000010219.14	7	7.829137679095247e-8	1.6023799767182953e-6
ENSG00000114503.11	6	7.992556471650114e-8	1.6332505948997146e-6
ENSG00000141012.13	2	8.183237473352544e-8	1.6695863121733116e-6
ENSG00000163430.13	11	8.284122239609608e-8	1.6875160154030497e-6
ENSG00000135404.12	7	8.305528866214908e-8	1.6892248051411387e-6
ENSG00000136848.19	5	8.439962165195188e-8	1.713880266910372e-6
ENSG00000228393.6	4	8.56994491190245e-8	1.7375563308882215e-6
ENSG00000189079.18	6	8.635211441147143e-8	1.7480577794122519e-6
ENSG00000157514.18	3	8.980792897618465e-8	1.815183312141701e-6
ENSG00000108669.18	5	9.19247368348617e-8	1.8550783595165867e-6
ENSG00000159023.23	10	9.282077092516621e-8	1.8702520551629765e-6
ENSG00000293495.1	10	9.386283855202166e-8	1.8883165783736946e-6
ENSG00000167258.16	5	9.50292540355378e-8	1.9088229107819483e-6
ENSG00000196470.12	5	9.837774599231795e-8	1.9730287975213566e-6
ENSG00000034677.13	2	9.895166262015023e-8	1.981476503331897e-6
ENSG00000001497.18	12	9.923360019645863e-8	1.9840603946829698e-6
ENSG00000075413.19	26	1.0108410618579123e-7	2.017949787487426e-6
ENSG00000167244.22	3	1.015130579577506e-7	2.0234000615357476e-6
ENSG00000127870.17	5	1.0189127136524431e-7	2.02782383011566e-6
ENSG00000213347.11	7	1.0384639214744597e-7	2.0635693484000903e-6
ENSG00000033170.17	6	1.0620960935853194e-7	2.107302585682432e-6
ENSG00000160111.15	4	1.0817515926155125e-7	2.141367546223501e-6
ENSG00000113303.12	3	1.0825655905692174e-7	2.141367546223501e-6
ENSG00000146540.15	7	1.1332669062231501e-7	2.2382452625801516e-6
ENSG00000158079.16	4	1.1659048774539641e-7	2.2992069437450818e-6
ENSG00000006788.14	2	1.2458379040095096e-7	2.453109657424491e-6
ENSG00000138326.21	9	1.2486899793651588e-7	2.45500017761247e-6
ENSG00000056291.19	3	1.2646458067087725e-7	2.4826087727462985e-6
ENSG00000122884.13	4	1.3103292892658142e-7	2.56840375491136e-6
ENSG00000129460.17	11	1.3218949386027044e-7	2.5871657199560624e-6
ENSG00000046653.15	6	1.356952159997318e-7	2.650108053604492e-6
ENSG00000103197.19	13	1.3599880637027858e-7	2.650108053604492e-6
ENSG00000127837.10	7	1.36018184625508e-7	2.650108053604492e-6
ENSG00000182117.7	2	1.3641287715133921e-7	2.6538133342065636e-6
ENSG00000112081.17	6	1.3742344116206926e-7	2.6694709169446268e-06
ENSG00000116209.12	5	1.4044581984606316e-07	2.7241030767152702e-6
ENSG00000111860.14	4	1.4226607171694063e-7	2.755290368058241e-6
ENSG00000203485.14	6	1.4296398004538216e-7	2.764680484454365e-6
ENSG00000253320.7	7	1.4333355471737584e-7	2.7677026875188525e-6
ENSG00000079805.19	6	1.441273058918009e-7	2.778894385218437e-6
ENSG00000039523.20	6	1.4543800355440722e-7	2.8000052435044335e-6
ENSG00000092758.18	5	1.485880000210235e-7	2.8564116863300753e-6
ENSG00000269858.6	6	1.4887453717169784e-7	2.8576863821596912e-6
ENSG00000133315.12	3	1.5125401431602663e-7	2.899072510730815e-6
ENSG00000115109.14	5	1.536187742199987e-7	2.940054888316671e-6
ENSG00000182175.15	4	1.5773151534766797e-7	3.014321271209631e-6
ENSG00000114786.16	3	1.591219950833099e-7	3.0364220708838662e-6
ENSG00000124570.21	13	1.6002571497686465e-7	3.0491830800878055e-6
ENSG00000185532.20	5	1.6469484181005243e-7	3.133338096758408e-6
ENSG00000263745.7	5	1.6492524045052348e-7	3.133338096758408e-6
ENSG00000213085.10	3	1.685672995622109e-7	3.1978498232737552e-6
ENSG00000122507.21	11	1.7358199698981812e-7	3.2881751721750074e-6
ENSG00000148948.8	4	1.7732801616857905e-7	3.354239559480294e-6
ENSG00000251287.9	2	1.77727235629782e-7	3.3568975393479637e-6
ENSG00000182287.15	8	1.8067669802752247e-7	3.407646560472575e-6
ENSG00000124172.10	4	1.829255645635827e-7	3.445053883566109e-6
ENSG00000053900.11	5	1.8957492685843374e-7	3.565107610021792e-6
ENSG00000163293.12	2	1.9269163122538035e-7	3.6182116747865986e-6
ENSG00000104205.16	2	1.9295641792172672e-7	3.6182116747865986e-6
ENSG00000100095.19	6	1.9427769626934975e-7	3.637730716870249e-6
ENSG00000001626.18	2	1.949662067392382e-7	3.64536238998322e-6
ENSG00000277149.5	2	1.9744825048349047e-7	3.6864582708975142e-6
ENSG00000102890.16	2	2.025568365907965e-7	3.7764044706927805e-6
ENSG00000291064.1	15	2.02981545497434e-7	3.778893162660981e-6
ENSG00000163682.17	6	2.0537203870701927e-7	3.817919160834215e-6
ENSG00000237515.10	3	2.057267351205179e-7	3.81904165225156e-6
ENSG00000008838.21	6	2.0621567186461076e-7	3.822649368735984e-6
ENSG00000141646.16	11	2.114665196397694e-7	3.914393093931024e-6
ENSG00000213741.11	5	2.204808586347827e-7	4.071728135552767e-6
ENSG00000100280.17	10	2.2059377923039422e-7	4.071728135552767e-6
ENSG00000100979.15	5	2.231963007798779e-7	4.113913634829114e-6
ENSG00000074071.15	3	2.3071111287364274e-7	4.246393476097005e-6
ENSG00000146700.9	2	2.3153318543052778e-7	4.255488122020579e-6
ENSG00000066056.14	3	2.342017535118221e-7	4.295255362924315e-6
ENSG00000186642.16	3	2.3435887769346602e-7	4.295255362924315e-6
ENSG00000151498.12	9	2.4814274213138126e-7	4.541467167696478e-6
ENSG00000218510.9	6	2.577397986991695e-7	4.710467081578061e-6
ENSG00000264343.7	7	2.6103523941997297e-7	4.763984903957199e-6
ENSG00000163072.16	7	2.615977172155222e-7	4.767544913748057e-6
ENSG00000267383.9	6	2.646734918800011e-7	4.816834825574887e-6
ENSG00000227500.11	6	2.6971719023450783e-7	4.901751065102204e-6
ENSG00000134308.14	2	2.9294242983055937e-7	5.313001315446905e-6
ENSG00000160352.16	7	2.9316499243680517e-7	5.313001315446905e-6
ENSG00000100150.20	14	2.95194844493363e-7	5.342326781235535e-6
ENSG00000152076.19	4	2.9577425993606225e-7	5.3453576558918434e-6
ENSG00000128272.18	3	3.0035923104148083e-7	5.420669515986447e-6
ENSG00000186575.19	8	3.0322548693845446e-7	5.459175276302958e-6
ENSG00000236859.8	6	3.0333426126806666e-7	5.459175276302958e-6
ENSG00000132669.14	5	3.060002467799161e-7	5.499527980908852e-6
ENSG00000123728.10	4	3.069833812698594e-7	5.5095661899829815e-6
ENSG00000142961.16	2	3.074321902658901e-7	5.510000139351091e-6
ENSG00000015475.19	5	3.102817356860788e-7	5.5534011065690465e-6
ENSG00000197580.13	2	3.111850538047252e-7	5.561897049821094e-6
ENSG00000151474.23	6	3.128700158318271e-7	5.583781525440268e-6
ENSG00000167291.16	2	3.132701102435662e-7	5.583781525440268e-6
ENSG00000143033.18	10	3.156738277417007e-7	5.618907529185608e-6
ENSG00000197457.10	3	3.2111342415366234e-7	5.707901084682086e-6
ENSG00000160570.14	5	3.2156416675216097e-7	5.708093882046567e-6
ENSG00000081051.8	5	3.2494552496381864e-7	5.760236519030753e-6
ENSG00000257337.9	13	3.302768841278395e-7	5.846756955583691e-6
ENSG00000198561.16	25	3.326312325023654e-7	5.880412633447811e-6
ENSG00000290720.1	5	3.3740418678103694e-7	5.956675819960184e-6
ENSG00000071082.11	9	3.446279779858738e-7	6.075941090142253e-6
ENSG00000132470.14	2	3.5484704067349796e-7	6.247618995629999e-6
ENSG00000286827.1	4	3.658741566944509e-7	6.433039372990779e-6
ENSG00000181852.18	7	3.7161946752567205e-7	6.525215440613154e-6
ENSG00000135547.9	2	3.7368629802602003e-7	6.552639734034643e-6
ENSG00000143569.20	12	3.7653806160738013e-7	6.593735340644217e-6
ENSG00000134463.15	2	3.782835451510897e-7	6.615373695256792e-6
ENSG00000151923.18	9	3.8642681953785004e-7	6.74868695871217e-6
ENSG00000180198.17	7	3.9099272850976193e-7	6.819249523041224e-6
ENSG00000019144.20	14	3.926162575397669e-7	6.838373903135591e-6
ENSG00000164889.15	5	3.936869223636671e-7	6.847830435108504e-6
ENSG00000122126.18	4	3.959801763973439e-7	6.87849902132789e-6
ENSG00000204599.16	5	3.9878248697889633e-7	6.9179165120831e-6
ENSG00000183648.11	5	4.0325480701258054e-7	6.9770621343202705e-6
ENSG00000185736.16	3	4.032673089349725e-7	6.9770621343202705e-6
ENSG00000077232.19	11	4.071156392857662e-7	7.034264361347673e-6
ENSG00000138639.18	5	4.133641013260433e-7	7.132729493094066e-6
ENSG00000184232.9	2	4.1622874974123925e-7	7.172621854770678e-6
ENSG00000131781.13	4	4.250889725391555e-7	7.31558953271629e-6
ENSG00000204839.9	4	4.2661191306311e-7	7.327503348898936e-6
ENSG00000188219.16	3	4.2691064517321174e-7	7.327503348898936e-6
ENSG00000117450.15	4	4.3335182632500914e-7	7.4282342118802095e-6
ENSG00000125744.12	7	4.3797996434253444e-7	7.49766229196402e-6
ENSG00000009307.17	27	4.3974834250140605e-7	7.518016458890968e-6
ENSG00000232527.8	4	4.427992900990053e-7	7.5602152477956485e-6
ENSG00000040608.14	2	4.526664866754515e-7	7.718528687385886e-6
ENSG00000125378.16	4	4.5486645369032396e-7	7.745862340007406e-6
ENSG00000104886.12	8	4.599596359023186e-7	7.822327962606143e-6
ENSG00000171189.18	3	4.6644702688806927e-7	7.922273064004694e-6
ENSG00000170892.13	7	4.674454487360377e-7	7.92885247424683e-6
ENSG00000094631.22	18	4.682535216665182e-7	7.93219020514979e-6
ENSG00000163520.14	2	4.738040576294999e-7	8.014401295211989e-6
ENSG00000160767.23	6	4.7434187690527184e-7	8.014401295211989e-6
ENSG00000167565.13	2	4.841540740812834e-7	8.169549109595233e-6
ENSG00000139218.18	9	4.852950356916959e-7	8.178166731344736e-6
ENSG00000004779.10	5	4.885889717115259e-7	8.222996753474397e-6
ENSG00000168255.20	4	4.919675283598163e-7	8.269132963726653e-6
ENSG00000136068.16	14	4.927937293267752e-7	8.272304568879994e-6
ENSG00000163904.13	2	4.962333677817194e-7	8.31928188673849e-6
ENSG00000185008.19	8	5.145334628660438e-7	8.614949953741657e-6
ENSG00000126226.22	8	5.337072006808376e-7	8.924464737157924e-6
ENSG00000163697.18	9	5.378290114071172e-7	8.981813709161845e-6
ENSG00000064601.21	14	5.404471432639134e-7	9.013935901018688e-6
ENSG00000113719.17	11	5.429187570454379e-7	9.043535033917334e-6
ENSG00000100697.17	17	5.476777153540725e-7	9.095342092057988e-6
ENSG00000092841.19	8	5.478962409845145e-7	9.095342092057988e-6
ENSG00000165915.14	5	5.481317444504737e-7	9.095342092057988e-6
ENSG00000187260.16	7	5.521885055808777e-7	9.150955361963563e-6
ENSG00000112739.17	6	5.547637474118028e-7	9.181906105121878e-6
ENSG00000283633.1	4	5.574880125536019e-7	9.21524133872043e-6
ENSG00000196218.14	2	5.612009388006932e-7	9.26481346294885e-6
ENSG00000184465.16	14	5.625666542877762e-7	9.275558965741023e-6
ENSG00000100412.17	18	5.79216369881436e-7	9.537958903022226e-6
ENSG00000089009.16	7	5.912909861938481e-7	9.724450997276771e-6
ENSG00000004866.22	9	5.972861443801994e-7	9.810613936047427e-6
ENSG00000135541.22	22	5.981742105127525e-7	9.812779463481009e-6
ENSG00000075790.12	10	6.040027570256543e-7	9.895883554501125e-6
ENSG00000092931.12	8	6.065209486615178e-7	9.924610125891368e-6
ENSG00000011198.10	8	6.108940151059314e-7	9.983577758204742e-6
ENSG00000079102.18	12	6.187429916587421e-7	1.00991308927847e-5
ENSG00000187446.12	2	6.195423472386944e-7	1.0099474243428768e-5
ENSG00000164053.22	6	6.271873743821825e-7	1.0211271480530992e-5
ENSG00000089127.15	3	6.343562733061848e-7	1.0315046368948691e-5
ENSG00000162734.13	5	6.354867311403471e-7	1.032049539834436e-5
ENSG00000171960.12	10	6.398653777810501e-7	1.0378616427608632e-5
ENSG00000138162.19	9	6.433309624774794e-7	1.0421800960184485e-5
ENSG00000021300.14	3	6.530102889912755e-7	1.0565413354053356e-5
ENSG00000154080.14	3	6.714692103429541e-7	1.084462204939693e-5
ENSG00000123444.14	3	6.723578017881406e-7	1.084462204939693e-5
ENSG00000125354.24	4	6.72774410431915e-7	1.084462204939693e-5
ENSG00000131018.25	10	6.787274451869996e-7	1.0927006611348022e-5
ENSG00000119397.19	14	6.796985201336358e-7	1.092908054182659e-5
ENSG00000135749.20	7	6.826204531617345e-7	1.0962478960676566e-5
ENSG00000131069.20	6	6.907553996874203e-7	1.1079409229102555e-5
ENSG00000166963.13	4	6.985715677183535e-7	1.119094402804118e-5
ENSG00000159140.23	11	7.100155356429272e-7	1.1360248570286836e-5
ENSG00000131143.10	10	7.125214868606346e-7	1.1386303957516741e-5
ENSG00000245937.10	12	7.145971590565149e-7	1.140542771945552e-5
ENSG00000171634.19	9	7.326880320281364e-7	1.1679803321372357e-5
ENSG00000008294.22	7	7.364238226368483e-7	1.172495156139355e-5
ENSG00000221926.13	5	7.381250205017725e-7	1.173763512993995e-5
ENSG00000168056.18	9	7.40935173170281e-7	1.1767900620633497e-5
ENSG00000162244.12	6	7.437380762645448e-7	1.1797977111991117e-5
ENSG00000152818.20	3	7.486913834172083e-7	1.1862050538732229e-5
ENSG00000160193.12	5	7.504061029511636e-7	1.1874719014505243e-5
ENSG00000076928.20	8	7.562262157225982e-7	1.1952242844356193e-5
ENSG00000101846.9	4	7.75168092517364e-7	1.2236716750006466e-5
ENSG00000104852.15	9	7.806353507270527e-7	1.230804898060053e-5
ENSG00000167645.17	6	7.822701586722999e-7	1.2318856285111362e-5
ENSG00000126759.14	3	8.014430368567764e-7	1.2593327453835509e-5
ENSG00000141391.14	4	8.019953367911022e-7	1.2593327453835509e-5
ENSG00000140988.16	11	8.034163734506226e-7	1.2593327453835509e-5
ENSG00000108559.13	16	8.035816223625001e-7	1.2593327453835509e-5
ENSG00000188690.16	11	8.243873675853799e-7	1.2903800339913016e-5
ENSG00000198053.12	5	8.368556358517749e-7	1.3082872463173389e-5
ENSG00000287277.1	3	8.378442522269641e-7	1.3082872463173389e-5
ENSG00000108825.18	4	8.472621520652688e-7	1.3214030871633328e-5
ENSG00000109390.13	7	8.543937216162453e-7	1.3309259221719565e-5
ENSG00000278903.5	10	8.591021386000065e-7	1.3366557974189068e-5
ENSG00000176890.16	3	8.760232915711748e-7	1.3613506863985108e-5
ENSG00000130023.16	7	8.815262447017987e-7	1.3682637023026963e-5
ENSG00000055118.17	5	8.96234550001351e-7	1.3894312450200156e-5
ENSG00000171476.23	9	9.012447221173923e-7	1.3955312069445444e-5
ENSG00000134262.14	11	9.131219470646283e-7	1.412237233028679e-5
ENSG00000077782.23	23	9.186183458235025e-7	1.419046625643544e-5
ENSG00000168397.17	10	9.291046571312381e-7	1.4335388859613491e-5
ENSG00000136930.13	7	9.383315293393008e-7	1.4460558105352454e-5
ENSG00000154723.13	9	9.394743695061327e-7	1.4460995751733783e-5
ENSG00000163703.20	19	9.415353293017445e-7	1.4475547906421133e-5
ENSG00000110693.19	4	9.460619412456752e-7	1.4520085566143128e-5
ENSG00000221988.13	5	9.466701902710455e-7	1.4520085566143128e-5
ENSG00000187231.14	2	9.545961122781517e-7	1.4624367358820893e-5
ENSG00000004399.13	5	9.56493567772938e-7	1.4636156291770806e-5
ENSG00000166582.11	3	9.660597493094408e-7	1.476512521441614e-5
ENSG00000149179.14	12	9.75643241774148e-7	1.4894054947366286e-5
ENSG00000180879.14	6	9.993354505492246e-7	1.523781058322766e-5
ENSG00000126970.17	2	1.0036365760166384e-6	1.528543217182148e-5
ENSG00000166526.19	6	1.0081329097233502e-6	1.5335911648968574e-5
ENSG00000139970.18	2	1.0162495352595132e-6	1.5441280994762814e-5
ENSG00000129116.20	4	1.037166693611823e-6	1.5740672533692417e-5
ENSG00000167964.13	3	1.0437404145648712e-6	1.5812023674795635e-5
ENSG00000080709.17	3	1.0443052010866106e-6	1.5812023674795635e-5
ENSG00000164867.11	5	1.0470040951621435e-6	1.5834411583710925e-5
ENSG00000145990.11	3	1.0561283700769855e-6	1.5953808766145477e-5
ENSG00000142949.17	9	1.09446543198335e-6	1.651370168071622e-5
ENSG00000255418.6	3	1.100186651742387e-6	1.658074563647992e-5
ENSG00000280987.4	4	1.1035990327970773e-6	1.6612878247766676e-5
ENSG00000113578.18	3	1.1128035764005911e-6	1.671617063591389e-5
ENSG00000143469.21	6	1.113037255658878e-6	1.671617063591389e-5
ENSG00000130985.17	4	1.135150129024332e-6	1.702856424765287e-5
ENSG00000103363.16	4	1.144832009207379e-6	1.715397246128747e-5
ENSG00000185482.8	2	1.1476670730198391e-6	1.7176618153985504e-5
ENSG00000168476.12	3	1.1609582459199172e-6	1.734702265190645e-5
ENSG00000141933.9	2	1.1617264707542158e-6	1.734702265190645e-5
ENSG00000254772.10	2	1.1967472560063689e-6	1.7849416544757062e-5
ENSG00000170889.14	9	1.2070191142110157e-6	1.7981951809416923e-5
ENSG00000134986.14	10	1.218506061748638e-6	1.813226451519533e-5
ENSG00000125775.15	5	1.2296510951510626e-6	1.8277150756792884e-5
ENSG00000135390.21	7	1.2344029602345582e-6	1.8326788114420625e-5
ENSG00000100099.22	20	1.241495592414669e-6	1.8411024922483135e-5
ENSG00000074054.21	9	1.2504685451429822e-6	1.8522922193807463e-5
ENSG00000145375.9	3	1.2721206366664864e-6	1.8822163490746095e-5
ENSG00000160087.21	9	1.283219884879095e-6	1.8964762216618608e-5
ENSG00000077238.14	4	1.290861994090697e-6	1.9056001405370746e-5
ENSG00000114739.14	2	1.2958816997631466e-6	1.9108364700143854e-5
ENSG00000213533.13	2	1.297910473599301e-6	1.9116556532831475e-5
ENSG00000227486.4	9	1.3318144607278258e-6	1.9593678506127287e-5
ENSG00000250722.6	2	1.3751417475552635e-6	2.017656408321403e-5
ENSG00000160999.11	2	1.3756523264801132e-6	2.017656408321403e-5
ENSG00000008083.14	2	1.3760988913104513e-6	2.017656408321403e-5
ENSG00000100784.12	4	1.3809973998523466e-6	2.0213794841308434e-5
ENSG00000172269.20	23	1.3817537010049769e-6	2.0213794841308434e-5
ENSG00000156858.12	5	1.3841653660498802e-6	2.0226272285882036e-5
ENSG00000142089.17	3	1.4120600214728196e-6	2.0607367045142704e-5
ENSG00000142676.14	6	1.4134214449889802e-6	2.0607367045142704e-5
ENSG00000105341.19	5	1.431394552884494e-6	2.0845988460414358e-5
ENSG00000119335.18	8	1.4487829540598395e-6	2.1075569071614885e-5
ENSG00000189056.15	4	1.4553115110019234e-6	2.1146833333438923e-5
ENSG00000064703.13	8	1.4642071394783498e-6	2.1252295125135423e-5
ENSG00000172123.13	4	1.4701336411466719e-6	2.1314473885496327e-5
ENSG00000177640.16	3	1.507682562900708e-6	2.1834474259151324e-5
ENSG00000138777.20	14	1.5175318548142284e-6	2.1952612428171045e-5
ENSG00000133138.20	3	1.542048455195143e-6	2.2282428457251863e-5
ENSG00000259953.2	3	1.5456357963108373e-6	2.2309421682902588e-5
ENSG00000095380.11	3	1.5678175753718733e-6	2.2604445397806028e-5
ENSG00000184408.10	2	1.5778852729715757e-6	2.2724349946813723e-05
ENSG00000289533.1	2	1.5970117583820563e-6	2.2960017721469824e-5
ENSG00000109475.17	6	1.5977879163445785e-6	2.2960017721469824e-5
ENSG00000136717.15	11	1.6329077913760336e-6	2.343872953638873e-5
ENSG00000125895.6	2	1.6466820880176059e-6	2.36103279272005e-5
ENSG00000196365.12	6	1.6744338268462322e-6	2.3981736575228155e-5
ENSG00000109685.19	14	1.6979584557810002e-6	2.429185107190106e-5
ENSG00000148248.14	4	1.7161088858881612e-6	2.452448117101848e-5
ENSG00000151623.15	2	1.7532390639749535e-6	2.502753585713861e-5
ENSG00000127952.17	5	1.7632235970389947e-6	2.5138583201798634e-5
ENSG00000167491.18	6	1.764892824972145e-6	2.5138583201798634e-5
ENSG00000134324.12	4	1.7684815329361103e-6	2.51620793545822e-5
ENSG00000089159.17	10	1.8573074646529736e-6	2.638360560118853e-5
ENSG00000127241.18	5	1.8584013193192288e-6	2.638360560118853e-5
ENSG00000029363.17	12	1.8761774500580733e-6	2.660686184912957e-5
ENSG00000073169.15	2	1.9017169315440887e-6	2.6939605790083072e-5
ENSG00000285634.3	3	1.914634381547452e-6	2.7093016068658387e-5
ENSG00000267002.4	5	1.9172545612562123e-6	2.710053941923814e-5
ENSG00000100345.23	12	1.950735813537689e-6	2.754379533891736e-5
ENSG00000204435.15	6	1.9969574301513873e-6	2.8165782188743913e-5
ENSG00000113048.19	15	2.0018220128925197e-6	2.8203737719102427e-5
ENSG00000135919.14	5	2.0486381554800197e-6	2.883202679556262e-5
ENSG00000141349.10	9	2.0681917858571445e-6	2.9075684304747895e-5
ENSG00000110958.16	5	2.096251594246708e-6	2.9438269141715674e-5
ENSG00000101079.21	4	2.197144133733971e-6	3.0821775437115684e-5
ENSG00000131778.20	20	2.20084731688197e-6	3.08403831359184e-5
ENSG00000126456.16	13	2.241457216494395e-6	3.1375565093021866e-5
ENSG00000186469.9	3	2.294426770266475e-6	3.208241570148468e-5
ENSG00000168883.20	8	2.297807058280664e-6	3.209509621985995e-5
ENSG00000172575.14	3	2.304257220511898e-6	3.215058246598106e-5
ENSG00000127511.10	3	2.3392023309414146e-6	3.260310359430268e-5
ENSG00000132535.22	5	2.343670991936728e-6	3.263033775898174e-5
ENSG00000166508.19	7	2.3480783195435404e-6	3.26566605299003e-5
ENSG00000007402.12	7	2.356193219789782e-6	3.273443599570901e-5
ENSG00000154380.19	5	2.4314159857532825e-6	3.374337308142738e-5
ENSG00000119280.17	2	2.459311959165763e-6	3.409405126296468e-5
ENSG00000167632.18	3	2.4693441109293742e-6	3.419659464612547e-5
ENSG00000138629.16	5	2.4804830809762955e-6	3.43142307662563e-5
ENSG00000115677.18	14	2.5333908126187536e-6	3.5008817022940304e-5
ENSG00000164221.13	4	2.5744829899126747e-6	3.55388205075605e-5
ENSG00000067560.14	6	2.600707134432316e-6	3.5862673513702156e-5
ENSG00000151276.24	6	2.6034719988065875e-6	3.586268859502578e-5
ENSG00000138434.17	7	2.6751790064654036e-6	3.681091194960703e-5
ENSG00000228300.14	3	2.67798249695045e-6	3.681091194960703e-5
ENSG00000120533.13	8	2.7129363716255146e-6	3.7251917839378495e-5
ENSG00000009954.11	4	2.718575095688607e-6	3.728988418779637e-5
ENSG00000116678.20	4	2.7734891297704303e-6	3.800295137053971e-5
ENSG00000119638.14	10	2.860614607352517e-6	3.9155416819626856e-5
ENSG00000152767.17	7	2.9450986453396425e-6	4.023941719629026e-5
ENSG00000242419.6	2	2.9460115857333347e-6	4.023941719629026e-5
ENSG00000071127.18	11	2.966437189201467e-6	4.0440558242534094e-5
ENSG00000182473.22	8	2.966970672541034e-6	4.0440558242534094e-5
ENSG00000166394.15	6	2.992216632421355e-6	4.074187095729224e-5
ENSG00000189283.11	3	3.039391842597877e-6	4.1340826571855395e-5
ENSG00000115694.15	7	3.0619101766745524e-6	4.160350413877381e-5
ENSG00000011114.15	4	3.098913650618067e-6	4.206224218663184e-5
ENSG00000100316.16	4	3.1255932791201305e-6	4.238004011479918e-5
ENSG00000103226.19	11	3.1535099836091025e-6	4.271393063393707e-5
ENSG00000153071.15	5	3.1957343407265203e-6	4.3196090314469815e-5
ENSG00000178809.12	2	3.195765004769653e-6	4.3196090314469815e-5
ENSG00000128849.11	2	3.2012174292670326e-6	4.322476312400522e-5
ENSG00000107521.21	28	3.225497032681145e-6	4.3507327958493284e-5
ENSG00000196876.19	4	3.2361120760276294e-6	4.3580571359957874e-5
ENSG00000163485.18	2	3.2376441731657976e-6	4.3580571359957874e-5
ENSG00000187535.14	5	3.2583597698704814e-6	4.378559044598094e-5
ENSG00000174136.13	4	3.2596239496622676e-6	4.378559044598094e-5
ENSG00000171953.16	2	3.3142694928053467e-6	4.44735893884614e-5
ENSG00000249395.4	3	3.3199427039143515e-6	4.450369475825684e-5
ENSG00000084112.15	2	3.3547754614652225e-6	4.492421711865091e-5
ENSG00000159200.18	3	3.36659250728511e-6	4.5035983891269684e-5
ENSG00000196605.7	5	3.3868053524543127e-6	4.525971807770047e-5
ENSG00000167987.11	3	3.3990451816519e-6	4.535896618008548e-5
ENSG00000132463.15	5	3.4012233425726857e-6	4.535896618008548e-5
ENSG00000076662.11	3	3.4253757501894124e-6	4.563416399841665e-5
ENSG00000102287.19	4	3.43410103737621e-6	4.570348211383969e-5
ENSG00000144711.17	3	3.4672639378819703e-6	4.6097558256102914e-5
ENSG00000108515.18	6	3.4762602148530193e-6	4.616985931211134e-5
ENSG00000151292.19	7	3.4832543860709395e-6	4.621544878696985e-5
ENSG00000198431.18	7	3.5070623082855305e-6	4.6483800319012304e-5
ENSG00000188312.15	2	3.517815939123518e-6	4.65787547204763e-5
ENSG00000178585.15	5	3.579110898161158e-6	4.734204180890844e-5
ENSG00000015285.12	4	3.6000212522316998e-6	4.755379438731248e-5
ENSG00000133083.15	5	3.602449127830469e-6	4.755379438731248e-5
ENSG00000182952.5	2	3.628767987947686e-6	4.7852533954887374e-5
ENSG00000143498.18	4	3.788907676680433e-6	4.9862728065386284e-5
ENSG00000111490.15	3	3.78984672807106e-6	4.9862728065386284e-5
ENSG00000129353.15	6	3.7927337084260372e-6	4.9862728065386284e-5
ENSG00000126583.12	3	3.8132233570734006e-6	5.008136263298021e-5
ENSG00000113448.21	5	3.8257537839916024e-6	5.015046648642649e-5
ENSG00000100246.13	2	3.826214690317681e-6	5.015046648642649e-5
ENSG00000133316.16	6	3.852166277422888e-6	5.043966661537779e-5
ENSG00000066322.15	3	3.858124106287764e-6	5.0466752422570587e-5
ENSG00000163320.12	6	3.895931369481789e-6	5.0909975277337056e-5
ENSG00000171444.19	4	3.902958152100832e-6	5.0950487909115086e-5
ENSG00000147099.21	21	3.914392313768548e-6	5.104839664669415e-5
ENSG00000090581.11	9	3.978732016925025e-6	5.183536812411559e-5
ENSG00000133961.21	12	3.984293870840256e-6	5.185576456170829e-5
ENSG00000127329.16	4	4.013439684513557e-6	5.213679708427637e-5
ENSG00000162706.13	2	4.013922648519736e-6	5.213679708427637e-5
ENSG00000142748.14	6	4.058276854110829e-6	5.2660200458942123e-5
ENSG00000075391.18	5	4.06723245580446e-6	5.2723684661856814e-5
ENSG00000291133.1	10	4.112390350332872e-6	5.3255865455009325e-5
ENSG00000134248.14	5	4.165547511816752e-6	5.389047309405201e-5
ENSG00000084623.12	23	4.191657646363698e-6	5.4146864907955544e-5
ENSG00000145687.17	9	4.1937114081762735e-6	5.4146864907955544e-5
ENSG00000122008.16	6	4.246290247817318e-6	5.477123484659794e-5
ENSG00000124588.22	8	4.257423757195551e-6	5.4860308513773054e-5
ENSG00000138095.20	24	4.374800370912346e-6	5.6316874616030364e-5
ENSG00000120727.13	4	4.416345221486263e-6	5.679533755600173e-5
ENSG00000143321.19	4	4.437323751732491e-6	5.700862673512951e-5
ENSG00000281406.2	4	4.4501378344726865e-6	5.711670478745557e-5
ENSG00000064763.12	12	4.467074387552944e-6	5.7277428115501e-5
ENSG00000005801.18	9	4.5063619957771655e-6	5.772413944442695e-5
ENSG00000166794.6	6	4.567822845064329e-6	5.845371719679954e-5
ENSG00000148335.15	6	4.625798127973929e-6	5.91205596291475e-5
ENSG00000160293.17	2	4.629045051110809e-6	5.91205596291475e-5
ENSG00000149231.16	19	4.652697009422914e-6	5.936420491078833e-5
ENSG00000269743.3	3	4.698879725499152e-6	5.9894561216185665e-5
ENSG00000181163.14	21	4.7269200361512e-6	6.0192850234639816e-5
ENSG00000198598.7	2	4.732638082457385e-6	6.020658015486963e-5
ENSG00000126804.14	3	4.799009898191325e-6	6.0991138529804726e-5
ENSG00000073417.15	4	4.884995723978477e-6	6.202319424104179e-5
ENSG00000124275.15	7	4.921804397824306e-6	6.242945636966588e-5
ENSG00000162624.16	3	4.941162421789844e-6	6.261379256361817e-5
ENSG00000136536.15	6	4.958132275788964e-6	6.272449731277713e-5
ENSG00000182809.11	4	4.9642551673766355e-6	6.272449731277713e-5
ENSG00000188677.15	3	4.964400334480743e-6	6.272449731277713e-5
ENSG00000160014.17	6	5.004456272970329e-6	6.316909007593676e-5
ENSG00000022277.13	4	5.0267421041155505e-6	6.338873230612573e-5
ENSG00000215386.15	4	5.0499149667421466e-6	6.361912292082146e-5
ENSG00000263753.10	12	5.070044761250464e-6	6.381076704363339e-5
ENSG00000135698.10	3	5.098780776835449e-6	6.411025131803952e-5
ENSG00000105053.11	10	5.105817548144554e-6	6.413658132112655e-5
ENSG00000233384.3	2	5.145240276068484e-6	6.456928222656155e-5
ENSG00000224905.8	4	5.2184601648369685e-6	6.53619027979051e-5
ENSG00000099949.22	6	5.218474976774791e-6	6.53619027979051e-5
ENSG00000124466.9	3	5.247143591526943e-6	6.565760389937667e-5
ENSG00000143951.16	8	5.287914879096699e-6	6.610403031903543e-5
ENSG00000178568.16	4	5.3020356411651894e-06	6.62167608082382e-5
ENSG00000171703.17	7	5.411501835723921e-6	6.751889213495537e-5
ENSG00000040933.16	5	5.599966719246658e-6	6.980323549370282e-5
ENSG00000166192.15	2	5.6074216723089135e-6	6.982908216879122e-5
ENSG00000140557.12	2	5.818150701600764e-6	7.238381927514047e-5
ENSG00000123143.13	3	5.910787843655797e-6	7.346588415639618e-5
ENSG00000182903.16	4	6.0904060985618065e-6	7.562594213869666e-5
ENSG00000132475.10	4	6.1072913419352936e-6	7.576310941964854e-5
ENSG00000204304.12	3	6.1149675180228335e-6	7.578588205717698e-5
ENSG00000145757.16	3	6.185078208755122e-6	7.658165537863212e-5
ENSG00000102309.15	5	6.2048799425394685e-6	7.675359593364361e-5
ENSG00000141759.15	7	6.256431141635572e-6	7.731029483059816e-5
ENSG00000095596.12	2	6.261800236356247e-6	7.731029483059816e-5
ENSG00000131149.19	9	6.43897746005745e-6	7.942221627538543e-5
ENSG00000140564.13	5	6.559763766252856e-6	8.077040236528028e-5
ENSG00000143870.13	2	6.560727812346288e-6	8.077040236528028e-5
ENSG00000055483.20	10	6.661820936235235e-6	8.193724025458618e-5
ENSG00000154814.14	6	6.7602684601929285e-6	8.306935941237067e-5
ENSG00000127922.10	7	6.795771909423991e-6	8.342661901294768e-5
ENSG00000221978.13	10	6.9103032606443525e-6	8.475245284510502e-5
ENSG00000075151.24	14	6.9373075784870946e-6	8.50033079683178e-5
ENSG00000174989.13	4	7.036148649269402e-6	8.605310153397057e-5
ENSG00000124523.17	11	7.036246973454283e-6	8.605310153397057e-5
ENSG00000074621.14	4	7.047354677248427e-6	8.610779123538191e-5
ENSG00000135317.14	29	7.099224816799411e-6	8.665996352096816e-5
ENSG00000137812.21	4	7.106219733619813e-6	8.666382261602508e-5
ENSG00000132589.16	3	7.145001738463382e-6	8.705496953831065e-5
ENSG00000132932.19	5	7.1779677987553255e-6	8.737458738897664e-5
ENSG00000164035.10	3	7.189586841291239e-6	8.743400079905822e-5
ENSG00000246859.3	2	7.203918631898967e-6	8.752626232913952e-5
ENSG00000280018.4	3	7.2118845443853434e-6	8.754107937132293e-5
ENSG00000214160.10	6	7.231750580025849e-6	8.770018273496768e-5
ENSG00000124279.12	5	7.311876190761395e-6	8.858908072018661e-5
ENSG00000108854.16	3	7.339059316987059e-6	8.883547919517171e-5
ENSG00000173638.19	3	7.401727672773242e-6	8.951054825899868e-5
ENSG00000129195.16	3	7.459868798009479e-6	9.01296624981108e-5
ENSG00000179152.20	10	7.477572863100945e-6	9.025952136892825e-5
ENSG00000119977.22	11	7.487325408791055e-6	9.029324768073674e-5
ENSG00000166949.17	6	7.616415438529065e-6	9.176472305510971e-5
ENSG00000147533.19	12	7.687016095319665e-6	9.25294256520111e-5
ENSG00000160255.19	2	7.702460032668213e-6	9.262939887294044e-5
ENSG00000021645.20	3	7.710939499834262e-6	9.264551013874942e-5
ENSG00000026297.17	7	7.774594064068573e-6	9.33238969244716e-5
ENSG00000152217.20	8	7.786342277523144e-6	9.337853733192266e-5
ENSG00000169856.9	3	7.882598654428439e-6	9.444561416423215e-5
ENSG00000276043.5	4	7.940035721459943e-6	9.504603645909983e-5
ENSG00000168002.12	7	7.977684590235175e-6	9.540869607639781e-5
ENSG00000139436.22	8	8.004710804857763e-6	9.564376372360436e-5
ENSG00000133816.19	7	8.102012461772789e-6	9.671730791533e-5
ENSG00000170421.13	5	8.17485034461162e-6	9.7497112198235625e-05
ENSG00000006016.12	3	8.194405235107372e-6	9.764058983540244e-5
ENSG00000169255.15	15	8.219345155848229e-6	9.784791077274001e-5
ENSG00000267127.7	2	8.300141491830212e-6	9.863496958268906e-5
ENSG00000150471.17	5	8.300661743549357e-6	9.863496958268906e-5
ENSG00000182568.18	7	8.32173947137122e-6	9.879496009196061e-5
ENSG00000189143.10	2	8.454531874408185e-6	1.002797126163808e-4
ENSG00000254166.4	3	8.5005788516969e-6	1.0073380016403559e-4
ENSG00000055130.18	10	8.558452774409745e-6	1.0132708321235479e-4
ENSG00000015171.21	12	8.920888031585481e-6	1.0552182597798834e-4
ENSG00000130299.17	4	9.073199623059908e-6	1.0722571794974988e-4
ENSG00000075624.17	10	9.089244239647345e-6	1.073175916775832e-4
ENSG00000179044.16	3	9.118465775736336e-6	1.0756473809632245e-4
ENSG00000168237.18	6	9.208906121540779e-6	1.0853293899465317e-4
ENSG00000094914.14	12	9.272628905804465e-6	1.0910108392552405e-4
ENSG00000162341.18	5	9.273928450204457e-6	1.0910108392552405e-4
ENSG00000213465.8	4	9.290827320498487e-6	1.092008834336851e-4
ENSG00000117298.16	5	9.34410415856648e-6	1.097276882910033e-4
ENSG00000223482.10	23	9.383404354120836e-6	1.1008956139156597e-4
ENSG00000144560.16	4	9.50039384464575e-6	1.1136143679143925e-4
ENSG00000149273.15	8	9.582241773708981e-6	1.1221946683722719e-4
ENSG00000182902.14	3	9.616591582843157e-6	1.1252019150493489e-4
ENSG00000172780.17	4	9.672024759505046e-6	1.1306684079219592e-4
ENSG00000166444.19	7	9.697979776704625e-6	1.1326821384565187e-4
ENSG00000260834.2	4	9.745206426139913e-6	1.1371744477121539e-4
ENSG00000162909.18	7	9.782642372008055e-6	1.1405172274858628e-4
ENSG00000114439.19	10	9.803899002017607e-6	1.141969420558173e-4
ENSG00000121406.9	2	9.963293849200548e-6	1.1588220933921487e-4
ENSG00000237923.2	2	9.966441555376372e-6	1.1588220933921487e-4
ENSG00000110237.5	4	1.004506012902141e-5	1.166917638622935e-4
ENSG00000291154.1	10	1.008658142008198e-5	1.1706930277905525e-4
ENSG00000146858.8	2	1.0193271434000932e-5	1.1820186785307962e-4
ENSG00000186468.13	6	1.0229148067815607e-5	1.1851198689997796e-4
ENSG00000291087.1	5	1.04171600284657e-5	1.2058257674341743e-4
ENSG00000167842.16	3	1.0689255795348001e-5	1.236219101608161e-4
ENSG00000185651.16	4	1.070463184878407e-5	1.2368949498648451e-4
ENSG00000136715.19	5	1.0728328756993083e-5	1.238530195291301e-4
ENSG00000164011.18	4	1.080392164086012e-5	1.2461483307715636e-4
ENSG00000119655.11	4	1.0993455773100485e-5	1.2658444949231347e-4
ENSG00000143228.13	5	1.099419501987032e-5	1.2658444949231347e-4
ENSG00000104907.13	9	1.1020747088993892e-5	1.2669504365613298e-4
ENSG00000055332.19	9	1.1039320062695958e-5	1.2669504365613298e-4
ENSG00000110076.21	5	1.1040175606195895e-5	1.2669504365613298e-4
ENSG00000137573.14	5	1.1042855608437609e-5	1.2669504365613298e-4
ENSG00000169813.17	6	1.10875527705877e-5	1.2709548122892756e-4
ENSG00000133026.14	24	1.1215012453343038e-5	1.2844307289901083e-4
ENSG00000245060.8	4	1.1286520870936604e-5	1.291480553979483e-4
ENSG00000136237.20	2	1.1366573792967678e-5	1.299494815308798e-4
ENSG00000163867.17	5	1.1501928184957974e-5	1.3138117969015376e-4
ENSG00000197563.11	16	1.1526767958420195e-5	1.3154911260198807e-4
ENSG00000161203.14	18	1.1645198356304797e-5	1.3278391377101147e-4
ENSG00000099331.14	4	1.1687891467185997e-5	1.3302898329688707e-4
ENSG00000173801.17	5	1.1692237406219662e-5	1.3302898329688707e-4
ENSG00000143858.12	3	1.1706789664406553e-5	1.3302898329688707e-4
ENSG00000161016.18	8	1.1707698745764877e-5	1.3302898329688707e-4
ENSG00000159335.19	5	1.1818218155741916e-5	1.341672780305399e-4
ENSG00000183166.12	2	1.19388824634346e-5	1.3541865283699946e-4
ENSG00000188257.12	5	1.2133596024657362e-5	1.375070235947196e-4
ENSG00000187498.16	7	1.2247071676753247e-5	1.386719040816319e-4
ENSG00000267169.2	3	1.2323488621878468e-5	1.3941550859415433e-4
ENSG00000170006.13	5	1.2402430511137689e-5	1.4018635741508943e-4
ENSG00000293317.1	7	1.2663534755717755e-5	1.4278640329218513e-4
ENSG00000122203.15	6	1.2665059859448505e-5	1.4278640329218513e-4
ENSG00000169727.14	12	1.2665470883886027e-5	1.4278640329218513e-4
ENSG00000197858.12	24	1.2747413007770357e-5	1.435854437403022e-4
ENSG00000142937.12	7	1.2862859411235671e-5	1.447601593410183e-4
ENSG00000280739.5	6	1.2878265554826138e-5	1.4480190783696783e-4
ENSG00000113430.10	2	1.2888887450038367e-5	1.4480190783696783e-4
ENSG00000249307.8	4	1.290698231401891e-5	1.4487975995390085e-4
ENSG00000184588.18	2	1.2958890636643131e-5	1.4525986817419924e-4
ENSG00000182378.15	2	1.2963234228246202e-5	1.4525986817419924e-4
ENSG00000105810.10	3	1.3168887944858085e-5	1.4743700601594349e-4
ENSG00000122417.16	16	1.3253283255273068e-5	1.4803635023128843e-4
ENSG00000144152.13	2	1.3260634517467577e-5	1.4803635023128843e-4
ENSG00000106080.11	2	1.3264121515978012e-5	1.4803635023128843e-4
ENSG00000036565.15	2	1.326805450978641e-5	1.4803635023128843e-4
ENSG00000197928.11	7	1.3377905342344439e-5	1.4913376264799093e-4
ENSG00000172262.12	11	1.340711008939521e-5	1.4933103907295472e-4
ENSG00000164823.11	4	1.344661472069643e-5	1.4964260087114656e-4
ENSG00000116670.16	7	1.3784205303140904e-5	1.5326807884623512e-4
ENSG00000213889.11	4	1.4000063847371598e-5	1.5553495589340228e-4
ENSG00000079150.19	7	1.4362602911397554e-5	1.5942612093951638e-4
ENSG00000128699.14	8	1.4453420941927374e-5	1.602719533489446e-4
ENSG00000187634.13	5	1.4463506270932038e-5	1.602719533489446e-4
ENSG00000091436.17	4	1.4499464648162615e-5	1.6053332190661955e-4
ENSG00000117682.18	12	1.461279428540172e-5	1.616501437744013e-4
ENSG00000204498.11	3	1.4636719928533955e-5	1.6177689760873645e-4
ENSG00000166265.13	3	1.4682134425771126e-5	1.6214074579472862e-4
ENSG00000117115.13	3	1.4705754204940845e-5	1.6226349197560576e-4
ENSG00000119392.16	8	1.4809738112557687e-5	1.631375947462413e-4
ENSG00000253293.6	3	1.4810117648818761e-5	1.631375947462413e-4
ENSG00000172113.10	8	1.4895845422873612e-5	1.6394273978558778e-4
ENSG00000141179.14	5	1.499471915493503e-5	1.6489108114782792e-4
ENSG00000152684.11	3	1.5045947616352504e-5	1.653057168503049e-4
ENSG00000185803.12	9	1.5057903615679745e-5	1.653057168503049e-4
ENSG00000114841.18	2	1.5090279869329737e-5	1.6547718907747552e-4
ENSG00000166377.21	4	1.5099028349855967e-5	1.6547718907747552e-4
ENSG00000054282.16	6	1.545706142656827e-5	1.6925808360434587e-4
ENSG00000115758.14	5	1.5553422392468626e-5	1.7013995863953085e-4
ENSG00000072401.15	3	1.5563820199223423e-5	1.7013995863953085e-4
ENSG00000124787.14	6	1.567691870176903e-5	1.7123206824423817e-4
ENSG00000090686.16	9	1.5735116707662873e-5	1.7172319125200456e-4
ENSG00000137936.18	4	1.5804566445896797e-5	1.721950510832617e-4
ENSG00000148219.18	5	1.5804894099889388e-5	1.721950510832617e-4
ENSG00000123562.18	6	1.6173920741809655e-5	1.7606778149808897e-4
ENSG00000245248.10	7	1.6199278316509537e-5	1.76196006232211e-4
ENSG00000116774.12	5	1.6349821956601217e-5	1.7768449724359916e-4
ENSG00000177200.18	10	1.647721831174342e-5	1.7878359479011252e-4
ENSG00000168958.21	18	1.6478512590087435e-5	1.7878359479011252e-4
ENSG00000185920.19	8	1.650521506324428e-5	1.7892370147089206e-4
ENSG00000102225.17	4	1.655266798361659e-5	1.7928833034675198e-4
ENSG00000175416.16	4	1.693746423161776e-5	1.8330319922391333e-4
ENSG00000110422.12	3	1.701979873234704e-5	1.8404075695911267e-4
ENSG00000155093.20	3	1.7054751380812312e-5	1.842651573001004e-4
ENSG00000088986.11	7	1.7092359974865344e-5	1.8451785610137494e-4
ENSG00000100883.13	10	1.7133616375162556e-5	1.8480948136667444e-4
ENSG00000103034.15	7	1.715364927439514e-5	1.8487188786092305e-4
ENSG00000136404.16	3	1.7533529953607825e-5	1.8868751876876245e-4
ENSG00000153094.25	4	1.753677155017937e-5	1.8868751876876245e-4
ENSG00000140382.15	7	1.778245650269535e-5	1.9117245698340915e-4
ENSG00000115738.10	3	1.8094214753546817e-5	1.9436302205465522e-4
ENSG00000103507.14	4	1.8160174098052593e-5	1.949101894924156e-4
ENSG00000115760.16	7	1.8190318965344345e-5	1.9507237925149438e-4
ENSG00000172007.7	2	1.8519167712670635e-5	1.9843494652321565e-4
ENSG00000176014.13	5	1.8636715364364377e-5	1.9952971829042255e-4
ENSG00000272870.4	4	1.878867849690969e-5	0.00020099084268417161
ENSG00000156482.11	7	1.8912097325988395e-5	2.0214446038058106e-4
ENSG00000196535.20	5	1.8983908815004346e-5	2.0274502122098468e-4
ENSG00000290770.1	8	1.9058230136862837e-5	2.0328674256601617e-4
ENSG00000229153.7	4	1.906596529769125e-5	2.0328674256601617e-4
ENSG00000108960.9	3	1.914587621735983e-5	2.0382154373521362e-4
ENSG00000169764.16	11	1.914753867241256e-5	2.0382154373521362e-4
ENSG00000215808.4	4	1.9163908617665346e-5	2.0382858870723403e-4
ENSG00000168268.11	7	1.9393624678669187e-5	2.0610292697003388e-4
ENSG00000110367.14	9	1.95467008774857e-5	2.0755973043065014e-4
ENSG00000143297.19	4	1.968500590845278e-5	2.0885742981854722e-4
ENSG00000163882.10	6	2.002736520952407e-5	2.1231625078332053e-4
ENSG00000185475.11	4	2.0247123552878626e-5	2.1447075528339022e-4
ENSG00000111199.12	3	2.0331076768660587e-5	2.1518438185166378e-4
ENSG00000233860.2	4	2.0396191379338476e-5	2.1569761967261294e-4
ENSG00000184743.13	2	2.0416374149456448e-5	2.157352369408362e-4
ENSG00000106258.16	4	2.0440408996263653e-5	2.1581346390196678e-4
ENSG00000108773.11	2	2.0518185671514587e-5	2.1645851810859614e-4
ENSG00000178104.22	14	2.0683709927431073e-5	2.1802747361360323e-4
ENSG00000070785.17	7	2.0764813456194493e-5	2.1870472354511343e-4
ENSG00000006837.12	6	2.0951404470819996e-5	2.2049101736687775e-4
ENSG00000118960.13	5	2.111519755049129e-5	2.2203468672218391e-4
ENSG00000168228.16	4	2.1259891066504573e-5	2.2337517933519299e-4
ENSG00000185480.12	7	2.129861884163379e-5	2.236010340526214e-4
ENSG00000143590.14	2	2.1462935740764404e-5	2.251439403170242e-4
ENSG00000051596.10	3	2.15044125729332e-5	2.2523707925530863e-4
ENSG00000138750.16	16	2.150653061015162e-5	2.2523707925530863e-4
ENSG00000172534.14	5	2.159460557908403e-5	2.2597709838241483e-4
ENSG00000133561.15	2	2.196208879816749e-5	2.296374409710083e-4
ENSG00000225968.8	3	2.198449943701121e-5	2.2968668654964368e-4
ENSG00000168259.17	19	2.2004353961734737e-5	2.2970916895210776e-4
ENSG00000242498.8	2	2.2110035753200886e-5	2.3062686811377387e-4
ENSG00000105640.13	6	2.217092489687209e-5	2.3107624213800177e-4
ENSG00000138768.15	2	2.219650214729727e-5	2.3115715237827396e-4
ENSG00000159658.15	13	2.2242702673950047e-5	2.3134341712006793e-4
ENSG00000125457.15	8	2.2250045049772254e-5	2.3134341712006793e-4
ENSG00000115204.15	8	2.229205655373597e-5	2.3157924084505106e-4
ENSG00000182359.15	4	2.2308419471047612e-5	2.3157924084505106e-4
ENSG00000196705.8	3	2.2410019185224095e-5	2.3244796878294795e-4
ENSG00000149925.22	6	2.2456808262828855e-5	2.327472396313636e-4
ENSG00000116791.14	5	2.265545257512298e-5	2.3445608640772334e-4
ENSG00000109586.12	3	2.2666018137116066e-5	2.3445608640772334e-4
ENSG00000072518.23	9	2.2685965729918882e-5	2.3445608640772334e-4
ENSG00000109339.24	30	2.2693961508022542e-05	2.3445608640772334e-4
ENSG00000166340.18	11	2.2765723221100052e-5	2.350103615886987e-4
ENSG00000164342.14	3	2.2847498635123524e-5	2.3566704474512149e-4
ENSG00000105655.19	12	2.2915641540023203e-5	2.3618218000265374e-4
ENSG00000049759.20	17	2.3372668629540433e-5	2.406151747462052e-4
ENSG00000106443.17	8	2.3382840270881992e-5	2.406151747462052e-4
ENSG00000138767.14	4	2.357683535494162e-5	2.4241918824542195e-4
ENSG00000142541.18	10	2.365991772135451e-5	2.4308083321638644e-4
ENSG00000100100.13	2	2.3748099881817197e-5	2.4379378486270563e-4
ENSG00000139637.14	4	2.42044857893605e-5	2.4828253565434136e-4
ENSG00000162819.12	6	2.4313629117081237e-5	2.4903076826987206e-4
ENSG00000182870.13	4	2.4315812530666455e-5	2.4903076826987206e-4
ENSG00000158201.10	7	2.4381510198281557e-5	2.4950668480512735e-4
ENSG00000167323.13	6	2.4423166137413956e-5	2.497360156021147e-4
ENSG00000123358.20	7	2.4538779704224906e-5	2.507206342063168e-4
ENSG00000173264.16	4	2.457770689702129e-5	2.5092079047659186e-4
ENSG00000188897.10	4	2.4740467888169856e-5	2.5238389254472645e-4
ENSG00000130717.13	8	2.507289822536493e-5	2.5557417704032625e-4
ENSG00000108654.16	22	2.5271783570411862e-5	2.573992649997365e-4
ENSG00000144040.13	11	2.531621524291717e-5	2.576495756800731e-4
ENSG00000155849.16	5	2.538944372734431e-5	2.581833284642087e-4
ENSG00000163618.18	8	2.5408454874290576e-5	2.581833284642087e-4
ENSG00000137411.19	5	2.6341187026028044e-5	2.6745167672123627e-4
ENSG00000128989.11	4	2.66860126562038e-5	2.707409696848323e-4
ENSG00000084072.17	6	2.680806689220875e-5	2.717667781197662e-4
ENSG00000168952.16	4	2.7187905836164503e-5	2.754022374161363e-4
ENSG00000010244.19	9	2.7426465445805085e-5	2.776020402689289e-4
ENSG00000064547.14	4	2.7475158607412462e-5	2.7787814348385355e-4
ENSG00000125846.17	13	2.7530848060039825e-5	2.782245205818355e-4
ENSG00000107796.13	3	2.7741209856545564e-5	2.8013224832570835e-4
ENSG00000259363.6	7	2.78343208355307e-5	2.808539246981698e-4
ENSG00000172965.17	32	2.7955540515917803e-5	2.8185788168962663e-4
ENSG00000198805.13	7	2.810105173765052e-5	2.8310500570477733e-4
ENSG00000230074.5	2	2.8267152375129155e-5	2.844070732358134e-4
ENSG00000173599.15	7	2.8279060762611825e-5	2.844070732358134e-4
ENSG00000156427.8	2	2.829604897868643e-5	2.844070732358134e-4
ENSG00000134602.16	3	2.838444439873768e-5	2.850747295031116e-4
ENSG00000063601.17	4	2.8444045480764344e-5	2.854523852733164e-4
ENSG00000160336.17	5	2.8466425759341365e-5	2.8545621379691925e-4
ENSG00000012174.12	2	2.8545149842933724e-5	2.8602460568487103e-4
ENSG00000067167.8	3	2.8862823923599908e-5	2.889845703955497e-4
ENSG00000198242.14	5	2.8978448534732365e-5	2.899185413929739e-4
ENSG00000137101.14	3	2.905145817953948e-5	2.904250549597106e-4
ENSG00000168386.19	2	2.910543759627397e-5	2.9074069149288e-4
ENSG00000136160.17	6	2.9348207747987688e-5	2.929402644137602e-4
ENSG00000196267.14	2	2.963461865958618e-5	2.953717287214528e-4
ENSG00000196440.12	8	2.9637329746865874e-5	2.953717287214528e-4
ENSG00000145979.18	13	2.9888634292685825e-5	2.976476735087423e-4
ENSG00000196923.14	9	3.0108062822047698e-5	2.9960293188565257e-4
ENSG00000079337.16	7	3.0292073524542165e-5	3.0120302379652036e-4
ENSG00000146938.16	3	3.0428239800974858e-5	3.023252983594562e-4
ENSG00000239789.6	3	3.0480386091746162e-5	3.026116984900522e-4
ENSG00000177646.20	15	3.0764550805983024e-5	3.051993969865717e-4
ENSG00000125414.19	2	3.083644032136924e-5	3.056788767074769e-4
ENSG00000134330.19	7	3.086836507764317e-5	3.057617597309143e-4
ENSG00000143933.20	10	3.0970184520989495e-5	3.065363191032492e-4
ENSG00000142252.11	2	3.1249104882582286e-5	3.09061269021637e-4
ENSG00000065802.12	5	3.142191355880296e-5	3.1053370170527585e-4
ENSG00000218739.10	4	3.1485105475371575e-5	3.109214068861656e-4
ENSG00000125676.20	8	3.181563953061447e-5	3.1394656923897595e-4
ENSG00000100351.17	5	3.2195422302546095e-5	3.174519609289165e-4
ENSG00000114698.15	3	3.221980830328168e-5	3.174519609289165e-4
ENSG00000179630.11	2	3.2869580936241305e-5	3.2360825662266097e-4
ENSG00000124357.13	11	3.2905279324193045e-5	3.237141050119249e-4
ENSG00000233276.9	4	3.312059000644003e-5	3.2558543630573165e-4
ENSG00000171603.18	3	3.3194143142431665e-5	3.258930023386121e-4
ENSG00000130177.16	9	3.32021076673586e-5	3.258930023386121e-4
ENSG00000163913.14	25	3.3427917817077314e-5	3.278614222179858e-4
ENSG00000203875.13	21	3.3655138960623975e-5	3.298406972455111e-4
ENSG00000265590.10	7	3.429472869144879e-5	3.358553958492373e-4
ENSG00000046647.14	6	3.4619278620692234e-5	3.3877809908152524e-4
ENSG00000076864.21	6	3.469019486295725e-5	3.3921625361095194e-4
ENSG00000095637.23	5	3.473984754793771e-5	3.3944598025756003e-4
ENSG00000184640.20	9	3.481658114145684e-5	3.3993977192742214e-4
ENSG00000154153.15	3	3.4968592073690105e-5	3.411672562016562e-4
ENSG00000187609.16	5	3.515811220751897e-5	3.427585755107184e-4
ENSG00000079308.21	4	3.519323228146357e-5	3.4284337994314656e-4
ENSG00000170989.10	2	3.59874534642805e-5	3.5031747648349876e-4
ENSG00000102024.19	2	3.651414909983456e-5	3.549716401593789e-4
ENSG00000170653.19	5	3.652027894673018e-5	3.549716401593789e-4
ENSG00000172296.13	3	3.6607590743599814e-5	3.5555396518634067e-4
ENSG00000130035.9	3	3.6692169729874544e-5	3.5610889634618705e-4
ENSG00000256771.5	5	3.683602509214483e-5	3.572378636738949e-4
ENSG00000197635.11	3	3.7346118457988716e-5	3.619142891044523e-4
ENSG00000198040.11	7	3.741289346728438e-5	3.6229082509812093e-4
ENSG00000109046.15	7	3.7498050963633e-5	3.6284467509627275e-4
ENSG00000106603.20	10	3.815274710114287e-5	3.689046545338524e-4
ENSG00000120656.14	8	3.8743182434868514e-5	3.743274659633213e-4
ENSG00000088832.18	9	3.877127884207027e-5	3.743274659633213e-4
ENSG00000250073.4	2	3.9201294329934583e-5	3.781977659667146e-4
ENSG00000138375.14	10	3.923561318189616e-5	3.78247634954149e-4
ENSG00000107938.18	6	3.935411478607125e-5	3.7910838416040126e-4
ENSG00000152952.14	13	3.9395070679169966e-5	3.7922139253183197e-4
ENSG00000116191.19	3	3.955302312622842e-5	3.8045962052330617e-4
ENSG00000135535.17	8	3.981657519599648e-5	3.8255515690906747e-4
ENSG00000163219.12	3	3.982984101295855e-5	3.8255515690906747e-4
ENSG00000140575.13	3	3.9905801601063113e-5	3.8300124376878326e-4
ENSG00000105879.13	6	4.000546875174991e-5	3.836740299502637e-4
ENSG00000198844.12	3	4.0248000281048864e-5	3.8571495690316847e-4
ENSG00000126001.17	8	4.0305115033481636e-5	3.8597724920624187e-4
ENSG00000113441.16	2	4.040585533943878e-5	3.866566215962814e-4
ENSG00000110080.20	3	4.049432025402212e-5	3.872176120974142e-4
ENSG00000084652.16	2	4.107228972557889e-5	3.9245510418196736e-4
ENSG00000283189.2	3	4.1645160389662975e-5	3.976362039854796e-4
ENSG00000184635.17	5	4.212411361664612e-5	4.0191360168352944e-4
ENSG00000149596.7	2	4.3016154452945926e-5	4.101231595748908e-4
ENSG00000166848.7	4	4.3111098275281055e-5	4.107265867988597e-4
ENSG00000115457.10	2	4.328430617948762e-5	4.120742164233539e-4
ENSG00000083067.26	11	4.340752212171517e-5	4.1294428669455725e-4
ENSG00000240344.10	13	4.3708417983614336e-5	4.154376412171411e-4
ENSG00000100353.18	5	4.37336481121004e-5	4.154376412171411e-4
ENSG00000101773.19	6	4.381067272054396e-5	4.155692036431331e-4
ENSG00000171488.15	3	4.3811549829208236e-5	4.155692036431331e-4
ENSG00000145191.15	14	4.4088220940255405e-5	4.1788806057030983e-4
ENSG00000232110.9	2	4.4248011238633587e-5	4.19096491848547e-4
ENSG00000111596.14	12	4.5002387413641946e-5	4.2579686099084664e-4
ENSG00000293461.1	2	4.502106144262035e-5	4.2579686099084664e-4
ENSG00000171159.5	2	4.5281909970805944e-5	4.2795197653399704e-4
ENSG00000196236.13	4	4.547378388699161e-5	4.2945256165764415e-4
ENSG00000134207.17	8	4.594121959475548e-5	4.3355146579021603e-4
ENSG00000154144.13	8	4.624087657144728e-5	4.3606221976097377e-4
ENSG00000147274.14	8	4.642888182187518e-5	4.374417146499489e-4
ENSG00000142046.15	5	4.6454584061932e-5	4.374417146499489e-4
ENSG00000162032.16	6	4.650218549257381e-5	4.3757241403309487e-4
ENSG00000111679.17	5	4.660970892263147e-5	4.382663644783087e-4
ENSG00000102359.9	2	4.6812797146905226e-5	4.398572453137163e-4
ENSG00000182718.18	27	4.731186240153203e-5	4.442248382939795e-4
ENSG00000173262.12	3	4.7663424469452426e-5	4.472021662441176e-4
ENSG00000164077.15	4	4.779282017878455e-5	4.480922215606274e-4
ENSG00000138115.15	2	4.863167688922501e-5	4.556278984220821e-4
ENSG00000164619.10	15	4.872606508684185e-5	4.561828431218325e-4
ENSG00000197647.13	5	4.887093788973004e-5	4.5720929348027186e-4
ENSG00000186105.8	2	4.891777458262004e-5	4.573177543112951e-4
ENSG00000087191.14	10	4.899890253627976e-5	4.5774640699119235e-4
ENSG00000204310.13	5	4.908048110452558e-5	4.58178649505269e-4
ENSG00000001630.18	3	4.9190068555403245e-5	4.5865743537013346e-4
ENSG00000198689.13	6	4.9202462240692494e-5	4.5865743537013346e-4
ENSG00000119950.21	14	4.988338009810731e-5	4.646710266712423e-4
ENSG00000101294.19	12	4.9945373695536027e-5	4.649147554327658e-4
ENSG00000139233.7	2	4.999308338626448e-5	4.6502526883166156e-4
ENSG00000291117.1	4	5.017036710238122e-5	4.663400311751423e-4
ENSG00000008988.11	11	5.115454194590697e-5	4.751476995634137e-4
ENSG00000134824.14	7	5.1206967117674014e-5	4.752944244055351e-4
ENSG00000131503.21	16	5.141135381128046e-5	4.768504124768944e-4
ENSG00000198604.11	4	5.243530318906085e-5	4.860003529866097e-4
ENSG00000103275.22	24	5.25987004319948e-5	4.8686664884799397e-4
ENSG00000163577.8	2	5.2603810240820554e-5	4.8686664884799397e-4
ENSG00000118777.12	5	5.271627571577518e-5	4.8755979592865196e-4
ENSG00000137818.12	4	5.276327227430487e-5	4.876468810764815e-4
ENSG00000113356.13	4	5.285883336963605e-5	4.881823642735924e-4
ENSG00000120798.17	6	5.31659182919616e-5	4.906692430700524e-4
ENSG00000157349.17	7	5.3312330669938975e-5	4.91670790883531e-4
ENSG00000132005.9	3	5.3571702079023986e-5	4.93171073897949e-4
ENSG00000086189.11	13	5.357351051278478e-5	4.93171073897949e-4
ENSG00000006015.18	6	5.358902698798614e-5	4.93171073897949e-4
ENSG00000087266.17	5	5.420917326225951e-5	4.985246153444929e-4
ENSG00000137563.13	12	5.458173276620329e-5	5.015953005483385e-4
ENSG00000183844.17	4	5.529200374566583e-5	5.073405584014343e-4
ENSG00000197122.13	6	5.5302986275025246e-5	5.073405584014343e-4
ENSG00000163463.13	5	5.532420546686417e-5	5.073405584014343e-4
ENSG00000166598.16	17	5.563386744790131e-5	5.098199604547792e-4
ENSG00000141068.17	4	5.601209536865565e-5	5.129237470032997e-4
ENSG00000197756.10	7	5.6092314560000976e-5	5.13296102771913e-4
ENSG00000049167.16	17	5.6463796214412407e-5	5.163313739804196e-4
ENSG00000213654.10	3	5.737852963079875e-5	5.243266200628483e-4
ENSG00000146963.18	6	5.745282960160135e-5	5.246361132374238e-4
ENSG00000115415.21	9	5.7500158361644424e-5	5.246990540792531e-4
ENSG00000113742.14	3	5.759051577858386e-5	5.251542745909377e-4
ENSG00000153310.22	19	5.770176297281241e-5	5.257992109095603e-4
ENSG00000185238.13	3	5.786348627667472e-5	5.265936081729564e-4
ENSG00000290812.1	2	5.787010521382829e-5	5.265936081729564e-4
ENSG00000187098.18	4	5.796466675201791e-5	5.270509901159981e-4
ENSG00000042317.17	4	5.801530260209029e-5	5.270509901159981e-4
ENSG00000173175.16	2	5.807168960765544e-5	5.270509901159981e-4
ENSG00000171681.13	9	5.8099734281180456e-5	5.270509901159981e-4
ENSG00000145730.21	12	5.8123456138717115e-5	5.270509901159981e-4
ENSG00000074696.13	5	5.8683822258134235e-5	5.317606687301326e-4
ENSG00000217128.13	5	5.896256405620655e-5	5.338421179055937e-4
ENSG00000291079.1	13	5.9006002420440256e-5	5.338421179055937e-4
ENSG00000111790.14	5	5.9036948150009774e-5	5.338421179055937e-4
ENSG00000186439.15	7	5.913506043266887e-5	5.34356924912473e-4
ENSG00000233058.3	4	5.972402560071706e-5	5.393033793979851e-4
ENSG00000183597.16	11	5.9785476605154646e-5	5.394828542618127e-4
ENSG00000229183.10	2	6.004949896986744e-5	5.407732761889047e-4
ENSG00000169155.10	3	6.006745070230748e-5	5.407732761889047e-4
ENSG00000164683.19	9	6.007732581423432e-5	5.407732761889047e-4
ENSG00000168528.12	3	6.009518066155984e-5	5.407732761889047e-4
ENSG00000110619.18	8	6.105799932951495e-5	5.490565483713001e-4
ENSG00000137801.11	2	6.114880704208009e-5	5.494923269930964e-4
ENSG00000140320.12	3	6.130494573760842e-5	5.505141701669253e-4
ENSG00000177119.17	7	6.140181664626572e-5	5.510027474425616e-4
ENSG00000165795.25	13	6.16162724308623e-5	5.525450940310083e-4
ENSG00000078061.14	2	6.196382592472552e-5	5.552780422646674e-4
ENSG00000111058.8	5	6.210535824107656e-5	5.561622695211936e-4
ENSG00000131089.17	20	6.222020326970144e-5	5.568064535363075e-4
ENSG00000189410.12	4	6.238874075848381e-5	5.579299104631881e-4
ENSG00000003987.14	2	6.28264642699307e-5	5.614574382690225e-4
ENSG00000162384.14	5	6.295204080333572e-5	5.621924855224255e-4
ENSG00000180398.13	9	6.312907739083151e-5	5.63385769067008e-4
ENSG00000248405.10	3	6.332057260449324e-5	5.647063574679755e-4
ENSG00000132297.13	2	6.398153791581062e-5	5.699343538747731e-4
ENSG00000179776.20	3	6.399463267536563e-5	5.699343538747731e-4
ENSG00000242028.8	3	6.489604772562998e-5	5.775659226939469e-4
ENSG00000186197.15	2	6.49740583917434e-5	5.778638668206048e-4
ENSG00000095321.18	5	6.525717352987293e-5	5.799843039202953e-4
ENSG00000100029.18	5	6.544083470086048e-5	5.81218529143303e-4
ENSG00000183077.16	6	6.559806830679939e-5	5.822165077626737e-4
ENSG00000100949.15	5	6.586634329329312e-5	5.841979976580803e-4
ENSG00000165626.19	4	6.60673807948668e-5	5.855808286845572e-4
ENSG00000167460.17	10	6.626185436041569e-5	5.869036328878867e-4
ENSG00000006607.14	6	6.659764863762335e-5	5.894755039030018e-4
ENSG00000144744.18	7	6.68847914307935e-5	5.916135334737401e-4
ENSG00000149547.15	4	6.726441567817305e-5	5.945661156948048e-4
ENSG00000160539.6	4	6.769968847076102e-5	5.980062338982947e-4
ENSG00000197448.14	6	6.777413975790994e-5	5.982566241487342e-4
ENSG00000170144.22	16	6.811324436646339e-5	6.006674426596071e-4
ENSG00000182118.8	3	6.813983319936357e-5	6.006674426596071e-4
ENSG00000107105.15	6	6.85933263847946e-5	6.042545846361811e-4
ENSG00000198839.10	4	6.878986370337397e-5	6.055748110006653e-4
ENSG00000131724.11	2	6.903128920301803e-5	6.072881414904149e-4
ENSG00000188603.22	15	6.979863644894839e-5	6.136227009224623e-4
ENSG00000291146.1	4	7.00506834694345e-5	6.154215766414232e-4
ENSG00000198918.8	3	7.116677281028961e-5	6.248038186646266e-4
ENSG00000113838.13	2	7.156252862873012e-5	6.278535304167695e-4
ENSG00000143158.11	2	7.216656057868657e-5	6.327251959925925e-4
ENSG00000236144.9	7	7.226500130084394e-5	6.331604705467596e-4
ENSG00000115904.15	8	7.249345499522845e-5	6.347335168812985e-4
ENSG00000162601.12	11	7.29121170145483e-5	6.379687325561556e-4
ENSG00000259030.8	4	7.329975619580699e-5	6.409283264129322e-4
ENSG00000123575.9	2	7.346093955446399e-5	6.419051526321378e-4
ENSG00000161526.15	13	7.393046891211365e-5	6.4557319286917e-4
ENSG00000076356.7	3	7.469591828100973e-5	6.518185848112861e-4
ENSG00000101474.12	2	7.479666550048409e-5	6.522590937730387e-4
ENSG00000100105.18	6	7.527845843797838e-5	6.560196619820063e-4
ENSG00000253305.3	3	7.589460179818857e-5	6.609452033109361e-4
ENSG00000075399.14	2	7.599857233965667e-5	6.614067569948927e-4
ENSG00000204624.8	2	7.60716779321396e-5	6.615992579406456e-4
ENSG00000115310.19	9	7.645240661644805e-5	6.644651227428197e-4
ENSG00000123131.13	2	7.775165088870621e-5	6.753048339570627e-4
ENSG00000164258.12	4	7.796207434898888e-5	6.764005542775109e-4
ENSG00000183778.19	4	7.798206143643313e-5	6.764005542775109e-4
ENSG00000197380.11	3	7.84268061864282e-5	6.79803765581224e-4
ENSG00000272888.8	6	7.920658908626627e-5	6.861046061304348e-4
ENSG00000289174.1	2	7.9336081066629e-5	6.867678371718331e-4
ENSG00000185787.15	10	7.940783919683223e-5	6.869307476120633e-4
ENSG00000120725.13	3	7.964648456410923e-5	6.882260363389024e-4
ENSG00000105372.8	6	7.966364878090563e-5	6.882260363389024e-4
ENSG00000185306.13	4	7.986872332214941e-5	6.895386253015375e-4
ENSG00000116731.23	7	7.996437054879446e-5	6.899053671816203e-4
ENSG00000013375.17	25	8.099115523943746e-5	6.982998208551099e-4
ENSG00000060237.19	7	8.118897114830386e-5	6.995405641569661e-4
ENSG00000227036.10	4	8.150424185912773e-5	7.01791003559417e-4
ENSG00000112576.13	6	8.192484923201709e-5	7.049448565216537e-4
ENSG00000283103.5	4	8.248398243747038e-5	7.092857230673398e-4
ENSG00000133835.18	16	8.345252495637134e-5	7.171390488966056e-4
ENSG00000168918.14	4	8.392440191203718e-5	7.20716769828322e-4
ENSG00000120318.16	6	8.401642597327039e-5	7.210298567653151e-4
ENSG00000293257.1	2	8.41137981145331e-5	7.21388396783993e-4
ENSG00000115685.15	9	8.466834494250911e-5	7.256647582391005e-4
ENSG00000244968.7	4	8.477022537078505e-5	7.260583791493775e-4
ENSG00000106261.17	3	8.51914111758823e-5	7.291845325977895e-4
ENSG00000151287.17	6	8.575720852929362e-5	7.335435318893303e-4
ENSG00000126391.14	2	8.610541744148572e-5	7.360368226091691e-4
ENSG00000218336.9	5	8.686081217715598e-5	7.420052000070941e-4
ENSG00000130349.10	5	8.717649330894936e-5	7.442119586690309e-4
ENSG00000146833.16	4	8.755127523087875e-5	7.469200180117572e-4
ENSG00000080189.15	7	8.783523052738391e-5	7.48850165127026e-4
ENSG00000170482.17	2	8.805817839757863e-5	7.502579927032043e-4
ENSG00000188641.14	2	8.860469686869042e-5	7.54418993811107e-4
ENSG00000175643.10	3	8.891620447937422e-5	7.565748651307278e-4
ENSG00000106077.19	8	8.961664751399967e-5	7.617794124114587e-4
ENSG00000168385.18	15	8.964528072998594e-5	7.617794124114587e-4
ENSG00000149927.18	2	9.142779096548246e-5	7.764182039058249e-4
ENSG00000109320.14	6	9.155566115727772e-5	7.769955913517564e-4
ENSG00000111716.14	6	9.195683362751417e-5	7.798901131703424e-4
ENSG00000198131.15	10	9.203035363321211e-5	7.800038332753496e-4
ENSG00000153774.9	3	9.271095879635959e-5	7.852594003535e-4
ENSG00000197405.8	2	9.279033103772674e-5	7.854190055743915e-4
ENSG00000224032.9	3	9.351608042515534e-5	7.910460623186543e-4
ENSG00000104884.17	9	9.374053527413821e-5	7.924281340177311e-4
ENSG00000176946.13	3	9.468382538390258e-5	7.99881066524427e-4
ENSG00000104320.15	21	9.483725947970529e-5	8.006560045599583e-4
ENSG00000197279.5	2	9.563594678608203e-5	8.068738917400523e-4
ENSG00000129038.16	4	9.669977943296053e-5	8.153192579090942e-4
ENSG00000196247.13	6	9.686390038498041e-5	8.161727086983805e-4
ENSG00000280707.3	5	9.725450659961636e-5	8.189321723793782e-4
ENSG00000093010.15	10	9.798216227788396e-5	8.241254961734466e-4
ENSG00000151388.11	3	9.80186283163456e-5	8.241254961734466e-4
ENSG00000136709.12	4	9.806178838561974e-5	8.241254961734466e-4
ENSG00000104964.15	4	9.823469758188707e-5	8.250442950307874e-4
ENSG00000105220.17	3	9.830369662085094e-5	8.250897589600012e-4
ENSG00000168275.16	4	9.912926773423934e-5	8.31481175255003e-4
ENSG00000144935.17	5	9.983475573527214e-5	8.368577457499298e-4
ENSG00000087076.9	2	1.0003839447805801e-4	8.380233742719696e-4
ENSG00000144451.20	7	1.0021407838469522e-4	8.380564721602893e-4
ENSG00000105281.12	4	1.0022559033366717e-4	8.380564721602893e-4
ENSG00000162664.17	4	1.0023610086257466e-4	8.380564721602893e-4
ENSG00000211584.14	3	1.0043960215093005e-4	8.392171780492392e-4
ENSG00000159640.17	3	1.0060519599210978e-4	8.400598604849527e-4
ENSG00000105402.8	7	1.0067815217893161e-4	8.401284261567952e-4
ENSG00000118058.25	12	1.0086229611903909e-4	8.411241352446345e-4
ENSG00000163466.16	7	1.0135727180264002e-4	8.447090294868702e-4
ENSG00000105486.15	17	1.0162607035368247e-4	8.464055769636609e-4
ENSG00000147548.17	9	1.0192946610120573e-4	8.483879102817482e-4
ENSG00000137845.15	3	1.0273551388579176e-4	8.545487360141243e-4
ENSG00000125743.11	6	1.0305563150829953e-4	8.566623154719377e-4
ENSG00000106290.16	34	1.0353230336539908e-4	8.600737314144805e-4
ENSG00000141622.14	3	1.0381335401373815e-4	8.618567381204518e-4
ENSG00000164022.18	11	1.0407885895171915e-4	8.635084870572299e-4
ENSG00000077312.9	4	1.0443089631452065e-4	8.658755978129202e-4
ENSG00000008282.10	3	1.048225680204896e-4	8.685680987444911e-4
ENSG00000128487.19	15	1.0499953256431464e-4	8.694792179671645e-4
ENSG00000103502.14	3	1.0512440832011538e-4	8.699581137511589e-4
ENSG00000184672.12	4	1.057516336663329e-4	8.745909486643312e-4
ENSG00000184828.10	2	1.0583693093312308e-4	8.747388635593663e-4
ENSG00000164796.18	3	1.0634069921105436e-4	8.779677739121057e-4
ENSG00000067208.17	9	1.0636292698750233e-4	8.779677739121057e-4
ENSG00000085511.20	7	1.0659714594502253e-4	8.793417455706372e-4
ENSG00000135636.16	7	1.0723949873628932e-4	8.840786121995491e-4
ENSG00000164300.17	3	1.0752517301384805e-4	8.85870885731868e-4
ENSG00000137857.18	2	1.0797462194484283e-4	8.890093238301273e-4
ENSG00000197217.13	7	1.0838549555491792e-4	8.918263730631673e-4
ENSG00000173915.16	5	1.0846698101016122e-4	8.919312709682205e-4
ENSG00000123992.20	7	1.0894799596195183e-4	8.953193132376739e-4
ENSG00000174165.8	3	1.1043039257116329e-4	9.069270721540599e-4
ENSG00000231889.9	4	1.1050378792446005e-4	9.06955820435037e-4
ENSG00000118507.19	4	1.1108145447740709e-4	9.108161842018152e-4
ENSG00000133393.13	4	1.1111452062203094e-4	9.108161842018152e-4
ENSG00000019991.18	5	1.1171417432826399e-4	9.151534886891121e-4
ENSG00000250571.7	2	1.1243482707046684e-4	9.204759091901437e-4
ENSG00000167522.17	14	1.1340223535407062e-4	9.278104703369612e-4
ENSG00000116544.12	2	1.1380560131560481e-4	9.305239336303012e-4
ENSG00000182240.16	5	1.1454124049344642e-4	9.359490784905293e-4
ENSG00000197956.10	3	1.1496253436738767e-4	9.388004065142998e-4
ENSG00000196126.12	3	1.1535907837397105e-4	9.414461641387725e-4
ENSG00000168487.20	5	1.1635429259264822e-4	9.489712763558788e-4
ENSG00000134815.19	3	1.1710184555627485e-4	9.544683090064212e-4
ENSG00000175203.17	9	1.171926308716541e-4	9.546086492094059e-4
ENSG00000177426.22	7	1.1743209513913665e-4	9.559591383472003e-4
ENSG00000141367.13	11	1.1778134269599528e-4	9.58201067600774e-4
ENSG00000253553.9	5	1.1790518298857139e-4	9.586075529196131e-4
ENSG00000124615.20	5	1.1850886108002403e-4	9.629123239664319e-4
ENSG00000172264.19	3	1.1924160976355163e-4	9.682597799072877e-4
ENSG00000164199.18	12	1.2031755293688114e-4	9.763855953151781e-4
ENSG00000291142.1	4	1.2049317660754245e-4	9.771996622871691e-4
ENSG00000157045.9	4	1.2068137583913215e-4	9.781146364076071e-4
ENSG00000175274.19	7	1.2091807590279763e-4	9.79421318923035e-4
ENSG00000188158.17	3	1.2151181889575817e-4	9.836165701755197e-4
ENSG00000126653.18	9	1.2161369628118569e-4	9.838275080702404e-4
ENSG00000141252.21	17	1.2171653119365761e-4	9.84045924466605e-4
ENSG00000251136.11	12	1.2219171999688976e-4	9.872725770109848e-4
ENSG00000180210.15	2	1.2293196157566984e-4	9.92635428379522e-4
ENSG00000119965.13	3	1.2401251164201915e-4	0.0010007377805142043
ENSG00000108474.17	7	1.24491854679509e-4	0.0010039815452587376
ENSG00000154917.11	2	1.247825959665387e-4	0.0010057012206595068
ENSG00000128951.14	6	1.2535959952934567e-4	0.0010097244962711293
ENSG00000167083.7	2	1.254444559962095e-4	0.0010097811792846242
ENSG00000117500.13	4	1.2585783873082817e-4	0.0010124806666901589
ENSG00000009830.13	9	1.2621759494081596e-4	0.0010147456703544161
ENSG00000135333.15	8	1.2630313741626928e-4	0.0010147810367951858
ENSG00000120699.14	25	1.2637840285612058e-4	0.0010147810367951858
ENSG00000115486.13	13	1.2668554169278245e-4	0.00101661817501889
ENSG00000150764.14	4	1.2699913693548062e-4	0.0010185048213070438
ENSG00000167716.19	5	1.2778595213331948e-4	0.0010241819116009595
ENSG00000131467.12	7	1.2805928168629772e-4	0.0010257390365193823
ENSG00000111640.15	5	1.2993327869906338e-4	0.0010401074795799176
ENSG00000101928.13	3	1.3018745348634345e-4	0.0010414996278907476
ENSG00000112697.17	3	1.316414801218198e-4	0.001052482961220415
ENSG00000113594.10	3	1.3178155403794213e-4	0.0010529540918696656
ENSG00000158805.12	5	1.3285728232721047e-4	0.0010608960587556204
ENSG00000048342.18	12	1.3578184464941188e-4	0.0010835825437704603
ENSG00000105197.11	5	1.3745496148193724e-4	0.0010961815794336552
ENSG00000040275.17	4	1.3752956314102888e-4	0.0010961815794336552
ENSG00000146112.12	4	1.3813162655122033e-4	0.001100304472761593
ENSG00000175895.5	2	1.3856266058737514e-4	0.001103060787596184
ENSG00000103121.9	11	1.3954949790984423e-4	0.001110235613046069
ENSG00000156587.16	2	1.411905211261986e-4	0.0011226030650328144
ENSG00000130779.22	9	1.4137430572648148e-4	0.0011233759896551276
ENSG00000114446.5	2	1.424307951264376e-4	0.0011310783338804493
ENSG00000138621.12	3	1.4272555267779569e-4	0.0011327258541572334
ENSG00000123416.15	3	1.4297100986229358e-4	0.001133980332501908
ENSG00000155897.10	2	1.442010001676406e-4	0.001142602105352598
ENSG00000140937.14	7	1.4423414369355388e-4	0.001142602105352598
ENSG00000168710.18	3	1.4442617624568755e-4	0.0011434252977205867
ENSG00000069869.17	4	1.4658689106211362e-4	0.0011598240844036501
ENSG00000198715.13	8	1.4710998356946866e-4	0.0011632535934170782
ENSG00000139163.16	8	1.4948744298500503e-4	0.0011813331669752894
ENSG00000142856.17	13	1.5180501443719067e-4	0.0011989177524875144
ENSG00000010327.10	3	1.5314040541535717e-4	0.001208728650042381
ENSG00000139597.18	3	1.5323700084471408e-4	0.0012087558194291853
ENSG00000102383.14	3	1.5371506820508176e-4	0.0012117902339180686
ENSG00000124181.15	6	1.5415131579039475e-4	0.00121449148372566
ENSG00000108298.12	8	1.5440876926200043e-4	0.0012157816686551683
ENSG00000105483.18	15	1.546630559981689e-4	0.001217045369698144
ENSG00000110492.17	10	1.5490166856758133e-4	0.0012181842735351123
ENSG00000163959.10	4	1.5519563199843244e-4	0.0012197568266575768
ENSG00000123146.20	2	1.5567546565565485e-4	0.0012227874348352164
ENSG00000165338.17	4	1.5686555767623723e-4	0.0012313898828837594
ENSG00000113761.12	4	1.574399622210581e-4	0.0012351517229627872
ENSG00000051128.19	4	1.5810660623872852e-4	0.0012396322190657047
ENSG00000054793.14	2	1.5847616949993707e-4	0.001241779453762792
ENSG00000137210.14	8	1.5867724257206267e-4	0.0012426046467200274
ENSG00000152578.15	7	1.5888362127024623e-4	0.0012434703676735314
ENSG00000171759.10	2	1.6064489427187177e-4	0.0012558576519925363
ENSG00000133657.17	9	1.6065996472777516e-4	0.0012558576519925363
ENSG00000166262.16	9	1.6179187315070145e-4	0.0012639442179431077
ENSG00000105364.14	7	1.6226494214073784e-4	0.001266877189661982
ENSG00000204531.21	3	1.62572949384902e-4	0.0012685186958619895
ENSG00000125691.14	5	1.6296690027123154e-4	0.001270828424230469
ENSG00000136942.15	5	1.6331821975689307e-4	0.0012728031348741408
ENSG00000114353.17	5	1.6410083035182707e-4	0.0012775425247962284
ENSG00000213420.8	2	1.641232574626474e-4	0.0012775425247962284
ENSG00000119650.13	8	1.6454882382342667e-4	0.0012800872529573047
ENSG00000175387.16	8	1.6499674951811575e-4	0.0012828027691714021
ENSG00000138449.11	3	1.6512806743825415e-4	0.0012830549719034647
ENSG00000183283.16	5	1.6542946480082915e-4	0.001284627609368976
ENSG00000186047.11	3	1.6558859196681732e-4	0.0012850942400486971
ENSG00000117305.15	7	1.6571152046149424e-4	0.0012852795514096528
ENSG00000105373.19	3	1.6636331200132576e-4	0.0012895641197904438
ENSG00000164904.18	12	1.6719405619343146e-4	0.0012952298944274427
ENSG00000173212.5	3	1.6787578598462594e-4	0.001299735202229419
ENSG00000213903.9	2	1.699194974535155e-4	0.0013147736427887998
ENSG00000230590.13	17	1.7009540728799957e-4	0.0013153504201246023
ENSG00000145824.13	2	1.702735980358985e-4	0.0013159441382452764
ENSG00000102710.21	12	1.7170630284238278e-4	0.0013262267771921184
ENSG00000124562.10	2	1.7185676782041536e-4	0.0013265992975834086
ENSG00000197471.12	3	1.7204426507499336e-4	0.0013272570651683198
ENSG00000068079.8	2	1.7318338378586348e-4	0.0013346901235925775
ENSG00000129946.11	3	1.7321348398041772e-4	0.0013346901235925775
ENSG00000140280.14	2	1.7364183471171876e-4	0.0013371967045811648
ENSG00000149926.14	2	1.73751603565295e-4	0.0013372484032403724
ENSG00000068366.21	8	1.740911002792284e-4	0.0013390670522959501
ENSG00000161551.15	7	1.7420655886277086e-4	0.0013391613197886935
ENSG00000288663.1	5	1.745235683222692e-4	0.0013408039209886118
ENSG00000155816.21	2	1.7473903654549328e-4	0.0013414741154924175
ENSG00000155660.11	3	1.7481756545142404e-4	0.0013414741154924175
ENSG00000117335.21	15	1.7604992582156645e-4	0.001350132291643408
ENSG00000290846.1	5	1.7627237452670934e-4	0.0013510397707374958
ENSG00000117322.19	3	1.7650783479563882e-4	0.0013518229612502035
ENSG00000213523.12	5	1.7658291610042346e-4	0.0013518229612502035
ENSG00000251034.2	3	1.7675257582821973e-4	0.0013523239527989265
ENSG00000172366.20	6	1.7704493514675155e-4	0.0013537625683348543
ENSG00000109184.15	8	1.7721757075932592e-4	0.001354284569006486
ENSG00000117868.18	3	1.7765774853475852e-4	0.0013568492907516342
ENSG00000230623.8	13	1.783389606389696e-4	0.0013612507960301585
ENSG00000105929.16	2	1.796267921381094e-4	0.0013702746941705512
ENSG00000185650.10	3	1.7987439106431326e-4	0.0013713572846360334
ENSG00000136104.21	15	1.800959634847623e-4	0.0013722402948786118
ENSG00000175470.20	4	1.8079140551141402e-4	0.0013767307968991247
ENSG00000168894.10	5	1.817565112880869e-4	0.0013832683228587773
ENSG00000002586.20	4	1.8281869760624768e-4	0.0013900706757006746
ENSG00000144648.16	2	1.828645686976766e-4	0.0013900706757006746
ENSG00000109452.13	3	1.8353797750063767e-4	0.0013936177369782256
ENSG00000279170.3	5	1.8354598585818338e-4	0.0013936177369782256
ENSG00000105928.16	8	1.8457289434136706e-4	0.0014005952496921514
ENSG00000172819.17	3	1.850727810753624e-4	0.0014033225503484663
ENSG00000163349.22	5	0.00018514859788814537	0.0014033225503484663
ENSG00000122756.15	3	1.8532089214955152e-4	0.0014035296640821837
ENSG00000119640.9	5	1.8539225063477673e-4	0.0014035296640821837
ENSG00000117906.14	3	1.8600474451069762e-4	0.0014066147309853337
ENSG00000196704.14	9	1.8601655967716033e-4	0.0014066147309853337
ENSG00000114127.11	3	1.874361335222308e-4	0.0014165237440794797
ENSG00000070087.15	3	1.8817979826892643e-4	0.0014213161014770602
ENSG00000083535.16	2	1.8865067529399404e-4	0.0014240437246159782
ENSG00000171135.15	2	1.9035632033282104e-4	0.0014360834957201662
ENSG00000182472.9	5	1.9099710940434942e-4	0.0014398981628473476
ENSG00000106617.16	4	1.9108389614851514e-4	0.0014398981628473476
ENSG00000107960.12	8	1.9270943756361604e-4	0.0014513045048319686
ENSG00000109113.20	10	1.9419346342007434e-4	0.001461632471774295
ENSG00000157214.14	6	1.9515556851944224e-4	0.001468022409917845
ENSG00000114331.16	7	1.9760806011293372e-4	0.0014856096106752189
ENSG00000233024.7	3	1.9854677992172748e-4	0.001491802557188382
ENSG00000187764.12	6	1.9875680682835992e-4	0.0014925163920166658
ENSG00000102312.24	9	1.9943221964303798e-4	0.0014967220833360677
ENSG00000232265.8	2	2.0027168952546138e-4	0.0015021534354233452
ENSG00000087053.20	26	2.0075740601186942e-4	0.0015049266900115641
ENSG00000245768.7	2	2.0171806935200895e-4	0.0015104770153812497
ENSG00000171307.19	9	2.0173063098456428e-4	0.0015104770153812497
ENSG00000165240.22	2	2.031548469103276e-4	0.0015197548906323158
ENSG00000113532.13	2	2.0320397158192572e-4	0.0015197548906323158
ENSG00000100320.24	10	2.0382191604649774e-4	0.0015234983770848816
ENSG00000160211.20	6	2.0495478779771135e-4	0.0015310842409114005
ENSG00000176658.17	4	2.055588570670291e-4	0.0015347133079987169
ENSG00000140612.14	7	2.0791034867585697e-4	0.0015513770468188154
ENSG00000198677.13	22	2.0864028578415666e-4	0.0015554351759782914
ENSG00000122359.18	6	2.0869394585220448e-4	0.0015554351759782914
ENSG00000234261.6	5	2.0912755323381407e-4	0.0015573184240945009
ENSG00000167130.18	3	2.091866532981439e-4	0.0015573184240945009
ENSG00000147604.14	5	2.0942676653380268e-4	0.0015582119968707705
ENSG00000182544.9	2	2.1016589725225538e-4	0.001562815290971499
ENSG00000224307.4	2	2.1174216811652524e-4	0.001573634807262332
ENSG00000117410.14	6	2.1285900465376427e-4	0.0015810294472737522
ENSG00000179532.13	5	2.1386974194139734e-4	0.001587628015693119
ENSG00000140553.18	7	2.1569788310634032e-4	0.0016002834369284573
ENSG00000185728.17	7	2.162568713033654e-4	0.0016035138068756969
ENSG00000151422.14	5	2.1650641398813632e-4	0.001604091307385158
ENSG00000091592.17	12	2.165819952634708e-4	0.001604091307385158
ENSG00000106588.12	5	2.1757229975526572e-4	0.0016105066523812482
ENSG00000160446.19	3	2.1837759398340544e-4	0.001615545986048272
ENSG00000271736.2	3	2.185918073550612e-4	0.0016162092833272217
ENSG00000120837.8	4	2.19019741937964e-4	0.001618231288922872
ENSG00000196427.14	2	2.1911470211447953e-4	0.001618231288922872
ENSG00000255508.7	2	2.197333871298487e-4	0.0016215559566869582
ENSG00000146263.12	7	2.1981480639737664e-4	0.0016215559566869582
ENSG00000125257.16	6	2.2017383641978838e-4	0.001623281648513167
ENSG00000007392.17	11	2.2068769688219806e-4	0.0016261462548230563
ENSG00000162694.14	5	2.2115323136868243e-4	0.0016286517197729984
ENSG00000092203.15	4	2.2130952841709734e-4	0.0016288782987749606
ENSG00000171680.23	6	2.2150247759458266e-4	0.0016293742342785174
ENSG00000077942.19	8	2.2201805118088824e-4	0.0016322414912879352
ENSG00000150672.19	10	2.244106920573419e-4	0.0016488975878460185
ENSG00000111319.13	3	2.24688407102489e-4	0.00165000383167057
ENSG00000289894.1	2	2.2504969860009404e-4	0.0016517222223047625
ENSG00000287252.3	5	2.255077769089332e-4	0.0016541486224818072
ENSG00000111203.13	5	2.261169246147003e-4	0.0016573639869081585
ENSG00000267254.8	8	2.2620157373723403e-4	0.0016573639869081585
ENSG00000141447.19	8	2.265871149432028e-4	0.0016592519207127537
ENSG00000147955.18	7	2.2688945500170784e-4	0.0016605288032161087
ENSG00000137074.20	33	2.2772750459495452e-4	0.0016657227168117982
ENSG00000138658.16	8	2.2789867671401578e-4	0.0016660356219949683
ENSG00000002726.21	2	2.3029806336932713e-4	0.0016826281927254444
ENSG00000131174.7	3	2.306206870362607e-4	0.0016840371609355763
ENSG00000103227.19	2	2.3184097546326935e-4	0.0016919957804338488
ENSG00000159128.16	2	2.332653826345915e-4	0.0017014342917742885
ENSG00000153140.9	3	2.3542657522210268e-4	0.0017162332809449463
ENSG00000179958.10	2	2.368609564761633e-4	0.0017252844899220926
ENSG00000054116.12	7	2.369341061221616e-4	0.0017252844899220926
ENSG00000103426.12	2	2.375101688878165e-4	0.0017285092268582763
ENSG00000231999.8	2	2.3778443781914872e-4	0.001729535238307889
ENSG00000155363.19	15	2.3857600672791713e-4	0.0017343205956870883
ENSG00000105750.15	3	2.3930888400751525e-4	0.0017386741763054413
ENSG00000114023.16	4	2.403436097787526e-4	0.0017452147064852231
ENSG00000128309.17	8	2.4071627446416998e-4	0.0017469431641202852
ENSG00000180488.17	7	2.4092764703737796e-4	0.0017474998032180082
ENSG00000182774.13	5	2.4110560720197384e-4	0.0017478136084093925
ENSG00000241186.10	3	2.416047226895023e-4	0.0017504538702506876
ENSG00000163075.13	6	2.4349698709514705e-4	0.0017631790761978951
ENSG00000152804.11	2	2.448298065305811e-4	0.0017718413661688903
ENSG00000106392.11	4	2.4515302124323267e-4	0.0017731915293490452
ENSG00000072952.21	3	2.4571340291542937e-4	0.0017762546608527082
ENSG00000103326.12	5	2.463557008407648e-4	0.0017799062216646792
ENSG00000163453.11	2	2.46580407428388e-4	0.0017805383232002018
ENSG00000091732.17	7	2.475881488343132e-4	0.0017868208116095928
ENSG00000180263.14	4	2.481520143821157e-4	0.0017898946851708356
ENSG00000117595.13	4	2.489216602533268e-4	0.0017944485908039827
ENSG00000151148.14	7	2.495705145418425e-4	0.001798127149747334
ENSG00000168395.16	7	2.502383806828003e-4	0.001800423435337559
ENSG00000146094.16	2	2.5028069030531304e-4	0.001800423435337559
ENSG00000160752.15	14	2.5030547760087517e-4	0.001800423435337559
ENSG00000102271.14	3	2.518015507935832e-4	0.0018101811208296598
ENSG00000143595.13	2	2.5239447249819115e-4	0.0018134389120357298
ENSG00000100319.13	3	2.5274243197364406e-4	0.0018149340328112923
ENSG00000166130.15	3	2.5461867574095833e-4	0.0018273959825302409
ENSG00000162604.13	8	2.5572662952107596e-4	0.001834333192186557
ENSG00000106034.18	5	2.560785225740091e-4	0.0018351291955696753
ENSG00000291111.1	5	2.561204510771179e-4	0.0018351291955696753
ENSG00000090975.14	4	2.572060002776447e-4	0.0018418902094937738
ENSG00000291153.1	6	2.577901823077935e-4	0.001845055380929911
ENSG00000137501.18	6	2.594961202626768e-4	0.0018562412660024774
ENSG00000158711.14	3	2.602008408167742e-4	0.0018602568101589324
ENSG00000214026.11	5	2.604341070225816e-4	0.001860899214055627
ENSG00000179335.20	8	2.64870991474083e-4	0.0018915608064764453
ENSG00000116353.16	3	2.664461794794769e-4	0.0019017632700361344
ENSG00000198589.15	8	2.6815234175272705e-4	0.0019128888326461716
ENSG00000170638.10	6	2.684443427397981e-4	0.0019139196655997912
ENSG00000000460.17	8	2.707828475361728e-4	0.001929532251306633
ENSG00000153885.15	4	2.7108479766754296e-4	0.0019306236742777374
ENSG00000066777.9	3	2.720999300971736e-4	0.0019367902868573364
ENSG00000114354.15	17	2.724512590102306e-4	0.0019379015641427548
ENSG00000127452.9	5	2.725547437238384e-4	0.0019379015641427548
ENSG00000153975.10	2	2.7297136597729236e-4	0.0019398009008331576
ENSG00000224846.3	2	2.7396949400644295e-4	0.001945828217968037
ENSG00000141314.13	2	2.7434670290306764e-4	0.0019474413659027385
ENSG00000187720.15	2	2.746729941813104e-4	0.0019486915103863773
ENSG00000102100.16	5	2.7488457927348154e-4	0.0019491269402473752
ENSG00000104889.7	5	2.764564337748875e-4	0.0019592019031474278
ENSG00000151136.15	2	2.768988446834744e-4	0.001961266052736225
ENSG00000163866.9	3	2.771810544842208e-4	0.0019621938696057005
ENSG00000067221.14	5	2.777347545891887e-4	0.0019650415351959174
ENSG00000076242.17	19	2.80494929134945e-4	0.0019834889375776816
ENSG00000072682.20	9	2.8197681560404743e-4	0.0019928818950316557
ENSG00000110536.14	6	2.835350668594873e-4	0.0020028040433144843
ENSG00000076248.12	5	2.846510270097815e-4	0.0020095928870940832
ENSG00000162374.18	4	2.863609702570157e-4	0.002020565497582945
ENSG00000117650.13	3	2.888226908173779e-4	0.002035653043722208
ENSG00000147050.18	18	2.889190979287747e-4	0.002035653043722208
ENSG00000164241.14	3	2.889698602447832e-4	0.002035653043722208
ENSG00000136895.19	2	2.906046442445022e-4	0.0020460585261620513
ENSG00000129204.17	2	2.927914359979472e-4	0.0020603371331395677
ENSG00000110090.13	2	2.9370611827328854e-4	0.002065653436701459
ENSG00000149256.16	3	2.944421334769158e-4	0.0020697080845051242
ENSG00000143947.15	7	2.9522389514863973e-4	0.0020740797311579583
ENSG00000139998.16	5	2.956187123653663e-4	0.0020757296599853855
ENSG00000071242.12	3	2.9596661494885073e-4	0.0020770485644003717
ENSG00000183495.15	6	2.972483696786262e-4	0.0020849161324053263
ENSG00000150636.17	5	2.9831511935450214e-4	0.0020912679571820744
ENSG00000267060.7	4	3.002942189946218e-4	0.0021040052838413674
ENSG00000173230.17	20	3.005536535954815e-4	0.0021046865672180075
ENSG00000171824.14	6	3.017321126194081e-4	0.00211091652806821
ENSG00000168028.15	14	3.0176866211209383e-4	0.00211091652806821
ENSG00000196152.10	4	3.025394297230107e-4	0.0021151679095289797
ENSG00000197943.12	4	3.02762549874343e-4	0.0021155879629345584
ENSG00000152661.9	3	3.031544797397683e-4	0.002117186506514119
ENSG00000228549.5	2	3.0528722275160975e-4	0.0021309343746233936
ENSG00000122026.11	8	3.0616197686595477e-4	0.0021358912966734566
ENSG00000156968.9	2	3.064293874231838e-4	0.002136608130684166
ENSG00000184697.7	2	3.076972623841172e-4	0.0021442962817917856
ENSG00000184432.11	13	3.079806318710674e-4	0.0021443975713791035
ENSG00000198157.11	2	3.0804231450760243e-4	0.0021443975713791035
ENSG00000010322.16	6	3.093995431260055e-4	0.0021526751462677607
ENSG00000163638.13	5	3.095631799426357e-4	0.0021526751462677607
ENSG00000146278.11	2	3.1046473210322287e-4	0.0021577880898614996
ENSG00000181722.18	7	3.1248103554828586e-4	0.0021706391420099344
ENSG00000165730.16	2	3.127709169701799e-4	0.0021714903256313824
ENSG00000134014.18	6	3.1515839236890967e-4	0.0021867609396029252
ENSG00000148399.13	5	3.1530746901950316e-4	0.0021867609396029252
ENSG00000167232.14	3	3.156865167982049e-4	0.002187319647532235
ENSG00000246273.9	8	3.1572516182397316e-4	0.002187319647532235
ENSG00000274317.2	2	3.1651657621887115e-4	0.0021916323868815756
ENSG00000117091.10	4	3.1690471382288374e-4	0.0021931496355017278
ENSG00000179348.13	6	3.1862579204956933e-4	0.0022038850094004327
ENSG00000175611.14	5	3.191146598331124e-4	0.0022060904773545374
ENSG00000180979.10	4	3.209589202673069e-4	0.0022176586524965784
ENSG00000119041.11	5	3.2270287989570736e-4	0.002228521857119052
ENSG00000130475.16	8	3.2381935981151797e-4	0.002235042560060775
ENSG00000290357.1	2	3.260505688088516e-4	0.0022492462418201267
ENSG00000183317.17	2	0.00032818038591428096	0.002262735753253831
ENSG00000238083.10	7	3.2925155269970205e-4	0.002268915638784564
ENSG00000076108.12	4	3.335797578303103e-4	0.00229752172909029
ENSG00000026652.15	3	3.358608477790158e-4	0.0023120054964352837
ENSG00000260565.9	6	3.3831398815015363e-4	0.002327657640634355
ENSG00000197530.13	11	3.3884085705124646e-4	0.002330047144195535
ENSG00000137166.18	4	3.3975950939893576e-4	0.0023351267976486176
ENSG00000197024.9	2	3.400244326899189e-4	0.002335710449224133
ENSG00000247556.7	19	3.409537328588434e-4	0.0023397693556092107
ENSG00000155090.15	2	3.409759441628404e-4	0.0023397693556092107
ENSG00000127445.14	6	3.4897523894726514e-4	0.0023933946620400175
ENSG00000170425.4	2	3.4917613878287666e-4	0.0023935074362633956
ENSG00000101160.15	3	3.499219722956294e-4	0.002397353491292549
ENSG00000136098.18	4	3.512222277802459e-4	0.0024049918879559215
ENSG00000157600.12	6	3.558255642060605e-4	0.0024352281229629963
ENSG00000096968.14	2	3.560815050792876e-4	0.0024356951027458278
ENSG00000160867.15	4	3.578398387892659e-4	0.0024464329547573835
ENSG00000236915.3	3	3.5828297406547446e-4	0.0024481726548044214
ENSG00000146828.18	5	3.596693585528005e-4	0.0024563524192532313
ENSG00000100722.20	13	3.6067739245353164e-4	0.0024619410018290513
ENSG00000175768.13	4	3.613917285866746e-4	0.00246552001584684
ENSG00000196419.13	7	3.622259010065028e-4	0.0024699123969839096
ENSG00000167380.17	7	3.6401111084119876e-4	0.0024807816041362367
ENSG00000291102.1	11	3.652905182393381e-4	0.002488194102190893
ENSG00000174748.22	9	3.678913711729145e-4	0.002504595190104795
ENSG00000162613.18	9	3.68790252437255e-4	0.002509398172850457
ENSG00000138413.14	5	3.6940479460169953e-4	0.0025122623767042207
ENSG00000178035.13	15	3.699745419886383e-4	0.0025148190973517917
ENSG00000177868.12	3	3.714929896302324e-4	0.0025238183421161754
ENSG00000144354.15	8	3.717584589863902e-4	0.002524300242704029
ENSG00000112419.15	6	3.7371211663736936e-4	0.002536238716258632
ENSG00000136490.9	8	3.758709608853308e-4	0.0025483287766687986
ENSG00000197056.11	4	3.7588635007275586e-4	0.0025483287766687986
ENSG00000111885.7	2	3.780496752107299e-4	0.0025616567026289457
ENSG00000085831.16	3	3.796778010939874e-4	0.0025690480255696037
ENSG00000021776.11	4	3.797128952949265e-4	0.0025690480255696037
ENSG00000291044.1	4	3.7973444151067357e-4	0.0025690480255696037
ENSG00000149932.17	7	3.811351462962583e-4	0.0025771806453049753
ENSG00000158186.13	4	3.8259299381039114e-4	0.0025856909831685603
ENSG00000120156.22	3	3.8338679220556877e-4	0.0025897069316290788
ENSG00000177679.16	2	3.8462941861658854e-4	0.0025967488740732845
ENSG00000280623.1	5	3.8528304315523643e-4	0.0025998090317120894
ENSG00000198780.13	4	3.857538865965427e-4	0.0026016332809130653
ENSG00000134255.16	6	3.8645432778391963e-4	0.0026050033025060474
ENSG00000131759.18	2	3.8756593450427277e-4	0.0026111399616445706
ENSG00000161011.20	10	3.8805394180318537e-4	0.0026130710684162603
ENSG00000161904.13	5	3.887269755165998e-4	0.0026162454534768664
ENSG00000144120.13	4	3.921949339124273e-4	0.00263821745072455
ENSG00000159251.9	3	3.943871571802622e-4	0.002650380530249382
ENSG00000162882.15	3	3.944115909302988e-4	0.002650380530249382
ENSG00000165671.22	18	3.960389130687477e-4	0.002658516617072533
ENSG00000238113.7	3	3.961591418843689e-4	0.002658516617072533
ENSG00000089094.20	10	3.962369865457983e-4	0.002658516617072533
ENSG00000137955.16	5	3.9656489914517007e-4	0.002659341669926474
ENSG00000170312.17	4	3.985795050333998e-4	0.002671470897372622
ENSG00000131831.18	3	4.009412604777527e-4	0.0026859131626016104
ENSG00000144118.14	2	4.0146762453235186e-4	0.0026880515458884407
ENSG00000206560.12	4	4.0251500230991755e-4	0.0026936744043184577
ENSG00000141741.12	5	4.0719623042065464e-4	0.0027235970546074305
ENSG00000168077.14	2	4.0848344178550793e-4	0.002730799145084364
ENSG00000169598.17	5	4.0915065280417383e-4	0.002733851117809969
ENSG00000138709.20	9	4.102420750087512e-4	0.002739732972369303
ENSG00000215788.11	5	4.112521325389187e-4	0.0027450656748071035
ENSG00000188643.11	2	4.1176649858210544e-4	0.002745622417785137
ENSG00000197903.8	2	4.1201768481279396e-4	0.002745622417785137
ENSG00000071073.13	3	4.120764228502417e-4	0.002745622417785137
ENSG00000087302.9	7	4.1218191043815094e-4	0.002745622417785137
ENSG00000164038.16	4	4.134245221191085e-4	0.0027511237534787875
ENSG00000134917.10	2	4.1343182176970065e-4	0.0027511237534787875
ENSG00000128708.13	6	4.155692228522172e-4	0.00276392938786795
ENSG00000136205.18	7	4.168891808249257e-4	0.0027712879151558585
ENSG00000182712.16	2	4.210150442265166e-4	0.0027972817275388018
ENSG00000204176.14	2	4.2418007648246795e-4	0.002816868307285826
ENSG00000173040.13	2	4.2576049540031584e-4	0.0028259172318744236
ENSG00000159788.20	7	4.2711885038140005e-4	0.002833483743634482
ENSG00000160190.14	2	4.2901743196911094e-4	0.002844624525922935
ENSG00000253846.3	2	4.2961723020797934e-4	0.0028471466696520635
ENSG00000137834.15	4	4.3016916197117377e-4	0.0028493491810811385
ENSG00000005249.14	3	4.3107583365197954e-4	0.0028538979680959625
ENSG00000118263.16	6	4.3254760108388864e-4	0.0028621813725979287
ENSG00000197062.12	4	4.33414585455692e-4	0.0028664565040127724
ENSG00000290718.1	2	4.359584207809504e-4	0.0028818117514282284
ENSG00000105835.13	17	4.3815619022197016e-4	0.002894864930916642
ENSG00000145425.10	6	4.3929733113328947e-4	0.002900927312359066
ENSG00000070214.17	5	4.4047114099632915e-4	0.002907199148305375
ENSG00000213719.8	5	4.413530084648632e-4	0.002911538707595356
ENSG00000160145.16	12	4.4203473359968854e-4	0.0029145542191003856
ENSG00000291065.1	4	4.4317955280835533e-4	0.00291955853966503
ENSG00000158169.14	7	4.4324370554408985e-4	0.00291955853966503
ENSG00000124733.5	3	4.4530882322044017e-4	0.0029316729021351758
ENSG00000146872.19	16	4.45973844398105e-4	0.0029345621728751577
ENSG00000236384.7	2	4.471252527369239e-4	0.0029406473793787756
ENSG00000164347.18	5	4.475911630162588e-4	0.0029422203299386902
ENSG00000155621.15	5	4.4843263083242234e-4	0.0029462591481931705
ENSG00000053371.13	3	4.5044278824257414e-4	0.002957968431293341
ENSG00000091947.10	4	4.50810456464987e-4	0.002958885423919915
ENSG00000198034.11	2	4.5221984944334017e-4	0.0029666353722835096
ENSG00000146757.14	4	4.552899297824571e-4	0.0029852663612214064
ENSG00000163755.9	4	4.567640271713559e-4	0.0029934192002906636
ENSG00000170634.13	4	4.57978764019212e-4	0.002999864937866378
ENSG00000106012.19	6	4.5990046324153537e-4	0.003010932598901192
ENSG00000135744.9	3	4.6149899398647534e-4	0.0030198744054304107
ENSG00000135999.12	3	4.6212957129075427e-4	0.0030224764702967877
ENSG00000171298.14	7	4.6401131225221975e-4	0.003033254804929372
ENSG00000048140.18	6	4.6425014141100734e-4	0.0030332879330056553
ENSG00000136450.13	6	4.648002451698551e-4	0.003035353790298963
ENSG00000166272.18	2	4.66106312740082e-4	0.003041287547792741
ENSG00000069974.17	3	4.6617763043771285e-4	0.003041287547792741
ENSG00000121904.19	5	4.720548954112885e-4	0.0030780825742999394
ENSG00000184012.14	6	4.7300844226597685e-4	0.0030827511536129157
ENSG00000127831.11	2	4.753268447207866e-4	0.0030959086898027384
ENSG00000079999.14	4	4.755044712374274e-4	0.0030959086898027384
ENSG00000174428.19	4	4.760927600247929e-4	0.0030981843801814006
ENSG00000182199.11	8	4.7908402735759374e-4	0.003116087387965983
ENSG00000008516.18	3	4.8104820565559073e-4	0.003126256117890911
ENSG00000198429.10	2	4.8112927461684257e-4	0.003126256117890911
ENSG00000101220.18	4	4.8286207103342537e-4	0.0031359450619267907
ENSG00000289224.1	2	4.839573253725765e-4	0.0031414858699522524
[truncated: 10,977 more rows]
