# Supplementary material for: A systematic benchmark of high-accuracy PacBio long-read RNA sequencing for transcript-level quantification
Source: Genome Biol. 2026 Feb 25;27:110. doi: 10.1186/s13059-026-03988-1 (PMC13040695; doi:10.1186/s13059-026-03988-1)
Supplement: Supplementary file 4 — Additional file 4: Table S3. Differential Gene Expression (DGE) results based on full-depth Oarfish quantifications of the GENCODE V45 transcriptome plus novel transcripts identified by Bambu. [file 13059_2026_3988_MOESM4_ESM.tsv]

gene_id	gene_name	logFC	logCPM	F	PValue	FDR
ENSG00000168542	COL3A1	13.052292402174418	6.659649310719257	1282.141868195221	1.591848753035396e-10	3.6313253754243454e-6
ENSG00000113196	HAND1	14.289354691288127	8.548500870388011	793.4490187208798	6.25366844662839e-10	7.1329342302243416e-6
ENSG00000139567	ACVRL1	11.382727430866462	5.374595555521249	527.0588991861514	1.6041336986694569e-9	1.1193825938096129e-5
ENSG00000125810	CD93	12.741918107607159	5.841149020620213	1102.742823706131	2.1602341437392595e-9	1.1193825938096129e-5
ENSG00000130300	PLVAP	13.970704087633647	8.70776127925539	691.9942548711575	2.4534950767350803e-9	1.1193825938096129e-5
ENSG00000289533	ENSG00000289533	-9.56023682540283	5.1964255637257395	806.3877014993762	3.1930868256447435e-9	1.2140116111101315e-5
ENSG00000136630	HLX	10.346673040142552	4.888001623849897	615.1008116148424	4.089017470139166e-9	1.3325523789830665e-5
ENSG00000145681	HAPLN1	10.64170750292915	9.791537894957163	1813.2889715142064	5.157896915934107e-9	1.4707743055786106e-5
ENSG00000139329	LUM	11.164982796630168	5.838149335094958	542.8124258383033	8.781667280169138e-9	1.989106934578856e-5
ENSG00000176907	TCIM	12.348043856556144	5.469073866791391	408.8130544301819	8.904975722652933e-9	1.989106934578856e-5
ENSG00000172399	MYOZ2	10.302665098552815	3.3942801372833	399.9909851443353	1.1066016558715194e-8	1.989106934578856e-5
ENSG00000135111	TBX3	10.56866422404554	7.0099445220418835	1437.8427798845084	1.1831727255680054e-8	1.989106934578856e-5
ENSG00000183072	NKX2-5	9.918696930479673	5.136657892321239	814.471092550686	1.2279678466573395e-8	1.989106934578856e-5
ENSG00000133561	GIMAP6	9.544559674115627	3.8094213780639827	450.5139336795734	1.3010040891518813e-8	1.989106934578856e-5
ENSG00000197757	HOXC6	11.366400969682148	4.964256713271631	800.7897894251228	1.3079345966457497e-8	1.989106934578856e-5
ENSG00000203883	SOX18	9.748121526055947	3.7659001265547176	448.72839417150135	1.4747269932058307e-8	2.1025920105632133e-5
ENSG00000131634	TMEM204	10.116708115011527	5.510901366367033	745.9437140075634	1.72353897252168e-8	2.3127865318332102e-5
ENSG00000162367	TAL1	9.987409324406435	4.473811635507896	427.82181721610175	2.101397264074988e-8	2.6631707993377015e-5
ENSG00000100351	GRAP2	9.422231863856126	4.773458511158219	797.460967243807	2.2635124182740473e-8	2.7176444887193456e-5
ENSG00000120149	MSX2	8.506167647175028	4.030227281192749	619.5461987983118	2.4459679274892104e-8	2.7898710180941933e-5
ENSG00000171476	HOPX	11.2051276275817	7.450575324736541	1056.9912475838032	2.8767632275304857e-8	2.919185714033739e-5
ENSG00000164220	F2RL2	10.000998949808146	6.866130954323554	1063.8552245464052	3.0270510782703054e-8	2.919185714033739e-5
ENSG00000166741	NNMT	8.875016149975513	3.3674796225202077	332.6570441558754	3.0610000680334766e-8	2.919185714033739e-5
ENSG00000003436	TFPI	6.464223091260921	8.762543361429866	1027.5787346115956	3.071210640750909e-8	2.919185714033739e-5
ENSG00000115085	ZAP70	8.865210601083866	3.4162242501106266	332.53130166915656	3.7118686967466886e-8	3.387005948407419e-5
ENSG00000171115	GIMAP8	10.462522605579274	4.0789338817407526	318.7643427695388	4.226296713077907e-8	3.708087716105123e-5
ENSG00000142748	FCN3	10.3128348790148	6.1092028391341815	726.0755754961777	5.330036600450535e-8	4.503288701091763e-5
ENSG00000164125	GASK1B	8.960260713080277	5.387368953467595	812.9236823168328	5.537744965806796e-8	4.511679934285165e-5
ENSG00000152689	RASGRP3	8.040735658208346	5.691689642816129	824.6097354979197	6.442252633857354e-8	4.971024507453822e-5
ENSG00000244067	GSTA2	8.996692332987976	4.465032245927579	645.3998122430799	6.537380993495295e-8	4.971024507453822e-5
ENSG00000103241	FOXF1	9.551029305663997	5.577708801332416	739.1352202801527	7.874533063809689e-8	5.794640266181504e-5
ENSG00000129538	RNASE1	7.085228520456548	5.597569532649492	733.8684171835584	9.238100079250677e-8	6.418517266647665e-5
ENSG00000085741	WNT11	7.671060689496346	1.2983862556258448	220.22621615676036	9.285072321557644e-8	6.418517266647665e-5
ENSG00000163501	IHH	8.809546292364942	3.0698374284228405	337.75572674927787	9.744844077203069e-8	6.538217149681071e-5
ENSG00000179639	FCER1A	7.874056004109759	1.8818882580076324	239.0873995912502	1.2759053871081818e-7	7.975085202036347e-5
ENSG00000147206	NXF3	7.594141323530083	2.1279133797850487	258.7719087381756	1.2850071846469993e-7	7.975085202036347e-5
ENSG00000130755	GMFG	7.749043288736191	2.050823322376216	250.5680329742077	1.331044595905403e-7	7.975085202036347e-5
ENSG00000161649	CD300LG	7.970215044855962	2.7169366722068524	306.1834771966876	1.3867745456258634e-7	7.975085202036347e-5
ENSG00000162511	LAPTM5	8.397843447723412	6.06166568244357	642.9922458352685	1.3898979677545263e-7	7.975085202036347e-5
ENSG00000205678	TECRL	8.25921096355421	2.2460873888963717	197.29168971108587	1.3984017538201555e-7	7.975085202036347e-5
ENSG00000163072	NOSTRIN	7.0679853641094725	5.286364701035846	626.1685139633041	1.4745715821070287e-7	8.075337023921898e-5
ENSG00000184584	STING1	7.2753997152534	4.69875512634086	632.473827022893	1.500737138312425e-7	8.075337023921898e-5
ENSG00000246225	ENSG00000246225	7.484867234141441	2.0062321239384873	261.5524186313726	1.522179081310896e-7	8.075337023921898e-5
ENSG00000109099	PMP22	7.441942400349473	7.697842447765472	595.8471188918678	1.7003117369343156e-7	8.815343487033093e-5
ENSG00000179348	GATA2	9.232303783633375	5.091401776253351	517.3931701708134	1.9919173829016917e-7	1.0095803025964084e-4
ENSG00000164736	SOX17	13.050477045501768	5.360030541787092	537.556155213749	2.0358010660807814e-7	1.0095803025964084e-4
ENSG00000137834	SMAD6	6.585409640099061	5.329181567334763	552.4956869873677	2.1640880635837572e-7	1.0503654660951632e-4
ENSG00000164283	ESM1	10.768643219763273	6.384065742015422	222.56522135631806	2.2379012384888082e-7	1.0635625635918061e-4
ENSG00000165757	JCAD	5.87698271203755	5.0081198309077966	537.6215749593368	2.3527440925645923e-7	1.065449888838911e-4
ENSG00000164035	EMCN	8.891937741687075	3.225722037694787	211.12448211443922	2.3620923099210233e-7	1.065449888838911e-4
ENSG00000171056	SOX7	6.285582934393921	5.2195964916861195	535.2118699492243	2.390033493989197e-7	1.065449888838911e-4
ENSG00000111348	ARHGDIB	8.368797099148422	7.456219470582196	532.8957757138102	2.436168233359853e-7	1.065449888838911e-4
ENSG00000016082	ISL1	8.096317065271712	4.8477000478269945	545.3581115304	2.475400846416898e-7	1.065449888838911e-4
ENSG00000227121	LINC02672	7.141591576096793	6.035494102110467	525.6892076236719	2.526745672322112e-7	1.067409671796519e-4
ENSG00000110848	CD69	9.246032590802875	2.854117431502644	165.47091267800647	2.646207506079354e-7	1.0722608312499794e-4
ENSG00000198336	MYL4	7.081686389302753	2.5994668664084237	274.552540567683	2.6737529600449434e-7	1.0722608312499794e-4
ENSG00000167244	IGF2	7.374769771450241	5.036449141363459	519.4268334781486	2.70729677620326e-7	1.0722608312499794e-4
ENSG00000133574	GIMAP4	8.401278584142368	4.5937472991964965	506.994912251628	2.726246195533e-7	1.0722608312499794e-4
ENSG00000198771	RCSD1	7.371472611696239	5.6560868444106704	497.2645111056569	3.0327920566769704e-7	1.1320123624099544e-4
ENSG00000170374	SP7	7.617114864385201	1.247403357160344	151.96681354041948	3.1097712055487734e-7	1.1320123624099544e-4
ENSG00000130700	GATA5	8.281934468248878	3.5485273424354404	318.1959664605806	3.1224000499999837e-7	1.1320123624099544e-4
ENSG00000254252	RPL7P20	-6.733694477062238	1.0036573793574581	171.8711558663674	3.1678446082510855e-7	1.1320123624099544e-4
ENSG00000105472	CLEC11A	7.660353487878396	6.984260952973986	487.621316395958	3.1896504533060456e-7	1.1320123624099544e-4
ENSG00000069122	ADGRF5	8.76877879332258	4.059644402506526	234.47192927488746	3.233862658876728e-7	1.1320123624099544e-4
ENSG00000127920	GNG11	6.264248252377946	6.821463214238185	485.02013376884383	3.2371564206111974e-7	1.1320123624099544e-4
ENSG00000172638	EFEMP2	4.738384504598169	5.801561953620156	483.10622694036994	3.2761153726707136e-7	1.1320123624099544e-4
ENSG00000163565	IFI16	6.774469825054193	6.813348368088786	480.4457851001604	3.335373725690969e-7	1.1320123624099544e-4
ENSG00000271736	LINC02772	8.55737078963573	4.768955512849222	454.54342502434844	3.37440122058026e-7	1.1320123624099544e-4
ENSG00000179776	CDH5	10.081132965487347	6.381715617132029	457.46510545967914	3.532774230373459e-7	1.167965880337382e-4
ENSG00000113594	LIFR	4.317199577798324	6.41546823764213	465.4974386209998	3.6783851533072873e-7	1.1987331731035121e-4
ENSG00000119630	PGF	4.722658345611066	5.65244145416913	459.9721213056466	3.81928839983436e-7	1.20043421305703e-4
ENSG00000186340	THBS2	-6.038720855812626	4.7741484104548215	461.04482762822755	3.829775566587666e-7	1.20043421305703e-4
ENSG00000164107	HAND2	8.186574932743632	3.4766552038959877	261.97774882330214	3.8414736784658597e-7	1.20043421305703e-4
ENSG00000161638	ITGA5	4.08683167353604	7.042703857387097	456.6496573576353	3.9052878407871273e-7	1.2004609906671345e-4
ENSG00000137507	LRRC32	7.207359154576673	4.734167855013636	462.8923434887428	3.946807570578427e-7	1.2004609906671345e-4
ENSG00000248429	GASK1B-AS1	6.716868562698722	0.3519707462377208	155.48793741552288	4.164457481163197e-7	1.239846968364375e-4
ENSG00000175899	A2M	8.646263171818683	5.1934795978110495	396.92436061533306	4.2907981537545386e-7	1.239846968364375e-4
ENSG00000087237	CETP	7.370652595859294	2.6389693045780285	263.1403786083158	4.3245649183540686e-7	1.239846968364375e-4
ENSG00000149564	ESAM	8.869659754684724	7.5742267665713205	446.5968483209254	4.3398664017235593e-7	1.239846968364375e-4
ENSG00000170689	HOXB9	13.469602271885195	5.804400873920024	528.6051107193828	4.3480517915636514e-7	1.239846968364375e-4
ENSG00000290484	ENSG00000290484	-6.894398496449669	0.6840300859315998	158.83875532569735	4.426229971322878e-7	1.2465575074792283e-4
ENSG00000272763	LINC03057	8.756226731274968	2.3854120338053315	204.09472733053155	4.7204263254834155e-7	1.2984016602920177e-4
ENSG00000164076	CAMKV	-5.175288580180379	4.746704897719769	429.9064605641744	4.7326954972453447e-7	1.2984016602920177e-4
ENSG00000229056	HECW2-AS1	8.027904147523273	2.3144349280613774	170.67230874343375	4.781068712279918e-7	1.2984016602920177e-4
ENSG00000138315	OIT3	8.77055491184819	4.62247623098967	398.6902318464233	4.873363109987948e-7	1.3078959913534713e-4
ENSG00000255418	LINC02718	7.814993260555057	2.309237207890715	188.76463594460748	4.931940873665101e-7	1.308225990814515e-4
BambuGene15671	NA	-9.60676766167506	2.8980368325343906	255.508569970942	5.22876394157197e-7	1.358735592406943e-4
ENSG00000251442	LINC01094	6.5066585964629695	1.0389631161873987	171.7059136969137	5.294271833938504e-7	1.358735592406943e-4
ENSG00000289089	ENSG00000289089	8.004827840699223	2.2993573667255887	166.45037413590754	5.301046279336224e-7	1.358735592406943e-4
ENSG00000154133	ROBO4	8.393587346977096	3.2681310272872843	169.68278978552325	5.428775960686708e-7	1.369530061302527e-4
ENSG00000204767	INSYN2B	8.17630154762318	1.2918238935978403	179.9344878625933	5.47152572611981e-7	1.369530061302527e-4
ENSG00000135363	LMO2	7.134410259454936	4.386346679263004	416.807878269279	5.558630019758258e-7	1.369530061302527e-4
ENSG00000184500	PROS1	5.147421649838962	5.831700921601269	407.2960618540707	5.583302459281739e-7	1.369530061302527e-4
ENSG00000225783	MIAT	-5.35099664743528	4.377896638928103	400.4072226552392	5.925035564316045e-7	1.4378926733316766e-4
ENSG00000134138	MEIS2	5.636236793042173	4.102279377499183	399.1814373063971	5.990884183218291e-7	1.4385689472376387e-4
ENSG00000187688	TRPV2	5.549655997345803	4.226102713640104	397.0525572603797	6.07991608420453e-7	1.4447400595091013e-4
BambuGene37469	NA	-6.918054219756886	1.7697486059407646	183.3521579288229	6.542284619249323e-7	1.5385834714877892e-4
ENSG00000186105	LRRC70	7.431154011558101	2.259797610870862	173.5939372471589	6.854109054427162e-7	1.595468732138698e-4
ENSG00000127528	KLF2	7.040009645221869	2.29147424148801	247.6747748038229	7.119595149796503e-7	1.6244064727849238e-4
ENSG00000288765	ENSG00000288765	7.465427230480711	3.739665906524534	376.0358343859884	7.273644911941888e-7	1.6244064727849238e-4
ENSG00000092345	DAZL	-7.176610800559009	2.3380282370277254	185.76638393299353	7.314021385297763e-7	1.6244064727849238e-4
ENSG00000171564	FGB	10.129072035391012	6.160760882476112	261.11100867574896	7.393185588330271e-7	1.6244064727849238e-4
ENSG00000197406	DIO3	7.43384218628808	2.3493061676640834	229.3142317622939	7.406344072245064e-7	1.6244064727849238e-4
ENSG00000125378	BMP4	5.312792230071508	8.020887146975047	370.91899345341204	7.470310515969565e-7	1.6244064727849238e-4
ENSG00000004399	PLXND1	4.223061215647915	6.919373757577618	370.6080964595054	7.490388060517693e-7	1.6244064727849238e-4
ENSG00000140945	CDH13	5.250111593599682	4.933953167887387	369.96950708130777	7.548092500228035e-7	1.6244064727849238e-4
ENSG00000197465	GYPE	6.544456401894552	0.8505069143773711	153.0691334519706	8.172663231886326e-7	1.7276465430090697e-4
ENSG00000074660	SCARF1	5.80106543817405	4.88824782782506	360.76352822723544	8.179284001621055e-7	1.7276465430090697e-4
ENSG00000158874	APOA2	9.25054551622892	2.9066325234485326	251.43888637762237	8.337254247308928e-7	1.7366933386773095e-4
ENSG00000130600	H19	7.887117892748495	7.127138320782997	357.8029430400452	8.377316843996632e-7	1.7366933386773095e-4
ENSG00000120693	SMAD9	5.4693401693616535	4.642033993969165	356.84734884200327	8.450506776835936e-7	1.7366933386773095e-4
ENSG00000125170	DOK4	4.792923354114541	8.431633020522435	350.926701860195	8.876797637040715e-7	1.7906531097840566e-4
ENSG00000260314	MRC1	7.476523595777687	3.974224709390031	348.18382995835395	8.976670349497877e-7	1.7906531097840566e-4
ENSG00000150048	CLEC1A	6.458455534203103	1.004486865183272	165.35637577369772	8.990641128919193e-7	1.7906531097840566e-4
ENSG00000289308	ENSG00000289308	-4.681858035540864	4.979741822595623	348.5730593234432	9.071851639254143e-7	1.7906531097840566e-4
ENSG00000078399	HOXA9	11.64224471311686	3.9511180930304257	434.02459443510855	9.120160668930723e-7	1.7906531097840566e-4
ENSG00000155307	SAMSN1	6.978472633288501	6.140836858842584	347.1732519707295	9.208531027646308e-7	1.7906531097840566e-4
ENSG00000112077	RHAG	8.661878646076843	2.708944831561144	137.4361003365068	9.262540196147584e-7	1.7906531097840566e-4
BambuGene50373	NA	-5.984718084396932	4.941602684873112	341.1539028645421	9.756139413228389e-7	1.8702273302064368e-4
ENSG00000174059	CD34	9.489379076143143	7.811002461517253	340.3425075219144	9.869766228814006e-7	1.8762425600975425e-4
ENSG00000230105	ENSG00000230105	-6.173158647017742	1.5716658878644472	176.69817248109294	1.0112884631550633e-6	1.9065712745035789e-4
ENSG00000126785	RHOJ	7.481889053722166	2.741072930055502	203.57983094865273	1.0240737105840682e-6	1.9148499578560462e-4
ENSG00000157510	AFAP1L1	4.847295471857717	5.93586174879897	332.99480484567147	1.0453300915987866e-6	1.9387048820773594e-4
ENSG00000280780	JAKMIP2-AS1	-7.344015514404038	4.20824014539947	309.8465370692256	1.0599661782611057e-6	1.9401030867542636e-4
ENSG00000106991	ENG	6.056508166880341	5.848123383710256	330.6353386026806	1.0698476860006604e-6	1.9401030867542636e-4
ENSG00000140937	CDH11	5.545478776230745	6.540551038697238	330.3442932296937	1.071598233083628e-6	1.9401030867542636e-4
ENSG00000075891	PAX2	8.626116685656177	1.7296842821075866	181.22913788666816	1.0927082989021502e-6	1.9488215668867555e-4
ENSG00000035720	STAP1	7.700909418601136	0.8445763124191757	160.36988484035783	1.093499739441981e-6	1.9488215668867555e-4
ENSG00000036565	SLC18A1	7.3556391949931434	1.9662840666680685	163.63262306030182	1.1076407117056131e-6	1.9587209236766239e-4
ENSG00000143995	MEIS1	7.688228638242865	4.266201155403591	331.7119099215665	1.1459642558196604e-6	2.0031889654877546e-4
ENSG00000261371	PECAM1	10.374673947072159	6.448055474398621	295.19444403012113	1.150349616337436e-6	2.0031889654877546e-4
ENSG00000136114	THSD1	6.527783553395631	4.147160517362735	325.8246789603493	1.1764585881135153e-6	2.0331343418216296e-4
ENSG00000268388	FENDRR	8.26810968234225	1.363996798645442	134.1105217463764	1.2028031601693028e-6	2.0558276040166958e-4
ENSG00000197462	ENSG00000197462	-6.52730875875919	2.379078951056026	185.54970645848888	1.2076139704464196e-6	2.0558276040166958e-4
ENSG00000174175	SELP	7.626428419294242	0.7672071051559833	154.48388244224628	1.269256828280733e-6	2.1447619827214876e-4
ENSG00000115844	DLX2	7.090976896038602	2.4841253708153817	199.88073956938536	1.344629861150114e-6	2.255418852393853e-4
ENSG00000162654	GBP4	6.84035876680234	2.909720592920103	295.2518500671375	1.3744786225894533e-6	2.284115182774218e-4
ENSG00000164532	TBX20	7.016571610494166	1.3142413996002102	128.20050846443968	1.3840593921880694e-6	2.284115182774218e-4
ENSG00000121858	TNFSF10	6.666664510008201	2.1802414992101293	190.219634871001	1.391776303724427e-6	2.284115182774218e-4
ENSG00000019549	SNAI2	6.849176560046296	6.569244058515788	302.2618104081612	1.4134856953365575e-6	2.3028118184382904e-4
ENSG00000116016	EPAS1	5.683439945331343	6.066868204996489	301.0787851878158	1.4304316082844275e-6	2.3028118184382904e-4
ENSG00000109072	VTN	7.317820666444812	2.7058754756463457	241.9605169298782	1.44061580917106e-6	2.3028118184382904e-4
ENSG00000039523	RIPOR1	4.23177760682593	4.726575859774159	300.15743766291524	1.443547650520233e-6	2.3028118184382904e-4
ENSG00000118946	PCDH17	7.1141357793072295	4.668268335780344	303.03722674041904	1.4549246135474987e-6	2.304843075294829e-4
ENSG00000010671	BTK	5.136146413933006	3.934394008656989	296.79154562185283	1.5019635077616237e-6	2.3629511406247005e-4
ENSG00000108622	ICAM2	7.9764730494975415	4.423626648412235	301.0871976290621	1.521653058826574e-6	2.374886261682645e-4
ENSG00000156206	CFAP161	7.136455513509028	3.3469706951701994	257.73900274199383	1.5303712101847662e-6	2.374886261682645e-4
ENSG00000169129	AFAP1L2	4.214772735028905	4.418318771315375	293.8565946987967	1.5420510958077674e-6	2.3768425403761345e-4
ENSG00000204592	HLA-E	3.1772366200764552	7.300918886429055	288.8891428844657	1.6246828481616462e-6	2.440034596475113e-4
ENSG00000077943	ITGA8	8.23759903492254	3.3117759918448373	205.4200003992995	1.6348690999839207e-6	2.440034596475113e-4
ENSG00000227947	LINC01738	5.413374313094445	-0.5178466971411545	113.69152401635914	1.6385494093974182e-6	2.440034596475113e-4
ENSG00000105672	ETV2	7.0923990367978655	5.6396595712017685	291.5960387480535	1.6432602338245225e-6	2.440034596475113e-4
ENSG00000260027	HOXB7	7.88632827003163	3.5833611017715588	211.16069293741327	1.6485772152119306e-6	2.440034596475113e-4
ENSG00000183346	CABCOCO1	7.343713778060424	0.4871436906475561	121.28063459564075	1.6490468772268785e-6	2.440034596475113e-4
ENSG00000162676	GFI1	6.6582561415271595	1.6100539967677687	182.93072062932237	1.660230624976388e-6	2.440034596475113e-4
ENSG00000277301	ENSG00000277301	5.941099988659655	0.7288188239728712	145.60633490301058	1.668619134885664e-6	2.440034596475113e-4
ENSG00000151702	FLI1	7.51671250544718	6.8653075135147645	285.3852956656818	1.6910375719338413e-6	2.446877656981188e-4
ENSG00000136110	CNMD	-3.9837405781433453	6.50723532001126	284.9874584204364	1.6947513142338582e-6	2.446877656981188e-4
ENSG00000224594	RPL29P19	6.934675616883746	2.8893286799335693	222.19176116927446	1.7384685831438857e-6	2.494210397401152e-4
ENSG00000162618	ADGRL4	6.114951987252898	5.026055288419583	282.9228401613165	1.7514298505924355e-6	2.497101109482165e-4
ENSG00000138829	FBN2	3.9119790037245514	6.28829321521334	280.8210428172464	1.7739814989038586e-6	2.501336482314833e-4
ENSG00000213654	GPSM3	3.489976155160636	5.4451969192701135	280.7049575424519	1.7763304845476194e-6	2.501336482314833e-4
ENSG00000138722	MMRN1	8.346674410867129	1.9770611977777435	126.08579908199093	1.8098178419524018e-6	2.5328567245778034e-4
ENSG00000139055	ERP27	7.224436427905163	2.387367597716605	166.3146312352233	1.8248600509360307e-6	2.5349998731510225e-4
ENSG00000011028	MRC2	3.5494308412525135	5.884152909450431	277.53282797629646	1.8400039214312961e-6	2.5349998731510225e-4
ENSG00000163638	ADAMTS9	6.486155492531391	4.431219914738773	278.96443363364233	1.8446869145321314e-6	2.5349998731510225e-4
ENSG00000229271	ENSG00000229271	-7.446917715289577	2.98666710445443	168.90290188941114	1.910800481667812e-6	2.600989372009636e-4
ENSG00000117152	RGS4	6.656150595859599	4.487030253842352	277.5184304258016	1.9217257833075435e-6	2.600989372009636e-4
ENSG00000095739	BAMBI	4.914512621952088	10.379649887142458	273.1393457925836	1.9330745175710387e-6	2.600989372009636e-4
ENSG00000109205	ODAM	8.555489681101347	1.669167036899635	187.7818634122299	1.9483216295900013e-6	2.600989372009636e-4
ENSG00000121570	DPPA4	-2.9554045489666816	8.863108757772105	271.6800429145472	1.96542717805179e-6	2.600989372009636e-4
ENSG00000117322	CR2	-7.1017809224624635	1.5726316699177514	123.06033536466236	1.969317848836195e-6	2.600989372009636e-4
ENSG00000106278	PTPRZ1	-3.976462648890311	5.719578510640386	271.3791636657567	1.9725195570649965e-6	2.600989372009636e-4
ENSG00000167874	TMEM88	6.761038456498279	5.6645559336851585	269.959251934387	2.011626181447125e-6	2.6304288384547197e-4
ENSG00000156466	GDF6	6.788835935555864	2.84080892212203	191.24971122504786	2.0179074466490266e-6	2.6304288384547197e-4
ENSG00000136842	TMOD1	4.271445539661658	4.1267320111951005	268.6532164227336	2.037046685362797e-6	2.6402902833236433e-4
ENSG00000243709	LEFTY1	-7.335147185574134	5.266122368693276	271.95409626193526	2.070222734498365e-6	2.667684223882057e-4
ENSG00000087303	NID2	5.692990079036029	5.983729679282771	266.7397150148199	2.081570190474339e-6	2.667684223882057e-4
ENSG00000172889	EGFL7	2.930264526340968	7.454685741983686	265.8502895202929	2.1020230238277254e-6	2.668926479383801e-4
ENSG00000213612	FAM220CP	-5.718135055237468	-0.04067326658977805	113.29156692278708	2.1200164585117894e-6	2.668926479383801e-4
ENSG00000183691	NOG	7.471304208514384	4.0802314855305415	267.82359217862603	2.1213689880320838e-6	2.668926479383801e-4
ENSG00000130635	COL5A1	4.606206558510617	6.120305639065725	264.7579476262633	2.1293381520596692e-6	2.668926479383801e-4
ENSG00000111339	ART4	6.978295742976166	2.6749638659199593	239.3451118680612	2.14611667450554e-6	2.6752575726131356e-4
ENSG00000143344	RGL1	4.131666748349641	4.675044626934845	261.90851586749494	2.202564215693224e-6	2.7307008091518383e-4
ENSG00000108511	HOXB6	16.14701810296381	6.649141343869318	1103.882220826323	2.256122007028674e-6	2.781981363477736e-4
ENSG00000158270	COLEC12	6.359492832082483	5.660295308688337	258.22472765676883	2.3058103963930957e-6	2.8279648797053386e-4
ENSG00000184374	COLEC10	6.054286457783826	1.3757107347753244	138.96303814689318	2.345665082397759e-6	2.861460527254421e-4
ENSG00000037965	HOXC8	8.357684180528832	2.740354794951721	160.2417126185938	2.3767250485982567e-6	2.872641343795794e-4
ENSG00000182866	LCK	-4.7664611973899005	4.507623689489585	255.52846789890597	2.3800158424399664e-6	2.872641343795794e-4
ENSG00000102096	PIM2	-3.7828007187650314	6.4169341233593835	254.65578430984718	2.40153540377662e-6	2.883359243734329e-4
ENSG00000168461	RAB31	2.970546206151547	6.7551606101644595	254.10349644357575	2.4176263017589686e-6	2.8874812144358947e-4
ENSG00000287632	ENSG00000287632	6.778993016326902	0.43364568731996705	99.67186109086944	2.470766832985441e-6	2.935579843440827e-4
ENSG00000198959	TGM2	5.729399319947528	4.4412901415585315	251.34608735968396	2.513397025528189e-6	2.947654533282081e-4
ENSG00000131015	ULBP2	5.615415647864427	3.5322777953436857	252.8479707043331	2.5156213477765184e-6	2.947654533282081e-4
ENSG00000140564	FURIN	3.1136860133864737	6.027839561210282	250.72973013205862	2.5196941696914158e-6	2.947654533282081e-4
ENSG00000131196	NFATC1	3.729035044289894	4.456892411827605	249.68117792790326	2.5535702121630847e-6	2.972043044891035e-4
ENSG00000175967	LINC02880	6.193515445924135	0.5505128420127005	110.94449361588552	2.5676387706129944e-6	2.973247494173788e-4
ENSG00000165702	GFI1B	5.5458955714217835	3.6663322414060433	249.67511001215902	2.590425860994251e-6	2.979414467972364e-4
ENSG00000138835	RGS3	3.375196107274644	6.046430120471549	248.2298608237283	2.5990859158622673e-6	2.979414467972364e-4
ENSG00000153071	DAB2	3.936290957850933	5.196018530546176	247.78583328114433	2.6139648937673296e-6	2.981488357831016e-4
ENSG00000058668	ATP2B4	3.0328885122842895	6.047888658011933	246.62008800471955	2.6518150454886563e-6	3.0096121799844393e-4
ENSG00000284874	ENSG00000284874	5.91642569399166	2.946586235709376	250.87137366726782	2.6936151838002967e-6	3.024781955268563e-4
ENSG00000240583	AQP1	6.867488525662851	1.431730522240864	130.18181986266455	2.701457512018723e-6	3.024781955268563e-4
ENSG00000144355	DLX1	6.231347250926728	1.1744010449494906	136.17992952034524	2.7049601914553163e-6	3.024781955268563e-4
ENSG00000179044	EXOC3L1	4.595869293031632	4.28395025845268	244.51348594117442	2.7266050322750637e-6	3.034112877866281e-4
ENSG00000183463	URAD	7.91783790120476	2.187271658843795	113.61579249844335	2.754221664413027e-6	3.043576644828371e-4
ENSG00000182168	UNC5C	6.17568486429512	4.130321190999491	245.3817846909321	2.7617936414144868e-6	3.043576644828371e-4
ENSG00000125089	SH3TC1	7.219700993416937	3.9804048175582403	247.53478154758247	2.812488093926816e-6	3.0845422307047366e-4
ENSG00000250994	ENSG00000250994	-6.275797968397374	0.9904309210900256	118.41351459163141	2.882383571172728e-6	3.129195121082987e-4
ENSG00000116132	PRRX1	7.251315167374788	2.9711156484808536	213.6289947618242	2.8865630012312616e-6	3.129195121082987e-4
ENSG00000119917	IFIT3	4.114242806022157	4.290016462829377	239.7249644864367	2.898030583369343e-6	3.129195121082987e-4
ENSG00000122122	SASH3	7.568016997421841	1.2434981488346257	106.8640178306287	2.9080719168402295e-6	3.129195121082987e-4
ENSG00000166292	TMEM100	5.699522279857094	4.378383071664425	238.6278973385226	2.9566692431977385e-6	3.1665511162360006e-4
ENSG00000134352	IL6ST	4.10243686029584	6.975837882016972	235.0929406542901	3.074581389169601e-6	3.277446292043782e-4
ENSG00000173482	PTPRM	3.8003554700342685	4.16489329913312	234.27694219873945	3.109641842028734e-6	3.2931521128963916e-4
ENSG00000100604	CHGA	-6.12548229573513	3.5547868113668057	238.39743149252627	3.1181871663406126e-6	3.2931521128963916e-4
ENSG00000149781	FERMT3	5.716390211726133	4.358976396770564	233.91535104517536	3.1439184152508137e-6	3.298357190027905e-4
ENSG00000143369	ECM1	6.240875838556102	4.9885074762854655	233.35443282166392	3.164825380516242e-6	3.298357190027905e-4
ENSG00000182492	BGN	5.321428042677873	4.298760116496132	232.87748620172036	3.1758979984161914e-6	3.298357190027905e-4
ENSG00000118508	RAB32	3.6636950724184967	5.113956952298482	232.53029273760862	3.1809511739704507e-6	3.298357190027905e-4
ENSG00000166105	GLB1L3	-5.234248216049446	5.430601432817067	229.96467270295375	3.2940239077239545e-06	3.392561144439194e-4
ENSG00000257474	ENSG00000257474	-7.801188833214995	1.6210647318837919	110.62539943294746	3.3065862339868804e-6	3.392561144439194e-4
ENSG00000185551	NR2F2	6.512184690854588	0.5530080699292595	96.10079967713003	3.330563044304485e-6	3.392561144439194e-4
ENSG00000228592	ENSG00000228592	-4.591534674428692	5.140499152964964	229.0891459212521	3.332069331613412e-6	3.392561144439194e-4
ENSG00000186086	NBPF6	6.2887268966395125	1.084167801046682	117.83810699968029	3.3656961890660257e-6	3.392561144439194e-4
ENSG00000114251	WNT5A	5.340757039495446	4.409473262197964	228.40514274670048	3.3715594644138526e-6	3.392561144439194e-4
ENSG00000106034	CPED1	5.390560082387119	3.167593287902153	229.81850980421885	3.375904698350417e-6	3.392561144439194e-4
ENSG00000141682	PMAIP1	-2.7647926997205254	7.903418407198349	227.5372230230692	3.400832934641567e-6	3.402622846712431e-4
ENSG00000182118	FAM89A	6.552791182486233	4.087525231760598	230.13064247379597	3.4248253844126215e-6	3.410277052605371e-4
ENSG00000267107	PCAT19	6.136568449031052	1.2611993033382591	138.9426690555018	3.438382088809553e-6	3.410277052605371e-4
ENSG00000174429	ABRA	5.435189742053429	0.9744782079284222	132.09802795593635	3.4716064166284408e-6	3.428324050914632e-4
ENSG00000130303	BST2	3.013855254852323	6.174659975503629	225.58859730047197	3.4923164972621673e-6	3.433910514463128e-4
ENSG00000132334	PTPRE	4.524015032229835	3.3727386198605322	225.18550829401272	3.526382480822242e-6	3.4525251996788406e-4
ENSG00000002586	CD99	3.4760269310908316	8.693029077054621	224.47191558899902	3.5461855262466728e-6	3.4570762489204745e-4
ENSG00000188257	PLA2G2A	5.491820755415381	4.577690271057562	225.5046374946578	3.5663824640974005e-6	3.461970926425102e-4
ENSG00000166033	HTRA1	4.172277868066158	4.971901499208762	222.43198476830665	3.6486412852346237e-6	3.526813771134417e-4
ENSG00000223572	CKMT1A	-5.158234019109628	3.881647829907838	222.02664340295289	3.691985257216514e-6	3.5536526450473887e-4
ENSG00000019991	HGF	7.074146136409587	3.376987106658562	209.23076946888162	3.7565435948852743e-6	3.600599684307684e-4
ENSG00000165794	SLC39A2	7.652917925044525	4.789934190195964	224.24099549153368	3.7860493878913433e-6	3.613697014082733e-4
ENSG00000081189	MEF2C	7.378421661722418	5.6129987259528	219.66484513683653	3.850371217666492e-6	3.6464921125537093e-4
ENSG00000102359	SRPX2	6.964608680072899	1.5413961645825096	113.49231687127933	3.85237856884729e-6	3.6464921125537093e-4
ENSG00000180818	HOXC10	12.898440806736344	5.19049921497342	566.9658148492517	3.899290246931301e-6	3.6756450046692915e-4
ENSG00000008513	ST3GAL1	3.726200068113547	5.1253879332878265	215.11397640416328	4.044439098483723e-6	3.789579185129982e-4
ENSG00000166450	PRTG	6.41502214476454	7.484972525645222	214.81332252499087	4.062201232558101e-6	3.789579185129982e-4
ENSG00000224596	ZMIZ1-AS1	5.4807000628728035	-0.7933424006391134	96.43413493396221	4.070991729422231e-6	3.789579185129982e-4
ENSG00000125285	SOX21	-8.074047892792523	1.325291712893392	153.74081893737647	4.086605644143326e-6	3.789579185129982e-4
ENSG00000214872	SMTNL1	6.40270490116834	3.4132995606889596	218.25671303351436	4.13965340451191e-6	3.8232296948876796e-4
ENSG00000187800	PEAR1	5.742072704366569	2.8954248789155397	216.91606587354795	4.1877771354498225e-6	3.852079516688764e-4
ENSG00000120093	HOXB3	8.59815233746879	3.3808203302029214	116.17339855550054	4.299048758109984e-6	3.9309738125490305e-4
ENSG00000100060	MFNG	5.282986749195616	4.829348118074296	210.5223068698998	4.327722982445419e-6	3.9309738125490305e-4
ENSG00000091879	ANGPT2	7.331969844427831	4.9049617606528075	213.16616570664218	4.349079083290984e-6	3.9309738125490305e-4
ENSG00000105329	TGFB1	2.9434220282126122	6.241091837692163	210.0157383754526	4.353955952652127e-6	3.9309738125490305e-4
ENSG00000100234	TIMP3	4.305533097963942	7.317513249529054	209.9279182747886	4.359707060209121e-6	3.9309738125490305e-4
ENSG00000249751	ECSCR	5.231627408787711	4.736538539555377	208.95528396246084	4.431125726934051e-6	3.945217529290277e-4
ENSG00000271601	LIX1L	3.3155318892454284	5.199459077679241	208.78819548192936	4.433748786769903e-6	3.945217529290277e-4
ENSG00000090104	RGS1	9.939150992756575	2.2792447179315336	198.772603669069	4.443565312942197e-6	3.945217529290277e-4
ENSG00000013725	CD6	5.372173469521571	-0.25904710315142454	101.61541684973194	4.444682206854293e-6	3.945217529290277e-4
ENSG00000168243	GNG4	-3.9390520243197296	4.512026446222477	208.14398114799738	4.478654810546949e-6	3.9599640906277906e-4
ENSG00000017483	SLC38A5	-4.234332051771467	6.175876966049029	207.68434850356724	4.50672831800408e-6	3.9631165984781305e-4
ENSG00000113657	DPYSL3	-3.47916728783325	7.637557599817445	207.52393464010086	4.516966138893188e-6	3.9631165984781305e-4
ENSG00000213777	ENSG00000213777	5.725547698681852	0.29912963786636876	110.02690520161129	4.545707629501347e-6	3.973052967210143e-4
ENSG00000135926	TMBIM1	2.637948573847871	6.389627960983115	205.82289338159813	4.632895018034424e-6	4.0338015706641706e-4
ENSG00000100427	MLC1	7.305782546650978	1.6136135768170807	161.06928383490734	4.675291822591894e-6	4.0552379109112655e-4
ENSG00000173221	GLRX	2.858516780309655	5.727595132196606	203.66297542738602	4.785966242421597e-6	4.1134464457148387e-4
ENSG00000168830	HTR1E	7.359357046908552	2.0174661962780953	126.29249907153603	4.796384295465901e-6	4.1134464457148387e-4
ENSG00000157514	TSC22D3	3.3654201344256434	6.784556784194349	203.51540099541606	4.796496381554213e-6	4.1134464457148387e-4
ENSG00000169242	EFNA1	5.058080771236389	5.990277589376679	202.29514837244204	4.887507841483466e-6	4.155505512457452e-4
BambuGene55062	NA	7.274391338053499	0.40792237564041434	117.77324898567095	4.8950540156834934e-6	4.155505512457452e-4
ENSG00000108798	ABI3	3.779606835216503	4.641786039011563	202.13017612318237	4.900188422107025e-6	4.155505512457452e-4
ENSG00000159216	RUNX1	4.108221593852599	3.803878103919092	200.8637510744354	5.007035861468252e-6	4.230388965622732e-4
BambuGene14452	NA	-7.7768379393551035	6.098207345716731	201.24931415742566	5.0483191470589515e-6	4.2475034213980585e-4
ENSG00000233101	HOXB-AS3	11.029703268455938	3.3678902679804454	236.22201430714364	5.064531521218095e-6	4.2475034213980585e-4
ENSG00000043462	LCP2	6.685443149922265	4.727129317047945	199.59111677584224	5.194347055511204e-6	4.340419231879912e-4
ENSG00000178175	ZNF366	6.080310167910783	1.060655566341827	110.64065435136547	5.2288755857046e-6	4.3533251774121657e-4
ENSG00000180999	C1orf105	6.763456469374887	2.092589072515713	120.6026392370678	5.32765198041523e-6	4.419432617353899e-4
ENSG00000175077	RTP1	-6.180079099205932	1.3153240366408339	132.42843711660097	5.3626864173127395e-6	4.432376904048486e-4
ENSG00000111145	ELK3	3.0913776150567727	6.116233696050432	195.55046884187357	5.423221183373336e-6	4.466228217874099e-4
ENSG00000118777	ABCG2	4.780765438535121	6.489429751412333	195.13387729837925	5.459664108432243e-6	4.480066821638717e-4
ENSG00000112379	ARFGEF3	-4.489004356627097	3.960554433278511	194.15875598115596	5.56148436854191e-6	4.547260982622869e-4
ENSG00000230798	FOXD3-AS1	-6.4652559552972875	2.8450645533480095	129.02025150407857	5.650651499764194e-6	4.590370460815182e-4
ENSG00000010219	DYRK4	3.1690054555284495	4.5785017674722255	192.92368352885796	5.654454232373602e-6	4.590370460815182e-4
ENSG00000174804	FZD4	3.1908739046741728	4.478161586875991	192.15698385105463	5.724100123746601e-6	4.622126007955327e-4
ENSG00000027075	PRKCH	3.205131957871985	4.37341394810038	192.04999281968122	5.734094600435549e-6	4.622126007955327e-4
ENSG00000138161	CUZD1	-6.395217886629357	2.864717549865708	178.40283242692507	5.760246545461067e-6	4.6268571899668256e-4
ENSG00000113356	POLR3G	-4.027321941723872	5.775120270591316	191.06857479469505	5.824595508561676e-6	4.6564835039684575e-4
ENSG00000024422	EHD2	3.1175526241546097	5.478070872424591	190.85576001850097	5.844108461709377e-6	4.6564835039684575e-4
ENSG00000128340	RAC2	3.811800872297304	3.963328834470983	190.5875883926525	5.872722513454005e-6	4.6564835039684575e-4
ENSG00000107485	GATA3	8.878800150507095	5.557889922164277	194.33781445009217	5.87877980511536e-6	4.6564835039684575e-4
ENSG00000188015	S100A3	5.739559327074695	0.747019917202887	105.40067725921395	5.973357007420224e-6	4.692698298252563e-4
ENSG00000173917	HOXB2	9.75659100248798	5.573665768161385	179.89788055061067	5.978089703155746e-6	4.692698298252563e-4
ENSG00000237742	HEY2-AS1	-3.82775210866123	5.126517806619464	189.37289679435187	5.986636824630946e-6	4.692698298252563e-4
ENSG00000099250	NRP1	5.943767110050058	6.6094754666321895	189.18004426832317	6.0067854773353865e-6	4.692698298252563e-4
ENSG00000268500	SIGLEC5	5.622105189666312	0.2339430512406424	98.25272590710593	6.0434114002421755e-6	4.704036282062874e-4
ENSG00000254703	SENCR	7.060758137425201	1.9352588414219905	121.17602898973264	6.123001530317811e-6	4.704036282062874e-4
ENSG00000188191	PRKAR1B	-2.9476679852302556	6.3909048158262856	187.9271958243276	6.127985187881545e-6	4.704036282062874e-4
ENSG00000128052	KDR	4.311726174931518	8.32795298329472	187.59490556422065	6.161364028833143e-6	4.704036282062874e-4
ENSG00000130768	SMPDL3B	-4.778628846187997	5.327153944478699	187.40650160265017	6.183823097745284e-6	4.704036282062874e-4
ENSG00000184524	CEND1	-5.958192467141397	1.8660125985492246	162.0970486794408	6.197803479352615e-6	4.704036282062874e-4
ENSG00000134240	HMGCS2	7.994286762619975	3.2092649465965852	134.77627332719612	6.209159831557448e-6	4.704036282062874e-4
ENSG00000103044	HAS3	-5.863661881427814	4.979042307253127	187.0284954791403	6.2399611906743835e-6	4.704036282062874e-4
ENSG00000184672	RALYL	5.312913588842872	2.6875196388870783	189.36473135657786	6.253699137877537e-6	4.704036282062874e-4
ENSG00000249853	HS3ST5	-4.037235567454742	3.6490154705407907	186.80210901213616	6.255812440435967e-6	4.704036282062874e-4
ENSG00000171388	APLN	4.41808920377731	3.2833405037481764	187.9010156258076	6.2760140713672045e-6	4.704036282062874e-4
ENSG00000069011	PITX1	10.425808244296464	2.818522552812095	200.98452390840174	6.324796907109734e-6	4.704036282062874e-4
ENSG00000263961	RHEX	4.640592871077121	-1.5391987461119212	78.88010852676896	6.340941131881123e-6	4.704036282062874e-4
ENSG00000141668	CBLN2	7.580264730090278	0.7389707627512495	89.7544847420409	6.359651072175848e-6	4.704036282062874e-4
ENSG00000145632	PLK2	4.5059594532236495	8.435328807125208	185.52524685682815	6.374842233220707e-6	4.704036282062874e-4
ENSG00000173269	MMRN2	5.723415636147035	6.205966249432774	185.03889581592114	6.429243170205086e-6	4.704036282062874e-4
ENSG00000266010	GATA6-AS1	9.672873096127615	2.8253370753017584	157.14286878239298	6.431234985685751e-6	4.704036282062874e-4
ENSG00000228495	LINC01013	-5.317320819744572	6.215550359542923	185.00610019682608	6.432168636046366e-6	4.704036282062874e-4
ENSG00000169908	TM4SF1	6.615246437993278	6.271615374406216	185.00792011249794	6.438171245920413e-6	4.704036282062874e-4
ENSG00000142173	COL6A2	2.406056767409765	6.734501139818904	184.81469845823477	6.450369478702015e-6	4.704036282062874e-4
ENSG00000259663	ISL1-DT	6.382528685395984	1.6217202265833222	146.7410600250304	6.455319010213274e-6	4.704036282062874e-4
ENSG00000231698	ENSG00000231698	-7.465241035254354	2.6509080210632288	111.2793049659314	6.483424809998216e-6	4.704036282062874e-4
ENSG00000028137	TNFRSF1B	4.725328382592084	4.033001397005211	184.40722344637217	6.506267848678881e-6	4.704036282062874e-4
ENSG00000182645	CCDC172	-6.000181964213318	0.7393246083165957	101.58781941812073	6.516199654269105e-6	4.704036282062874e-4
ENSG00000159712	ANKRD18CP	-4.758825657871182	3.4991704936449293	184.24644394865763	6.563775695818163e-6	4.723433790946496e-4
ENSG00000141753	IGFBP4	3.147971304456078	7.485367169392276	182.85655164873285	6.6647099318624e-6	4.7809862567812914e-4
ENSG00000276085	CCL3L3	14.645404797624936	5.151586320381186	665.8587655997637	6.696355904824413e-6	4.7844548444698283e-4
ENSG00000104112	SCG3	-3.870712900843342	5.6427804945084805	182.44686352457455	6.71149197891612e-6	4.7844548444698283e-4
ENSG00000206052	DOK6	5.633663859168218	2.7375671662094185	185.3754892489589	6.782986124006457e-6	4.814866592069478e-4
ENSG00000204262	COL5A2	3.18345116315875	5.913201979222264	181.6963907274124	6.796366134693898e-6	4.814866592069478e-4
ENSG00000141293	SKAP1	6.3499406933004705	2.304164479141691	174.70031036521394	6.869344651703549e-6	4.837295312252869e-4
ENSG00000129038	LOXL1	2.9267043799990535	5.177509758492023	181.05757353608865	6.870435214667411e-6	4.837295312252869e-4
ENSG00000291111	ENSG00000291111	-6.495642367092201	2.9729023586613494	165.41570348804953	6.899011240163333e-6	4.842469058787876e-4
ENSG00000112837	TBX18	4.946470164899581	-0.9292049937615389	81.32647374479066	6.943493214686935e-6	4.8511799400143734e-4
ENSG00000123700	KCNJ2	5.519744124664667	2.244663685290935	167.4176990098136	7.017331494556432e-6	4.8511799400143734e-4
ENSG00000102034	ELF4	4.810228344859313	2.7960920047147586	180.81864058228203	7.01919577648149e-6	4.8511799400143734e-4
ENSG00000135409	AMHR2	5.440890424526351	2.394082833551423	174.81205557370146	7.0215636135753224e-6	4.8511799400143734e-4
ENSG00000107738	VSIR	6.520113235389392	2.4770770670904008	165.8354916397756	7.035311130324292e-6	4.8511799400143734e-4
ENSG00000062524	LTK	5.356460263587022	-0.26290336869042874	88.73362111933864	7.039017009226537e-6	4.8511799400143734e-4
ENSG00000149516	MS4A3	7.269377049868826	0.949889607723026	78.1833881402998	7.079001260124915e-6	4.851902996412665e-4
ENSG00000115414	FN1	5.622468987991732	9.702783440161527	179.1560000841271	7.096076869314758e-6	4.851902996412665e-4
ENSG00000146776	ATXN7L1	-3.046326440236211	4.439764945374162	179.10334816555118	7.103873403479879e-6	4.851902996412665e-4
ENSG00000120068	HOXB8	14.470098340198394	4.98676290596021	644.2647529267858	7.188084482410735e-6	4.894763677992648e-4
ENSG00000075945	KIFAP3	3.2100933122356072	4.976729317107766	176.97821121080543	7.367993816220923e-6	5.00234151594142e-4
ENSG00000223764	LINC02593	6.0815114475623595	0.3956024682546276	89.25248939832615	7.395113959045031e-6	5.005518575756992e-4
ENSG00000173673	HES3	-8.680713527431395	4.202751969085934	140.4532029324111	7.451355488703001e-6	5.005518575756992e-4
ENSG00000187479	C11orf96	5.821707435231129	-0.03471062018638563	95.13497174195197	7.459930141136534e-6	5.005518575756992e-4
ENSG00000133466	C1QTNF6	4.287825871592665	4.5661825787537325	176.28908315084755	7.460443256870845e-6	5.005518575756992e-4
ENSG00000151689	INPP1	3.3611701956176256	4.258105288030678	176.04931323609608	7.489530361783433e-6	5.010298141143802e-4
ENSG00000204882	GPR20	4.306462715317099	3.1399797754708585	175.6455634492136	7.569692455075929e-6	5.049117669157664e-4
ENSG00000087076	HSD17B14	3.23053739188713	4.379657461959928	175.15571831126945	7.6063697284964824e-6	5.058790269576145e-4
ENSG00000183963	SMTN	3.0981872777720914	5.270622681937906	174.2822171817832	7.72283225738098e-6	5.108382252529656e-4
ENSG00000124920	MYRF	4.069558470389225	3.5339305458034262	174.302339704515	7.731098755150322e-6	5.108382252529656e-4
ENSG00000145708	CRHBP	6.596727756155216	4.012175984888521	177.02890896783254	7.748116164191043e-6	5.108382252529656e-4
ENSG00000177984	LCN15	6.370907064603437	2.9453161317757974	142.43308555398642	7.79991740363972e-6	5.127715153078655e-4
ENSG00000164867	NOS3	3.4367775887127863	4.685138273844944	173.36171356835726	7.849874373943875e-6	5.14572799478183e-4
ENSG00000237289	CKMT1B	-4.882794300417313	3.8544966046022893	173.0044665361017	7.930246360598837e-6	5.183518050945005e-4
ENSG00000188848	BEND4	-4.125489036609949	4.529426747229515	172.58400957016448	7.963621257950572e-6	5.190460803896241e-4
ENSG00000265107	GJA5	5.288630579810126	5.404793144412342	171.976625407901	8.048895452961192e-6	5.23109410464247e-4
ENSG00000182809	CRIP2	5.490856617844258	5.869470753735584	171.80528762743307	8.072801477985393e-6	5.231725776017125e-4
BambuGene16487	NA	9.437814842535284	1.7723899354094177	161.306947740778	8.108514149135733e-6	5.239983704534968e-4
ENSG00000112175	BMP5	6.796840537080856	2.468028713068322	109.21175936734527	8.131489846761478e-6	5.23998718599782e-4
ENSG00000164048	ZNF589	-2.5848575967972107	5.719756453716566	171.1406705712463	8.164609008867835e-6	5.241105788940387e-4
ENSG00000168329	CX3CR1	5.945264999625335	0.26611962937173034	84.21878240270411	8.187722020396948e-6	5.241105788940387e-4
ENSG00000274652	NA	-6.380877398966662	0.882637901503115	87.30513094704821	8.202151353023488e-6	5.241105788940387e-4
ENSG00000147113	DIPK2B	7.48677729839729	4.697716214236039	173.82666669109602	8.239282924734895e-6	5.250126315057331e-4
ENSG00000113721	PDGFRB	3.7420129899033205	4.1563957000872485	170.42792250510414	8.27336054301682e-6	5.257156008559881e-4
ENSG00000225889	ENSG00000225889	-5.888267405511296	7.895083280781286	169.34102594570032	8.43378731510501e-6	5.340686052012655e-4
ENSG00000147041	SYTL5	6.602853429689879	4.3264159422273	170.86150104217157	8.451638018483993e-6	5.340686052012655e-4
ENSG00000013016	EHD3	3.523066371385176	6.476578733067747	168.8591949377626	8.507067069544763e-6	5.360687218244778e-4
ENSG00000223652	PRDM6-AS1	5.647116568813075	-0.32390498777444426	76.63070555556061	8.53028870867462e-6	5.360687218244778e-4
ENSG00000196990	FAM163B	6.17439195216488	1.9553349640016786	150.73081723521096	8.583978780372607e-6	5.379607800490657e-4
ENSG00000143248	RGS5	4.437470555110888	9.558828578199487	167.0872787955661	8.786158847130353e-6	5.462776808107178e-4
ENSG00000105538	RASIP1	4.931631580650383	5.185699748741326	167.02318303053553	8.800834251877067e-6	5.462776808107178e-4
ENSG00000147065	MSN	2.036599137437458	8.671358228495142	166.86265124672505	8.822399236434598e-6	5.462776808107178e-4
ENSG00000150556	LYPD6B	3.701845007702863	3.9294173595651936	166.83027801254366	8.833495893404624e-6	5.462776808107178e-4
ENSG00000101230	ISM1	4.714116772287792	3.440491954917404	167.00000333047802	8.836422243518975e-6	5.462776808107178e-4
ENSG00000135406	PRPH	6.352034260585438	3.9000611596258152	164.0401441494142	8.874810397796424e-6	5.471680399852217e-4
ENSG00000152207	CYSLTR2	8.237515343291806	1.3338280510981533	131.0219990817714	8.937135907688392e-6	5.481746616201176e-4
ENSG00000054598	FOXC1	5.539302461689647	0.14726724066116284	91.61429432501744	8.975421243883907e-6	5.481746616201176e-4
ENSG00000206538	VGLL3	-5.280082701487157	2.9698252220263592	168.16282609356827	8.987197974162727e-6	5.481746616201176e-4
ENSG00000006638	TBXA2R	5.092454336054779	4.553037240321967	165.96804059403755	8.987257734785376e-6	5.481746616201176e-4
BambuGene21889	NA	-7.192711968680821	2.714353280795067	134.24592532951274	9.038630716692128e-6	5.498379837578155e-4
ENSG00000289894	ENSG00000289894	-4.996520264973965	5.509049314712565	165.09708052609798	9.118671940776915e-6	5.532317667899015e-4
ENSG00000116157	GPX7	2.5405941881218204	5.570298218304076	164.67233945199263	9.186365426213484e-6	5.556279112742979e-4
ENSG00000150687	PRSS23	3.6351698387900497	7.045966365748429	164.32914392028553	9.245416426604473e-6	5.556279112742979e-4
ENSG00000235387	SPAAR	6.95035674762473	1.9731495014790044	115.07153652500803	9.297729893110447e-6	5.556279112742979e-4
ENSG00000125787	GNRH2	5.267607373781705	-0.048739312656634025	82.53813397247593	9.311819943379982e-6	5.556279112742979e-4
ENSG00000170545	SMAGP	2.658954342888232	5.276986465321732	163.63606358255282	9.365718780251182e-6	5.556279112742979e-4
ENSG00000232301	LNCPRESS1	-7.221831307334588	4.506045333430826	157.64891563999893	9.371894966601952e-6	5.556279112742979e-4
ENSG00000127533	F2RL3	5.654019198425357	-0.23761254365961973	80.77432918940501	9.469815630873202e-6	5.556279112742979e-4
ENSG00000164619	BMPER	7.755985457809296	6.38768516566782	163.30482948773408	9.487196496658821e-6	5.556279112742979e-4
ENSG00000169946	ZFPM2	5.601578357440595	1.7659909190102423	155.44485374664794	9.490509453730779e-6	5.556279112742979e-4
ENSG00000108244	KRT23	6.049195897734334	0.20239011818651348	95.28624342858504	9.501987361612832e-6	5.556279112742979e-4
ENSG00000064225	ST3GAL6	3.3581160881600067	4.862287064011285	162.79569968609107	9.515635843347283e-6	5.556279112742979e-4
ENSG00000211448	DIO2	6.698940402854827	2.482619206800038	141.0346823151495	9.533051972300282e-6	5.556279112742979e-4
ENSG00000120708	TGFBI	4.042487990944925	5.0651297753189155	162.6842116058337	9.536521304347447e-6	5.556279112742979e-4
ENSG00000128283	CDC42EP1	3.177741173237078	5.8843453661268414	162.49180341264187	9.569090823833066e-6	5.556279112742979e-4
ENSG00000137070	IL11RA	3.4266758167021294	3.818042403987337	162.46916458837987	9.576987956789055e-6	5.556279112742979e-4
ENSG00000143127	ITGA10	5.586118007675896	2.216957274618911	163.6923589703465	9.597971777586077e-6	5.556279112742979e-4
ENSG00000130055	GDPD2	-6.024855863666094	3.500845585895716	164.24873239230917	9.615372454719475e-6	5.556279112742979e-4
ENSG00000176435	CLEC14A	7.361767614067642	5.427234733936238	163.85983898053394	9.622630021930153e-6	5.556279112742979e-4
ENSG00000100034	PPM1F	2.654109246704217	5.793655992580336	162.1073174811634	9.638095789986894e-6	5.556279112742979e-4
ENSG00000144668	ITGA9	5.321330813084076	4.881550545707342	162.09392093259652	9.653746132104918e-6	5.556279112742979e-4
ENSG00000139364	TMEM132B	-5.405936659932574	3.487271763138212	163.479391961911	9.669659862173254e-6	5.556279112742979e-4
ENSG00000050344	NFE2L3	-2.720392512690123	4.91274166112379	161.22590387682195	9.800977666628372e-6	5.61758549073182e-4
ENSG00000165905	LARGE2	-5.9150556710482904	6.145566030701865	160.77706558278226	9.890739580807446e-6	5.65482584755337e-4
ENSG00000184232	OAF	5.627008136901955	5.36492954605849	160.44559929394097	9.959070203678238e-6	5.679657737157699e-4
ENSG00000124233	SEMG1	-9.593603683783934	2.0412497082308834	164.19816326100835	1.0106105614952272e-5	5.739964681526371e-4
ENSG00000070540	WIPI1	3.299091209836435	6.246198597914052	159.5453711061724	1.0118949413625668e-5	5.739964681526371e-4
ENSG00000183018	SPNS2	5.305550711757036	3.5977434697133837	160.09535302361166	1.0140302326210449e-5	5.739964681526371e-4
ENSG00000181449	SOX2	-7.45441540183666	6.543668173137508	159.35171174240014	1.0249107929130044e-5	5.787194308893925e-4
ENSG00000184574	LPAR5	4.764953726231799	3.3473532270599655	158.63504678850066	1.0364669968827558e-5	5.8379963291085e-4
ENSG00000135678	CPM	4.8967533233343605	2.9999842301446504	158.7818460840131	1.0412485929932639e-5	5.850483473734565e-4
ENSG00000184564	SLITRK6	6.472870445421969	2.313048646679429	116.41148817515462	1.0522959172825559e-5	5.888859195590507e-4
ENSG00000075651	PLD1	4.515760393956788	3.289708015071735	157.70282514196361	1.0532415184117687e-5	5.888859195590507e-4
ENSG00000138100	TRIM54	-4.969246065228057	1.7834815101558983	101.64889748706808	1.0607790090803148e-5	5.916501407124729e-4
ENSG00000166825	ANPEP	4.281162744785215	2.7092728572670595	156.76936079247648	1.0751824280296003e-5	5.982210133710059e-4
ENSG00000162909	CAPN2	2.7020435605280246	7.296209043010006	156.15331669031832	1.0805344529916038e-5	5.986552366313331e-4
ENSG00000132274	TRIM22	-4.008512339749337	4.188143226663923	156.16248312445217	1.0812114566548715e-5	5.986552366313331e-4
ENSG00000196502	SULT1A1	4.7439369510065825	5.569852424948559	155.30965130263354	1.0988512497748862e-5	6.069490244519298e-4
ENSG00000175274	TP53I11	2.3497572780766696	6.353151342443942	155.11812827730762	1.1026998921507182e-5	6.07603621732903e-4
ENSG00000236384	LINC00479	6.895734963050871	2.0275353656511963	77.22643404739426	1.1114221928279126e-5	6.109340497057914e-4
ENSG00000104903	LYL1	5.909813405534086	2.9103008894226483	156.85490406205713	1.133733810756352e-5	6.216451976047118e-4
ENSG00000143494	VASH2	-3.5171598163522177	6.650422463024237	153.51142226652138	1.1383359682235208e-5	6.216451976047118e-4
ENSG00000120156	TEK	3.0352214529010157	5.497310443468043	153.47992143276227	1.1390833447254494e-5	6.216451976047118e-4
ENSG00000230148	HOXB-AS1	5.959875744743203	0.305236388083236	79.11291101084363	1.145466934069423e-5	6.234518412593802e-4
ENSG00000136869	TLR4	7.304089720254437	3.6826004742267426	149.59503392958263	1.152277307176277e-5	6.234518412593802e-4
ENSG00000198075	SULT1C4	3.7362754837253265	4.3298678366246515	152.90285545140705	1.1526524308767004e-5	6.234518412593802e-4
ENSG00000289162	ENSG00000289162	-5.5082500778470305	-0.19670200835013635	71.54848115948512	1.1542559326960245e-5	6.234518412593802e-4
ENSG00000003402	CFLAR	3.037738902584364	6.113348691170913	152.73471077732418	1.1560587798207866e-5	6.234518412593802e-4
ENSG00000172578	KLHL6	4.606361703595627	3.1622118948751607	152.95251670903787	1.1589461192549198e-5	6.235348790670573e-4
ENSG00000102683	SGCG	5.8975334480987085	2.360384050017406	152.95841678433703	1.1673286437388143e-5	6.264404119752052e-4
ENSG00000235152	ENSG00000235152	-6.292944657656115	1.5642915013216585	113.11260382253397	1.1698387493487525e-5	6.264404119752052e-4
ENSG00000168497	CAVIN2	6.303418527301445	1.701706363378284	126.5483648233431	1.1737042217257869e-5	6.270384240283056e-4
ENSG00000166091	CMTM5	5.625864404593903	1.1289846017864131	125.20496568831597	1.1933841308780002e-5	6.360625886352556e-4
ENSG00000074803	SLC12A1	-5.872980577816795	1.9167917180354346	140.89731810385766	1.1985166982909716e-5	6.37309159007311e-4
ENSG00000003249	DBNDD1	-3.117730398901782	5.079917442534593	150.56433194135778	1.2077576767540513e-5	6.393290138935185e-4
ENSG00000117148	ACTL8	-5.091623194771746	2.559117675198825	152.8488055861801	1.2079204146418836e-5	6.393290138935185e-4
ENSG00000181804	SLC9A9	3.9870650322895154	3.072117742237893	150.35141042391837	1.215868656174175e-5	6.420461987186408e-4
ENSG00000076356	PLXNA2	4.598851759530887	4.009348822366668	149.95192038846693	1.2246231857581426e-5	6.444323603630056e-4
ENSG00000289479	ENSG00000289479	-4.6129818968782415	5.127891099920146	149.8410633344602	1.2260373680411382e-5	6.444323603630056e-4
ENSG00000102316	MAGED2	1.990123416142318	9.656747752653517	149.67948585633576	1.229535001058991e-5	6.447851136587978e-4
ENSG00000243955	GSTA1	6.631272166638835	3.0639809663204933	139.4072224903974	1.2345231350376363e-5	6.45916095332077e-4
ENSG00000153093	ACOXL	-5.786303431572943	4.366613332306363	149.67722311038492	1.2393731433380272e-5	6.466465506262107e-4
ENSG00000181444	ZNF467	4.708121479668364	3.2717486610237496	149.38214586006043	1.2436000584321319e-5	6.466465506262107e-4
ENSG00000100242	SUN2	2.8303368895661385	4.649935938176084	149.0945652015341	1.2444232672492833e-5	6.466465506262107e-4
ENSG00000168875	SOX14	-7.482175005198346	0.7693363109109118	116.1133479286287	1.2487764379877764e-5	6.474338205312989e-4
ENSG00000160801	PTH1R	5.666189506328614	1.6131865725476677	136.05714572317294	1.2553784008938159e-5	6.493807728160935e-4
ENSG00000121068	TBX2	9.617852992798836	1.9541992976590477	151.79245603325003	1.258606693034299e-5	6.4957773487553e-4
ENSG00000177464	GPR4	6.356655677420762	2.9670774044658383	147.17421048768463	1.272666031602893e-5	6.553511853933453e-4
ENSG00000120075	HOXB5	13.813916354685963	4.317333661504883	491.73649786346203	1.2840283558980965e-5	6.574727680373213e-4
ENSG00000183166	CALN1	-3.9993671439877985	2.810875297324662	147.76608115075143	1.2878574305758043e-5	6.574727680373213e-4
ENSG00000198829	SUCNR1	4.852771072451265	-0.7161366466250731	77.36667730677544	1.2902532401326717e-5	6.574727680373213e-4
ENSG00000135636	DYSF	4.419085771630415	5.711769053716171	147.30836934311142	1.2910784991677284e-5	6.574727680373213e-4
ENSG00000101098	RIMS4	-4.657864933445397	2.8669335216594583	148.2417459834621	1.291196738912502e-5	6.574727680373213e-4
ENSG00000163520	FBLN2	4.759011271541273	7.091668937509412	147.16797505435665	1.2946946479739468e-5	6.577856193670751e-4
ENSG00000066336	SPI1	6.310676666856632	2.212592002626548	130.27840601496507	1.3154814475786174e-5	6.668613951591871e-4
ENSG00000183778	B3GALT5	-4.063327919871025	3.198015720951505	146.34678953749352	1.3214821246954736e-5	6.678305162708566e-4
ENSG00000248131	LINC01194	-6.952623532267431	2.9582453991148614	129.20812510800084	1.323248261241571e-5	6.678305162708566e-4
ENSG00000141524	TMC6	2.3312821274580204	5.774701128964205	145.9385729014458	1.3281217079388474e-5	6.688104282892049e-4
ENSG00000112414	ADGRG6	3.847667484503853	4.818755416456333	145.83163319309529	1.3313758489133874e-5	6.689723758901364e-4
ENSG00000120279	MYCT1	5.718676204992249	4.967825286526093	145.54841172329964	1.341849291862339e-5	6.714646164613569e-4
ENSG00000116678	LEPR	3.3647619372695505	4.802317296691974	145.41760867183655	1.342850070826993e-5	6.714646164613569e-4
ENSG00000213203	GIMAP1	6.544725207167057	1.175423121636739	79.70019837195954	1.3451662709224972e-5	6.714646164613569e-4
ENSG00000164292	RHOBTB3	4.801264609465839	6.983999299579536	145.2005571427744	1.3488689308824614e-5	6.716544454111011e-4
ENSG00000091136	LAMB1	2.182724721893128	6.691226407674573	145.1069943779601	1.3514351676472707e-5	6.716544454111011e-4
ENSG00000290657	ENSG00000290657	5.14593152379317	0.9646140903898703	111.35580319896937	1.3660027522642465e-5	6.774185822750433e-4
ENSG00000204347	BTBD17	-6.740722763077904	2.803147502456567	95.04441409785252	1.3822984759641181e-5	6.840128597330469e-4
ENSG00000185203	WASIR1	5.073332666166303	0.29105351706483107	98.03352706218315	1.3993556807842936e-5	6.909545842002447e-4
ENSG00000101311	FERMT1	-3.804097432186623	3.9877675550115033	143.22203101704093	1.4074557075193749e-5	6.934531231086821e-4
ENSG00000240241	ENSG00000240241	6.842952155465082	1.0089586478482533	92.07636962918595	1.4151240162242382e-5	6.957286434936923e-4
ENSG00000124570	SERPINB6	2.2805902679054704	6.807334659629674	142.56502906389264	1.426134880898123e-5	6.970455019450684e-4
ENSG00000186767	SPIN4	2.6373482560729835	6.718528506233896	142.49250838498546	1.4283454685200112e-5	6.970455019450684e-4
ENSG00000127329	PTPRB	4.220520366632932	2.876766514355398	142.9984259318719	1.431309921730635e-5	6.970455019450684e-4
ENSG00000114631	PODXL2	-2.624047472234386	4.6211559770005195	142.27728149123342	1.4350726109933778e-5	6.970455019450684e-4
ENSG00000022355	GABRA1	-5.661225083114105	-0.9274826295782024	75.43414950104129	1.435446625049505e-5	6.970455019450684e-4
ENSG00000113140	SPARC	1.8775993678754834	9.679008572826557	142.23798054731085	1.4361361823346578e-5	6.970455019450684e-4
BambuGene51689	NA	-7.121136811687885	4.163279282543098	144.34100484057052	1.4426312272844548e-5	6.979788819214517e-4
ENSG00000137198	GMPR	4.561065898597047	4.443845146025896	142.01896506763777	1.4441786439896774e-5	6.979788819214517e-4
ENSG00000122642	FKBP9	3.0644437300902236	5.671913899235013	141.3540387717902	1.4636458202802323e-5	7.058919334510076e-4
ENSG00000091986	CCDC80	5.213185760005426	5.48320449598758	141.01722665831596	1.4750070801982247e-5	7.09870496065019e-4
ENSG00000289489	ENSG00000289489	-6.37642927863543	-0.28983093942634064	78.50060121706893	1.4781247168249526e-5	7.098732850570698e-4
ENSG00000179761	PIPOX	-3.9552545744331855	3.9901534834979238	140.5358529151518	1.4910348686154682e-5	7.118436037309273e-4
ENSG00000113555	PCDH12	7.231049315842928	4.4989266411951165	142.65652197888582	1.496255181379581e-5	7.118436037309273e-4
ENSG00000233056	ERVH48-1	2.9063352166945116	4.94510861239225	140.2944833018538	1.497657135985596e-5	7.118436037309273e-4
ENSG00000170421	KRT8	2.765809978541734	10.893550281968357	140.05847318183592	1.5052075699164411e-5	7.118436037309273e-4
ENSG00000101017	CD40	2.5204355526184745	5.734082089646941	140.0528377464791	1.5053967881458211e-5	7.118436037309273e-4
ENSG00000171621	SPSB1	3.0132953252920394	4.168081264117744	139.91772150678307	1.5101272409310194e-5	7.118436037309273e-4
BambuGene6604	NA	5.307478329977866	0.5907366375902161	101.98148343541541	1.5104327510598998e-5	7.118436037309273e-4
ENSG00000137962	ARHGAP29	4.037499498398278	7.058123989218898	139.87798829775053	1.5111276167958298e-5	7.118436037309273e-4
ENSG00000167941	SOST	7.458420113186247	4.441286633306081	142.14712897305122	1.5170818134575614e-5	7.118436037309273e-4
BambuGene30152	NA	5.4806567511233535	0.5869571126761369	101.21908972602192	1.5196113076385166e-5	7.118436037309273e-4
ENSG00000204054	LINC00963	5.40877347132401	3.7966424936859937	139.85458585139762	1.5223117452091101e-5	7.118436037309273e-4
ENSG00000244649	LINC02086	6.350386910593301	2.513522342077404	115.84269978623227	1.5231422096376525e-5	7.118436037309273e-4
ENSG00000171557	FGG	9.116471709241372	4.022904641042653	92.41038051384395	1.5250589383720571e-5	7.118436037309273e-4
ENSG00000250334	LINC00989	-5.510185246822893	0.06860927549327477	73.52000456127281	1.5259140900597207e-5	7.118436037309273e-4
ENSG00000100100	PIK3IP1	3.426073551192091	3.2152391490084953	139.00833987654204	1.5415978164781938e-5	7.176924365204196e-4
ENSG00000284337	ENSG00000284337	4.566856633466378	0.18691125003501738	87.68805233860999	1.548609136155822e-5	7.194882202441264e-4
ENSG00000143512	HHIPL2	5.972620470184256	2.524519607217339	136.63060861888226	1.556369283539359e-5	7.216239043922735e-4
ENSG00000102760	RGCC	4.859016914065507	2.3323147946113325	140.05102259224208	1.561617636422048e-5	7.225886718470539e-4
ENSG00000154783	FGD5	3.4853548392423295	4.600888928187663	138.16721844493256	1.569083350310241e-5	7.245734693780814e-4
ENSG00000263155	MYZAP	5.173756373435456	3.969002560025122	137.99148412441525	1.5807174466555006e-5	7.284712402647531e-4
ENSG00000159527	PGLYRP3	5.574058689454036	-0.7014091147564142	81.77637868361684	1.602434110617282e-5	7.369904623266418e-4
ENSG00000245532	NEAT1	3.5292201246383716	5.043600371577443	136.918833663254	1.6128574464862475e-5	7.402918323791605e-4
ENSG00000171631	P2RY6	6.852214570891877	3.2494743143322764	135.024921353904	1.6470499280652066e-5	7.544679309040862e-4
ENSG00000174099	MSRB3	3.5720327441444617	3.600744538204198	135.6211165053576	1.6617077890959315e-5	7.596568754480238e-4
ENSG00000163017	ACTG2	-5.907678187154108	4.075746268424936	135.85988641428648	1.678981232103805e-5	7.6601839733504e-4
ENSG00000250501	ENSG00000250501	4.648300837097046	-0.5315710090368155	82.08505962707511	1.6897387045700612e-5	7.69387611350344e-4
ENSG00000164690	SHH	5.204944085673101	0.6650758791952538	90.81176394362448	1.6992673998065302e-5	7.72185018414075e-4
ENSG00000172349	IL16	7.356693568525262	2.838704868930065	112.12002535281151	1.7143182138752917e-5	7.774756877718321e-4
BambuGene6984	NA	-8.28251715685552	2.0642214244590846	109.66781166128675	1.722508659375191e-5	7.796402289219613e-4
ENSG00000105383	CD33	4.963461318962746	2.1148972473244148	135.62309981845019	1.736924451773905e-5	7.79773128204588e-4
ENSG00000104415	CCN4	6.287973436509303	-0.05166321724461755	66.56430714960652	1.7382798810990432e-5	7.79773128204588e-4
ENSG00000136783	NIPSNAP3A	2.3442856262223444	6.452952584288596	133.5065583097029	1.7410692859069354e-5	7.79773128204588e-4
ENSG00000155849	ELMO1	2.9538588564691852	5.373001063047868	133.3614773362982	1.746924673797457e-5	7.79773128204588e-4
ENSG00000054983	GALC	2.517043033264798	5.832371404710715	133.30782256906818	1.7489635432940777e-5	7.79773128204588e-4
ENSG00000280623	PCAT14	4.951431715016856	7.384931678884327	133.26917102685795	1.7505589221282496e-5	7.79773128204588e-4
ENSG00000170915	PAQR8	2.966271733844819	4.852713930271683	133.18865747657594	1.753925457065227e-5	7.79773128204588e-4
ENSG00000188290	HES4	6.17593687373224	2.9150856433457486	129.7876522929925	1.760377125717284e-5	7.79773128204588e-4
ENSG00000232884	ENSG00000232884	5.84089657334913	0.4125600707810546	79.58468495431843	1.7624572306362538e-5	7.79773128204588e-4
ENSG00000155366	RHOC	2.8364525854292926	7.396538938460448	132.94380124784033	1.7635352322873133e-5	7.79773128204588e-4
ENSG00000164932	CTHRC1	5.816762004002097	6.509142737229004	132.9276768216133	1.7647448595264317e-5	7.79773128204588e-4
ENSG00000113249	HAVCR1	4.9800262076424024	0.8767816226337195	98.33029310552455	1.7653517359270908e-5	7.79773128204588e-4
ENSG00000265763	ZNF488	-4.615843081795117	2.2032578277869113	134.72964880997333	1.76723964265199e-5	7.79773128204588e-4
ENSG00000185614	INKA1	5.843288139885812	3.9856109586719155	132.36355841466684	1.8077166566665215e-5	7.864546664792098e-4
ENSG00000163823	CCR1	4.9248936464553825	-0.6538406545987575	70.48018615476097	1.8084798649955107e-5	7.864546664792098e-4
ENSG00000286251	ENSG00000286251	6.777554705189772	-0.07366677978165885	69.67409710552933	1.809817245633071e-5	7.864546664792098e-4
ENSG00000138434	ITPRID2	3.317762622548919	5.754013676587236	131.78439659884447	1.8111429962931236e-5	7.864546664792098e-4
ENSG00000163217	BMP10	6.8116127060236344	2.698448256044785	120.59804955398528	1.8115083225593662e-5	7.864546664792098e-4
BambuGene17709	NA	-8.602863001249661	4.907751826051854	125.06111267999219	1.8118962651352436e-5	7.864546664792098e-4
ENSG00000135547	HEY2	2.3867764990774187	6.730932161384548	131.76282323510648	1.8119388325388698e-5	7.864546664792098e-4
ENSG00000169291	SHE	5.775752544716293	3.445588939492499	133.02977527624117	1.8128246251382604e-5	7.864546664792098e-4
ENSG00000130294	KIF1A	-3.488488559656363	6.98915022628667	131.72765992325952	1.8134102865512203e-5	7.864546664792098e-4
ENSG00000231453	LINC01305	5.048938741878857	0.48623609170444637	104.91672356615251	1.8229135179630064e-5	7.890759615137022e-4
ENSG00000187634	SAMD11	4.524344038310074	2.549512408657849	132.26581832448866	1.8298156423830516e-5	7.905635309477684e-4
ENSG00000144118	RALB	3.2443407511264386	7.33448645004823	131.07215410029664	1.8410592684457083e-5	7.939176565554537e-4
ENSG00000115935	WIPF1	3.5354134611279315	4.186725969437946	130.55296697316967	1.8640178491921626e-5	8.023014184107851e-4
ENSG00000144820	ADGRG7	4.419540865546644	-1.1377842138566787	71.03983775313654	1.86982805087266e-5	8.032865818551247e-4
ENSG00000237181	PRKAR1B-AS1	6.997852210927619	0.6833088805252435	62.485521407187726	1.87565186687678e-5	8.042738794585171e-4
ENSG00000167780	SOAT2	8.819817851437296	3.2249038120991584	104.0426692085234	1.8902226750795033e-5	8.090011193980043e-4
ENSG00000132297	HHLA1	-5.508359330815853	2.4700573935809147	132.36786706630804	1.894691197000541e-5	8.093950484265233e-4
ENSG00000118515	SGK1	3.458969601671688	5.790002285354475	129.4913615900957	1.91017653784264e-5	8.144849940423609e-4
ENSG00000147596	PRDM14	-6.534195565572784	4.30233407503554	97.68739755958013	1.9234990393028106e-5	8.184323252542055e-4
ENSG00000121895	TMEM156	5.736457297703435	0.7596304828199538	83.85452191556494	1.9266094979024565e-5	8.184323252542055e-4
ENSG00000254339	ENSG00000254339	-7.43724072670754	6.747002433428009	128.6586175606349	1.9520259505531877e-5	8.276880294427383e-4
ENSG00000198189	HSD17B11	2.4244695484146086	5.634965712040742	128.11185150685094	1.973099047399961e-5	8.345732635366253e-4
ENSG00000129467	ADCY4	5.956998942378492	2.497115676999865	122.1254457346864	1.9755811077931685e-5	8.345732635366253e-4
ENSG00000166856	GPR182	5.346904559944941	1.3790324952834139	118.71812604427143	1.9983459859096757e-5	8.426297343913405e-4
ENSG00000198400	NTRK1	5.1377522974374505	2.172651258237682	127.25152967316491	2.047515822644804e-5	8.617699436563334e-4
ENSG00000163453	IGFBP7	3.469033904023664	3.191945314688968	126.54802458040602	2.052643984314232e-5	8.623372849019569e-4
ENSG00000136717	BIN1	2.385611510581628	6.373371515924156	126.36812146111657	2.0567409242677545e-5	8.623898024220997e-4
ENSG00000134531	EMP1	6.696992167949071	6.1657210463159675	126.60916974818387	2.0603298365774344e-5	8.623898024220997e-4
ENSG00000148180	GSN	3.5737235370895735	7.687699725794521	126.17106525162288	2.066484307403897e-5	8.633816853571007e-4
ENSG00000286279	ENSG00000286279	-5.630789439973916	1.712790652492904	118.67361175205382	2.0728134714893363e-5	8.636871875178127e-4
ENSG00000131203	IDO1	-5.295150574032723	4.813956523329813	126.52422222233176	2.0747877378562218e-5	8.636871875178127e-4
ENSG00000143028	SYPL2	-5.370109690281781	0.9862151918167981	85.62231007954895	2.0852655551020768e-5	8.664677202730159e-4
ENSG00000182670	TTC3	2.044832695737811	6.464662502501091	125.50836954430049	2.0997032765249317e-5	8.708805662561226e-4
ENSG00000111885	MAN1A1	3.5971269204144183	3.922985401466631	124.45716730318254	2.1549030135459774e-5	8.921533129766033e-4
ENSG00000139211	AMIGO2	3.0128318325480663	3.7807387090251754	123.92881430511686	2.1824431710713923e-5	9.019183626536342e-4
ENSG00000085465	OVGP1	5.241811122888622	2.353737558373501	125.90407759233236	2.1864387500279876e-5	9.019356377149811e-4
ENSG00000165424	ZCCHC24	2.829011178233192	3.922995099948527	123.58091915459381	2.200845630740352e-5	9.029775457860384e-4
ENSG00000289356	ENSG00000289356	-6.629351619236113	4.490360616699887	124.74474540874053	2.2015237925917505e-5	9.029775457860384e-4
ENSG00000251273	LINC02228	4.75640069002632	2.110856845036581	124.99654479219181	2.202838523594202e-5	9.029775457860384e-4
ENSG00000150347	ARID5B	4.050115456360771	3.3972342688786448	123.5254251018403	2.2075011074560693e-5	9.029775457860384e-4
ENSG00000123689	G0S2	4.357798295885844	3.1747452322397804	125.21583836566407	2.208756227198884e-5	9.029775457860384e-4
ENSG00000102871	TRADD	4.196769649788306	2.66521814379656	123.25121916520638	2.231257651475272e-5	9.105447145877266e-4
ENSG00000156096	UGT2B4	5.012203219486914	-0.8986325281352854	66.03129176788352	2.256583307066981e-5	9.179607668600084e-4
ENSG00000187498	COL4A1	3.7146328453369963	6.362089489192409	122.50437840221477	2.2594973987269015e-5	9.179607668600084e-4
ENSG00000101292	PROKR2	-5.419030322246433	0.14663875906349497	82.98819130713856	2.26912978657841e-5	9.179607668600084e-4
ENSG00000100304	TTLL12	-2.0032008284499074	6.360830631152616	122.29154391563654	2.2713429484400458e-5	9.179607668600084e-4
ENSG00000126759	CFP	4.80985535543588	3.436609431426656	122.39455923832874	2.2760337363803633e-5	9.179607668600084e-4
ENSG00000066056	TIE1	4.755853433358789	5.788951485188453	122.17362420972066	2.278387959931442e-5	9.179607668600084e-4
ENSG00000184730	APOBR	6.589733671176934	-0.2167684830268323	91.66153835309689	2.2805036252001942e-5	9.179607668600084e-4
ENSG00000007908	SELE	7.540110855400945	1.9537995180058148	99.42693466296939	2.2819722082127408e-5	9.179607668600084e-4
ENSG00000010327	STAB1	6.818631732212161	3.814285267018186	123.89589758635842	2.2856466577962687e-5	9.179607668600084e-4
ENSG00000130528	HRC	4.829988865398603	2.168174629709985	123.33743218676068	2.297148934611616e-5	9.205933622704513e-4
ENSG00000250742	LINC02381	5.0008701053221225	1.3871750671610992	123.16650086946927	2.300272735815173e-5	9.205933622704513e-4
ENSG00000179041	RRS1	-2.0844689967759638	6.597234547379108	121.66749614171087	2.3067578974820016e-5	9.215719992532297e-4
ENSG00000182742	HOXB4	7.1988400769988505	2.237328348754041	90.84521134357944	2.3148370003740634e-5	9.231828960233065e-4
ENSG00000108405	P2RX1	5.726568830634038	0.14769300061383187	64.49047144346606	2.3235266277463885e-5	9.24019897602456e-4
ENSG00000164741	DLC1	4.681175208131024	5.456348447876055	121.36041740479959	2.3250369157627992e-5	9.24019897602456e-4
ENSG00000270354	ENSG00000270354	-5.34897935847855	0.6972356891561348	78.2291385971174	2.3307941635666432e-5	9.246969819005612e-4
ENSG00000140873	ADAMTS18	5.363928314558441	1.4965095891136673	104.0744169161055	2.339307959606492e-5	9.251266801075088e-4
ENSG00000138449	SLC40A1	7.9269523876965735	5.063190218598911	121.85177543162246	2.339988139672245e-5	9.251266801075088e-4
ENSG00000121454	LHX4	-6.44469096275338	2.3133991096436692	103.80498679587703	2.3468859127876198e-5	9.262484678635152e-4
ENSG00000271605	MILR1	6.68233274086961	-0.16987891318617895	78.42976923003654	2.3556192921170002e-5	9.280895905314854e-4
ENSG00000149218	ENDOD1	3.3028148901901533	3.8693146149660014	120.50060462846548	2.3759221916239895e-5	9.342240703118673e-4
ENSG00000260877	ENSG00000260877	4.444957022080053	-1.385508417386617	60.62114492192883	2.3793800843906494e-5	9.342240703118673e-4
ENSG00000162434	JAK1	2.1941385825449036	6.08420428993773	120.1024717048673	2.3988317751060176e-5	9.402431349436164e-4
ENSG00000026508	CD44	3.1685963516407853	6.189790913163454	119.60742758056227	2.429027962210327e-5	9.494630329578245e-4
BambuGene13765	NA	5.357856214707175	-0.2560748911136277	66.32432110355238	2.4333390394895768e-5	9.494630329578245e-4
ENSG00000182511	FES	2.508291809337518	4.369964495742949	119.51532553715505	2.4348407604783772e-5	9.494630329578245e-4
ENSG00000175938	ORAI3	2.4285574481568895	4.981167164987116	118.90452204068961	2.4727330474241992e-5	9.625936224887515e-4
ENSG00000289327	ENSG00000289327	5.6602406553886055	1.0433384839025401	96.91430102770398	2.494823920807666e-5	9.695387271118309e-4
ENSG00000085276	MECOM	5.051150697746861	2.7364794520924316	117.58724175125153	2.517719389070217e-5	9.767723589025473e-4
ENSG00000242207	HOXB-AS4	6.605227498215764	0.9717722381721409	86.93978416922805	2.52258347961307e-5	9.769978665014152e-4
ENSG00000091704	CPA1	5.062923106258285	-1.2138411352534517	66.38277763276076	2.535436013155862e-5	9.80311293764602e-4
ENSG00000287900	ENSG00000287900	4.75999735442808	-0.523283801014365	60.95698016330909	2.5468254615939885e-5	9.81415355206702e-4
ENSG00000163132	MSX1	6.3066352543024555	4.493294731527311	118.14523141869903	2.5468958893668577e-5	9.81415355206702e-4
ENSG00000148516	ZEB1	5.1069775933078	4.926528465274137	117.62958093019839	2.556957421611559e-5	9.83630905595327e-4
ENSG00000166710	B2M	2.1563264972780916	9.329903902800382	116.98872203559021	2.596904942848191e-5	0.00099598251396671735
ENSG00000205562	FLRT2-AS1	4.927208318276973	-0.4338275495704827	70.74711383777992	2.5977976319927968e-5	0.00099598251396671735
ENSG00000167614	TTYH1	-3.6490013116775777	2.7541103067567634	117.19326477901376	2.6046151907108617e-5	9.969208344042984e-4
ENSG00000288774	ENSG00000288774	-6.3468555544278376	1.6384769337443585	88.72158553236129	2.626289690048982e-5	0.001003479610209423
ENSG00000184613	NELL2	-4.107397494958312	4.35733689521142	116.5137619375579	2.6305488642172315e-5	0.001003479610209423
ENSG00000149131	SERPING1	2.0039055937642405	7.568887366645959	116.32598508241728	2.6418185118588322e-5	0.0010052524956611641
ENSG00000086475	SEPHS1	-1.9355437088590826	8.077215635052804	116.29402982532821	2.644009720308164e-5	0.0010052524956611641
ENSG00000127824	TUBA4A	-2.928159193761005	5.252885160715133	116.03172922117385	2.6622515960931925e-5	0.00101050388369514
ENSG00000176971	FIBIN	5.585575187453007	3.7709187315570536	116.08555224617103	2.6810535182594316e-5	0.0010138069544507306
ENSG00000243279	PRAF2	2.1114572287981352	5.534915044174344	115.6725862513922	2.6871120921011798e-5	0.0010138069544507306
ENSG00000122121	XPNPEP2	5.292020945292218	0.9280850674165139	105.6037713225658	2.694743691382182e-5	0.0010138069544507306
ENSG00000177989	CIMAP1B	5.321621320712189	0.3441899480812307	81.40159059750692	2.7000803624056307e-5	0.0010138069544507306
ENSG00000234043	NUDT9P1	5.284556640030064	-1.4300691991748606	64.42375625092693	2.702135648899094e-5	0.0010138069544507306
ENSG00000140795	MYLK3	4.143014083048602	1.9243018246455594	116.21085077348853	2.7115756608583572e-5	0.0010138069544507306
ENSG00000175906	ARL4D	2.722365953701997	6.955661890972531	115.30907147903508	2.7127452166007212e-5	0.0010138069544507306
ENSG00000005243	COPZ2	4.0890326776740435	-1.9995707566887695	57.20791507140608	2.7162035135772464e-5	0.0010138069544507306
ENSG00000182054	IDH2	2.1910784565047345	7.996106327486832	115.25858620793049	2.7163293200025745e-5	0.0010138069544507306
ENSG00000188677	PARVB	2.760073329301453	3.780068710490451	115.12148688327102	2.7266515648653553e-5	0.0010138069544507306
ENSG00000138080	EMILIN1	3.2512851629356483	3.14774668475608	115.09036980921292	2.730656240275865e-5	0.0010138069544507306
ENSG00000129514	FOXA1	5.795093561183996	1.3409008506899893	92.24085079144557	2.7314308253029835e-5	0.0010138069544507306
BambuGene29003	NA	-6.5397074148660606	2.731966621437083	108.35153468681497	2.7396679667593565e-5	0.0010138069544507306
ENSG00000185386	MAPK11	4.330921322293627	2.0407247288918398	116.02705083916221	2.74306544925493e-5	0.0010138069544507306
ENSG00000115816	CEBPZ	-1.8821754499094525	7.297855972355834	114.77490042837574	2.751005246675309e-5	0.0010138069544507306
ENSG00000117298	ECE1	2.1747603874281283	6.122845269398235	114.73380237098185	2.7539812457741063e-5	0.0010138069544507306
ENSG00000119866	BCL11A	-3.493298919071279	4.437249256114083	114.74272941881523	2.754067605459902e-5	0.0010138069544507306
ENSG00000130529	TRPM4	2.9662937390460837	3.3163561522772023	114.74450789298218	2.754437635877221e-5	0.0010138069544507306
ENSG00000173376	NDNF	4.8228279714271665	2.25873474589184	116.283915995643	2.75539326564726e-5	0.0010138069544507306
ENSG00000164929	BAALC	3.793784854374944	4.0837389079088044	114.67007998254098	2.7598575026806094e-5	0.0010138143212745582
ENSG00000007312	CD79B	4.4479492784024375	3.2227872734218233	114.36952055996593	2.790083539030985e-5	0.0010232698664368945
ENSG00000184507	NUTM1	-4.903730704798582	-0.27082208521434603	69.57252765676704	2.806864852436489e-5	0.0010277720868985744
ENSG00000165795	NDRG2	2.3565516833116873	5.835488188667843	113.82685692846243	2.8206853267514117e-5	0.0010288882202177114
ENSG00000164362	TERT	-4.465388582600451	2.218302098494963	115.06422076873785	2.822043608250672e-5	0.0010288882202177114
ENSG00000152784	PRDM8	5.918830891684912	-0.0040029649587775	67.09959284651465	2.824544117406837e-5	0.0010288882202177114
ENSG00000132164	SLC6A11	-4.890058857843366	0.9166402860920129	104.73483195264666	2.8287843682100706e-5	0.0010288882202177114
ENSG00000141526	SLC16A3	6.135104963593944	6.8327030852156385	113.62488521412838	2.8366280992518193e-5	0.0010288882202177114
ENSG00000146112	PPP1R18	2.7622533950727393	5.859313849997687	113.57486852597407	2.8395980466142532e-05	0.0010288882202177114
ENSG00000197776	KLHDC1	4.542179663772738	-0.5788096955945683	76.64072531498942	2.841485090027872e-5	0.0010288882202177114
ENSG00000231901	ENSG00000231901	4.48529170210419	-1.037782667218146	68.32903590266638	2.863431305720567e-5	0.0010346279198426111
ENSG00000117318	ID3	2.3070162126496947	9.874491529888804	113.22122949536329	2.8664073528867716e-5	0.0010346279198426111
ENSG00000254202	ENSG00000254202	13.152259725611508	3.7064396654352434	337.664457270242	2.872564374385251e-5	0.0010349244999236062
ENSG00000126561	STAT5A	3.120128354989539	3.268892113162449	113.11318451648806	2.87630252915819e-5	0.0010349244999236062
ENSG00000212556	ENSG00000212556	5.327283054830812	0.5251954162603237	80.2566972707805	2.8946400755121166e-5	0.0010393191816086764
ENSG00000166960	CCDC178	4.788417476800152	1.6101455467137562	113.39147103304947	2.8976284389931535e-5	0.0010393191816086764
ENSG00000197380	DACT3	4.370341661375709	2.6780849556434685	112.98378475476925	2.9065387126966247e-5	0.0010408785104244176
ENSG00000130558	OLFM1	-2.9586997038482132	4.130215003724453	112.55215783570027	2.9187904501188226e-5	0.0010436277076506359
ENSG00000112280	COL9A1	-3.1791260463961017	2.9876013969365176	112.44067440340419	2.9308182712022813e-5	0.001046288363109021
ENSG00000186994	KANK3	3.4916117649856795	2.829840661555268	112.38329343471813	2.936140515063421e-5	0.0010465056925923267
ENSG00000169231	THBS3	3.318833125654551	3.1050232826420614	112.29933719368283	2.940602090792922e-5	0.0010465056925923267
ENSG00000150681	RGS18	5.980946185990695	-0.2804620023028317	77.56182158605213	2.9542967322444038e-5	0.0010497416986909554
ENSG00000115896	PLCL1	5.4837576600738585	1.2900235702850897	97.39523648373282	3.00570875227451e-5	0.0010663488033730345
ENSG00000075340	ADD2	-2.4321648320578073	5.413515353499943	111.33428605249217	3.015309325107022e-5	0.0010674384784693147
ENSG00000167721	TSR1	-1.842225045837227	7.088606345097714	111.29942517187934	3.018138780522129e-5	0.0010674384784693147
ENSG00000142700	DMRTA2	9.180258430623342	1.49099926798589	141.15319732985898	3.0236243296632657e-5	0.0010677231920786132
ENSG00000274979	ENSG00000274979	4.559475174538604	0.40607609011055834	90.15639568788697	3.0391379947729638e-5	0.001071542750181775
ENSG00000238266	NA	-7.117461847544302	3.681634713059292	106.97502887949757	3.0465296327673496e-5	0.0010724912651649502
ENSG00000136404	TM6SF1	3.394159466267379	2.7087610582501953	110.83193038048013	3.062793663975598e-5	0.00107655545551019
ENSG00000169621	APLF	2.6674047052487273	4.683221213534976	110.56072628490355	3.079529075990767e-5	0.0010792323202760135
ENSG00000132768	DPH2	-1.9706271388072973	6.41001977050714	110.47913144847375	3.0861249296210386e-5	0.0010792323202760135
ENSG00000022556	NLRP2	-4.379740232346675	-0.7253719548259286	66.38898263649217	3.08799170713067e-5	0.0010792323202760135
BambuGene52050	NA	3.3040535206976727	2.6091859171747087	110.46429480801915	3.092667368273312e-5	0.0010792323202760135
ENSG00000082293	COL19A1	6.438394494056983	2.9934549046844143	109.1053404583878	3.0969866991577795e-5	0.0010792323202760135
ENSG00000175229	GAL3ST3	-3.0718899300871225	4.379631054788247	110.30753394826105	3.1012993098413706e-5	0.0010792323202760135
ENSG00000177108	ZDHHC22	-4.336530500309281	2.9887062408228973	110.87966756576286	3.1035262234835385e-5	0.0010792323202760135
ENSG00000186998	EMID1	3.6922944141744893	2.133207915397538	110.44053178675414	3.108951413076792e-5	0.0010794733582208187
ENSG00000115828	QPCT	2.0019906785823327	6.592920775941793	110.07387592350804	3.1204555107654486e-5	0.0010818211415133954
ENSG00000154016	GRAP	4.2961836038385215	3.7074146330412208	109.70808728493796	3.156584176669155e-5	0.0010926858609738505
ENSG00000088305	DNMT3B	-2.8933769001569654	8.4310374287078	109.58900507116473	3.162194325465552e-5	0.0010929693477654573
ENSG00000156475	PPP2R2B	-4.6313484119834545	4.264074249736268	109.57350635721833	3.175506972553735e-5	0.0010959102126761847
ENSG00000123146	ADGRE5	3.2091486268359395	3.133124282280629	109.40464749690088	3.1818758218158045e-5	0.0010964494146112104
ENSG00000274995	ENSG00000274995	5.680714269077434	0.9938565045688218	83.19668897829295	3.19379168045949e-5	0.0010988955628151113
ENSG00000213759	UGT2B11	6.807066562949034	2.411418718958306	89.79817652565079	3.20093383051161e-5	0.001099404110375757
ENSG00000182175	RGMA	-3.9210849462972623	4.539034884046154	109.1156490720817	3.2049085279672034e-5	0.001099404110375757
BambuGene7162	NA	4.613976816463527	-0.345094035163322	77.8756797725031	3.219107510498567e-5	0.0011012132146012018
ENSG00000101460	MAP1LC3A	2.95998917033194	3.896472692944366	108.9423383873847	3.21983698991321e-5	0.0011012132146012018
ENSG00000144749	LRIG1	-3.325302409606914	4.8311969278272135	108.72871380190712	3.238703504998153e-5	0.0011060075502397886
ENSG00000031081	ARHGAP31	3.928596535717301	4.13204588962886	108.67729820850256	3.2442169082023704e-5	0.0011062343215233552
ENSG00000205730	ITPRIPL2	3.470266645232956	3.1917116198294693	108.60108454978737	3.2542400106423193e-5	0.0011079958675040687
ENSG00000230159	ENSG00000230159	-6.683505903640116	2.1841375581197813	88.48612887635765	3.2710462207306015e-05	0.00111205821739652
ENSG00000171956	FOXB1	-6.597308600505341	4.210084912909151	108.86928405056969	3.2822341931692547e-5	0.0011142012859312058
ENSG00000257178	ENSG00000257178	7.034693765111015	1.4340405387036677	59.18386879244511	3.297150123459406e-5	0.0011176016139131644
ENSG00000271447	MMP28	8.45944281711643	0.8381624788603121	105.31753389169354	3.3158052634724904e-5	0.0011222574135064459
ENSG00000261655	ENSG00000261655	4.105617480261073	1.9207953801342157	108.41460500225111	3.324394369676636e-5	0.001123116629733182
ENSG00000163297	ANTXR2	4.1770703644218505	5.89251318594109	107.70272163508508	3.3321385392255254e-5	0.001123116629733182
ENSG00000132382	MYBBP1A	-1.9088825216553453	6.28908456816111	107.68805209748332	3.333113967777329e-5	0.001123116629733182
ENSG00000187266	EPOR	2.1279720714375174	4.883118722980977	107.29793517832037	3.3698550807569505e-5	0.001133822036906011
ENSG00000064042	LIMCH1	3.897430655475668	5.365695664901775	107.07329074685153	3.391614944225922e-5	0.0011394627409084203
ENSG00000100628	ASB2	-4.310319238394542	-0.47127887095382626	68.8203018606191	3.407911457216844e-5	0.001143254061206333
ENSG00000163703	CRELD1	1.9888834771096817	5.5306706244891934	106.53431951993703	3.442815458694572e-5	0.0011532673457230627
ENSG00000135423	GLS2	-5.437037673184213	2.767055429456264	108.09575409150203	3.4496576511077385e-5	0.0011538649609541016
ENSG00000086062	B4GALT1	2.795025597830085	4.760963625405824	106.26388153968404	3.469499317302664e-5	0.0011588026123910448
ENSG00000132669	RIN2	3.675954356300362	3.0623561335192058	106.11971219731525	3.4899528469869285e-5	0.0011639298880916056
ENSG00000101670	LIPG	3.1511138623875925	5.496554093940507	105.96894716026732	3.4984944116779746e-5	0.0011650752484554446
ENSG00000104722	NEFM	-3.9668330679960695	4.1504887620935715	105.65710839206156	3.532169767799806e-5	0.001174575171181475
ENSG00000149256	TENM4	2.972807474800636	3.7551456464637334	105.57104972526848	3.539572303764499e-5	0.00117532348462119
ENSG00000188483	IER5L	5.470421813684838	0.9937819168816954	91.82499832651784	3.552180056601383e-5	0.0011777955152789353
ENSG00000164733	CTSB	2.489081660919102	7.417931573065104	105.34114695186307	3.5613097699428015e-5	0.001178720553622644
ENSG00000165102	HGSNAT	2.7151858293442865	4.758648100835959	105.30553748555381	3.56530414693856e-5	0.001178720553622644
BambuGene18052	NA	6.5680552661651435	-0.2871164806485494	76.33062657184925	3.571894073258523e-5	0.0011791885310022338
ENSG00000214870	LINC02981	4.095029427256823	1.882767708707066	105.84649353961112	3.5770579670942734e-5	0.0011791885310022338
ENSG00000110841	PPFIBP1	1.9064112232316783	6.50279427122506	104.97747809516741	3.5984944429296595e-5	0.0011843227623224567
ENSG00000196154	S100A4	4.448194747648345	4.016031919783637	105.01435921345099	3.603015943590149e-5	0.0011843227623224567
ENSG00000100097	LGALS1	5.252019696282872	3.046504580359379	105.74755565285436	3.615752887256582e-5	0.0011862850553784848
ENSG00000104419	NDRG1	3.662182295438238	3.206676728947031	104.6805398765877	3.6343663863469846e-5	0.0011862850553784848
ENSG00000139132	FGD4	-2.6621741887560773	4.492785048623246	104.6260296720556	3.635355075688877e-5	0.0011862850553784848
ENSG00000226051	ZNF503-AS1	5.360562688739922	0.727043957701503	75.54590464018783	3.645455830607699e-5	0.0011862850553784848
ENSG00000053328	METTL24	4.7983398441343885	0.4734485686168202	94.20662470292963	3.6459160631259167e-5	0.0011862850553784848
ENSG00000197308	GATA3-AS1	12.790653457760568	3.319442744485886	302.0192026745547	3.645942120667035e-5	0.0011862850553784848
ENSG00000163154	TNFAIP8L2	5.053116099061578	-0.5731185030625792	67.32958851614822	3.646310554449192e-5	0.0011862850553784848
ENSG00000079150	FKBP7	3.0310018643280925	5.018259034448497	104.47041105997542	3.651493991646221e-5	0.0011862850553784848
ENSG00000178233	TMEM151B	-7.612017399229625	0.9078829248658945	78.31901560768047	3.655788155054685e-5	0.0011862850553784848
ENSG00000123892	RAB38	-2.379318921072803	4.729243934452332	104.35673283766937	3.6634476220611876e-5	0.001186424075083103
ENSG00000214776	ENSG00000214776	2.9162924561003107	3.505838154894834	104.33587151810859	3.666618327781815e-5	0.001186424075083103
ENSG00000048540	LMO3	-4.220119362139099	2.3002160116391184	105.10791738309301	3.6826629845725925e-5	0.0011878378066398677
ENSG00000084628	NKAIN1	-3.6368262702290273	2.747985219172052	104.26048930297225	3.683830148037175e-5	0.0011878378066398677
ENSG00000125968	ID1	2.729877881737729	7.5269076722508474	104.11445720559632	3.6888024066493817e-5	0.0011878378066398677
ENSG00000110799	VWF	6.193314230719451	3.993229102184893	104.96190311838284	3.691815732542812e-5	0.0011878378066398677
ENSG00000187134	AKR1C1	3.1481853710433905	3.480027930384727	104.02362782450174	3.7003524126417856e-5	0.0011889075948899213
ENSG00000148848	ADAM12	4.775788722912262	2.4094580179495737	104.8893660498751	3.727964494856687e-5	0.001196094599953175
BambuGene2518	NA	-3.083706474189692	3.4690042554635308	103.5934603417285	3.747798384794777e-5	0.00120076933643172
ENSG00000198842	STYXL2	5.99614799242102	2.1552638077932604	103.05890620477575	3.7639533936954976e-5	0.0012030965672859316
ENSG00000107165	TYRP1	4.112441021981299	-1.3913265564982187	60.02630180535083	3.768137511445024e-5	0.0012030965672859316
ENSG00000142347	MYO1F	3.4184859309155136	3.972303635498516	103.36910844445286	3.770883945333338e-5	0.0012030965672859316
BambuGene9092	NA	3.881083346609553	-1.581203658128738	57.589422817041275	3.778642680922214e-5	0.001203888223983206
ENSG00000064763	FAR2	2.117196811838496	5.984997563913012	103.18629966403546	3.789291065371731e-5	0.0012040485967453527
ENSG00000075426	FOSL2	2.9213998264214904	3.3190428442276327	103.20095288904237	3.789702316601627e-5	0.0012040485967453527
ENSG00000257702	LBX2-AS1	3.778365053564426	2.0441925342103064	103.11142717232845	3.8279621609464664e-5	0.0012145128347080777
ENSG00000188026	RILPL1	3.2478358000974077	2.5116048935218234	102.50560745305157	3.8721028297217885e-5	0.001226454331197663
ENSG00000138166	DUSP5	2.1670567309204327	5.37230794083909	102.40801697885706	3.8763526775097096e-5	0.001226454331197663
ENSG00000230676	ENSG00000230676	6.4796488240114805	-0.3642234401622437	81.33249598102394	3.887151682491293e-5	0.0012281676479361688
ENSG00000085552	IGSF9	-2.9096877511072208	3.27258659155962	101.95401486239699	3.9305243086829844e-5	0.0012401538109222164
ENSG00000127074	RGS13	9.429361702854965	2.6160957707220667	100.09563942996621	3.938396853956454e-5	0.0012401583424850285
ENSG00000033170	FUT8	1.8453815548582069	6.013810067272893	101.84116770947294	3.9414115303421256e-5	0.0012401583424850285
ENSG00000293317	ZNF702P	3.097634753767277	4.551908260079551	101.73516505416052	3.954282904522085e-5	0.0012410670142121308
ENSG00000174776	WDR49	-5.399244813555952	-0.6850801806241392	55.83157243230143	3.95969694995594e-5	0.0012410670142121308
ENSG00000116574	RHOU	2.6116182087276147	3.6810365617012857	101.64099166570902	3.9657092929355e-5	0.0012410670142121308
ENSG00000159640	ACE	4.321634755854574	3.912520808607097	101.6691130007433	3.9660610790840055e-5	0.0012410670142121308
ENSG00000253230	MIR124-1HG	-7.1993371640950095	2.9130445699273984	104.37690523640138	4.00457058102228e-5	0.001251400878003839
ENSG00000057657	PRDM1	5.449154717171343	3.3964662506576495	101.94636886975613	4.011890588036913e-5	0.0012519732981436122
ENSG00000150510	FAM124A	-4.880919289931148	4.315705605311844	101.39062052919253	4.018592267797479e-5	0.0012523514591939358
BambuGene26572	NA	8.480031899142178	0.811593460369877	110.0387680788953	4.024316933686831e-5	0.0012524245278480763
ENSG00000167895	TMC8	4.619056070009647	2.111720267063444	102.09608006160023	4.035592850711152e-5	0.0012542226718041253
ENSG00000230257	NFE4	5.275933190261556	1.3296695758792136	97.79440293112604	4.054073625717886e-5	0.0012582520755085227
ENSG00000168702	LRP1B	4.0663873872840846	1.9158444560152892	101.458338664585	4.0753752646219316e-5	0.001263144844246678
ENSG00000076067	RBMS2	2.5044657019237726	4.627780740518051	100.60865418897346	4.088253216766662e-5	0.0012654169929563243
ENSG00000162490	DRAXIN	-3.2026589705322515	2.914672636307747	100.50618681644193	4.1060166424194626e-5	0.0012691931117462436
ENSG00000204161	TMEM273	4.283810935846407	-0.4964032995573039	75.15653194343274	4.1170415628127855e-5	0.0012701941116610032
ENSG00000117834	SLC5A9	5.710188384056335	1.8967569712231973	64.7174690844119	4.12039120914055e-5	0.0012701941116610032
ENSG00000188816	HMX2	-4.217569683883698	0.30218124920134665	72.65753476233233	4.145968824720025e-5	0.0012763541272538894
ENSG00000105409	ATP1A3	-4.213474641211753	3.226597780803651	100.13302050608586	4.1596972037156284e-5	0.00127787438692478
ENSG00000179546	HTR1D	-4.320004033833473	2.810059097838717	100.30688569979934	4.162110597427282e-5	0.00127787438692478
ENSG00000113389	NPR3	5.673029396250775	1.5549336033310537	82.54605899691661	4.175822535673215e-5	0.0012793881465652972
ENSG00000271474	UNC5C-AS1	4.241517829088608	-1.04557728575089	60.787103836818304	4.17973589803069e-5	0.0012793881465652972
ENSG00000145491	ROPN1L	3.964621245203606	1.8165679493706384	100.50315409125506	4.183866199095703e-5	0.0012793881465652972
ENSG00000088926	F11	-4.214727141983561	-0.5377806022003446	69.19002783359335	4.19248679862405e-5	0.0012803080167364369
ENSG00000188643	S100A16	3.745721482224264	6.909743907209385	99.47917544151345	4.228571461444201e-5	0.001286495361366543
ENSG00000068903	SIRT2	2.0060340973754522	5.165994284757609	99.40930177640229	4.2374836845032836e-5	0.001286495361366543
ENSG00000111321	LTBR	3.066134791681721	3.068928832695666	99.42385284659528	4.238424906582397e-5	0.001286495361366543
ENSG00000139318	DUSP6	1.7490984461535823	7.667235072313918	99.3764906366361	4.2416602035930015e-5	0.001286495361366543
ENSG00000087245	MMP2	2.5872917708469436	6.651503032385932	99.34664557791864	4.245481152515715e-5	0.001286495361366543
ENSG00000186603	HPDL	-2.2312364739047186	4.44129018613445	99.30328661844212	4.251386731329387e-5	0.001286495361366543
ENSG00000284734	ENSG00000284734	6.130374661902176	0.4410357383001617	53.75740895457684	4.2522247171242035e-5	0.001286495361366543
ENSG00000287446	NA	-4.001127840820593	-1.0949718227223555	61.80871681620175	4.28343048290994e-5	0.0012942200818031992
ENSG00000185105	MYADML2	-4.721963714795797	-0.15261575277379313	59.75516292761055	4.3675583087053804e-5	0.0013178933880712584
ENSG00000120278	PLEKHG1	5.039505658466821	3.921696190326123	98.49506101033897	4.37532065536916e-5	0.001318491608854442
ENSG00000049239	H6PD	3.051114024609987	3.2949647854226907	98.13308784868022	4.406716672042881e-5	0.0013262008010902664
ENSG00000148704	VAX1	6.475201892993462	-0.3300757820600204	79.60991243653221	4.419816404650289e-5	0.0013281688020432435
ENSG00000100297	MCM5	-1.681021207804255	7.694972229613199	97.98244409203832	4.424900445173001e-5	0.0013281688020432435
ENSG00000110079	MS4A4A	5.368742376824093	-0.5277723986833797	51.74708447979754	4.438557752211962e-5	0.0013289429121502803
ENSG00000138758	SEPTIN11	1.6724229265095871	8.1874673594045575	97.87736909369809	4.4391307165461756e-5	0.0013289429121502803
ENSG00000175745	NR2F1	4.44929072158837	-1.3416826123434993	52.25464564027046	4.450374333234684e-5	0.0013305627691972426
ENSG00000122223	CD244	8.071864574069497	0.44790775612185607	95.99670225009196	4.461359626878515e-5	0.0013321012540360299
ENSG00000141968	VAV1	4.644135348758742	0.8021522144225827	93.31845764865676	4.472277449197119e-5	0.0013336155970076428
ENSG00000128917	DLL4	8.258906862250624	4.844552835632258	91.59891433525247	4.482156244111439e-5	0.0013346130868064153
ENSG00000125630	POLR1B	-1.8825774263896826	5.7989422500794685	97.52484721080616	4.487323503333861e-5	0.0013346130868064153
ENSG00000197838	CYP2A13	-5.200122256697486	-0.9065174747958649	61.84025343979153	4.5166071597426244e-5	0.0013349117573582675
ENSG00000256008	CABP1-DT	-5.14458829813449	0.4838815665279944	64.5074340736093	4.5221351131645806e-5	0.0013349117573582675
ENSG00000128610	FEZF1	-6.5440521170264025	2.7016773291743497	70.26112482123384	4.525987858666278e-5	0.0013349117573582675
ENSG00000237923	LINC02570	-6.940655360386786	3.32960616944751	89.59432060300493	4.5271031795001e-5	0.0013349117573582675
ENSG00000164946	FREM1	3.541219162275599	3.111719185400448	97.25436245141559	4.5295820425596606e-5	0.0013349117573582675
ENSG00000166888	STAT6	2.183530448135847	5.2143505010666376	97.20598725201435	4.531512908619072e-5	0.0013349117573582675
ENSG00000140848	CPNE2	2.661360188060645	4.333643902748979	97.19589017418592	4.5334199953054104e-5	0.0013349117573582675
ENSG00000102048	ASB9	3.5553681324445656	2.2905996685749646	97.30429679063792	4.535142082906617e-5	0.0013349117573582675
ENSG00000106031	HOXA13	5.52273136258388	2.5092358485666515	91.61307912315401	4.5558998950666205e-5	0.0013392936650291204
ENSG00000110195	FOLR1	5.4924350223288485	3.5738254136115684	97.44191960802847	4.5790898216894696e-5	0.0013443783399276728
ENSG00000198873	GRK5	4.1342681073041225	3.4896240842562394	96.76802668611329	4.5999840021711524e-5	0.0013487768002253
ENSG00000136156	ITM2B	1.535016731962668	8.735823175737448	96.61037441586645	4.615564108396751e-5	0.0013516078105359009
ENSG00000228038	VN1R51P	-5.857035149529405	-0.24827797151522393	58.60415328489931	4.633879557311017e-5	0.0013552315443766526
ENSG00000224189	HAGLR	6.144835059198119	0.17988013641276898	73.49543087965445	4.639892691297506e-5	0.0013552526513940935
ENSG00000262223	LINC03048	4.081373987518515	-1.167145985312983	58.54132738714906	4.654205211671324e-5	0.0013576947479366525
ENSG00000104324	CPQ	3.1754659266496046	2.68405466910031	96.32813816662981	4.662197850393447e-5	0.0013582893660686502
ENSG00000198844	ARHGEF15	5.314445116989336	4.126458639585945	96.34718394806524	4.67364440683489e-5	0.0013598874516418048
ENSG00000189057	FAM111B	-3.303972743579206	4.984996317831806	96.11152537957084	4.6881943473449005e-5	0.0013623833051163296
ENSG00000276141	WHAMMP3	5.2490885292444185	-0.16535348283793358	60.46455268781907	4.7022780176357625e-5	0.0013647374826756616
ENSG00000103037	SETD6	-1.909862796248539	5.2281448654082086	95.67398397639536	4.751951601622771e-5	0.001375344743778755
ENSG00000179292	TMEM151A	-5.0489173938918075	-0.9980804087583339	65.29169949390952	4.752515813398332e-5	0.001375344743778755
ENSG00000204291	COL15A1	7.739914322978441	3.2040295002449954	67.5781405369078	4.756913040686646e-5	0.001375344743778755
ENSG00000179855	GIPC3	5.132060985870049	2.4941774495328533	96.65465518002935	4.7925162713191404e-5	0.001383884571915598
ENSG00000104907	TRMT1	-1.748463183782903	6.096815242689103	95.15354448226385	4.830029890462792e-5	0.0013929537529865639
ENSG00000134013	LOXL2	2.0354152166045854	6.023506532100019	95.09365849514221	4.839124368594027e-5	0.0013938144582874613
ENSG00000154277	UCHL1	-1.5458766312968635	8.294562356386955	94.85260085695279	4.875953597185425e-5	0.0014026513677048414
ENSG00000181104	F2R	2.748753926087063	6.18112422416505	94.76108799881214	4.8900438007605e-5	0.0014029974839864985
ENSG00000104237	RP1	4.742564005186688	0.7824679945700569	89.14844899008891	4.893262469829637e-5	0.0014029974839864985
BambuGene30646	NA	5.246538715575936	-0.9869325463035122	63.853509018430834	4.8956075629197475e-5	0.0014029974839864985
ENSG00000137251	TINAG	5.031324238047301	-0.32967685019987014	59.27383926549064	4.906231802843933e-5	0.0014042780412355808
ENSG00000237424	FOXD2-AS1	5.125786512415921	0.6594381974302245	84.88656021567944	4.936714663913393e-5	0.0014112322670826105
ENSG00000164683	HEY1	5.921424128655548	6.347994549700812	94.2914760703029	4.9661600716581524e-5	0.0014178728855402476
ENSG00000108823	SGCA	4.684716392852124	1.2652807233561527	94.00883134694485	4.9893991467537036e-5	0.0014227271666968186
ENSG00000120690	ELF1	2.953863005076072	4.94166123347942	93.95578809238879	5.016666074494133e-5	0.0014266878166048359
ENSG00000236494	ENSG00000236494	5.501308562701465	1.0695348753294405	80.1918600283885	5.025103893634769e-5	0.0014266878166048359
ENSG00000118473	SGIP1	4.06328946387893	2.671250285466197	94.03245432534865	5.025385664746551e-5	0.0014266878166048359
ENSG00000137710	RDX	1.553255991723768	7.905666781254237	93.88044215608252	5.028305297870805e-5	0.0014266878166048359
ENSG00000110719	TCIRG1	2.69019385203098	4.130264979524741	93.49856425686878	5.0904628151437806e-5	0.0014403637038481489
ENSG00000173175	ADCY5	-3.3339727576882514	3.741818604767262	93.50057819535563	5.09190266299041e-5	0.0014403637038481489
ENSG00000214856	KRT16P1	5.155201673227794	0.42970293602505366	63.79989844013798	5.095447610930458e-5	0.0014403637038481489
ENSG00000225728	TMEM230P1	-4.970776755970505	-1.0148820721023708	51.67525114215367	5.155348550885479e-5	0.0014554927121633607
ENSG00000265817	FSBP	2.0835462909417735	4.498002949475297	92.97308029973108	5.176480132539888e-5	0.0014596522222929534
ENSG00000197702	PARVA	1.7989788008378795	5.670154134331416	92.90117129986255	5.1881786457057566e-5	0.0014611448304424656
ENSG00000293543	DUSP13A	4.765263635933977	0.6023452262966135	87.8986721199855	5.199953099539011e-5	0.0014615872335972625
ENSG00000160013	PTGIR	5.02440419191734	0.045243738145358	68.61661380336021	5.202563710682874e-5	0.0014615872335972625
ENSG00000225792	SNX10-AS1	5.009276906186806	1.0111970557832501	82.2155631533336	5.232491828055133e-5	0.0014648259936619404
ENSG00000064201	TSPAN32	7.954945803310684	0.33909994919843883	89.74983982568264	5.233035126752699e-5	0.0014648259936619404
BambuGene10931	NA	-6.607526130000335	1.879234422661644	84.46334439582223	5.2394672110358505e-5	0.0014648259936619404
ENSG00000164442	CITED2	1.7326870449958502	8.4597452118069	92.59349827382484	5.2397773576544944e-5	0.0014648259936619404
ENSG00000153162	BMP6	5.6348264810451365	3.8995081254309922	92.95309883201419	5.251228502903843e-5	0.00146532377641117
ENSG00000171132	PRKCE	4.203551582483321	2.3498478849230673	92.84902718352603	5.254404914537687e-5	0.00146532377641117
ENSG00000111077	TNS2	3.112963408623298	3.2131914005300946	92.46567078610904	5.265222268600029e-5	0.0014653859699098985
BambuGene54395	NA	3.950938661936072	1.4424819943952543	93.38467782156306	5.274542541472414e-5	0.0014653859699098985
ENSG00000134871	COL4A2	3.321864875823867	8.41339054926633	92.34528257848221	5.2819053961064767e-5	0.0014653859699098985
ENSG00000124333	VAMP7	2.027445563766997	6.218110301879774	92.34526215018448	5.281912194295371e-5	0.0014653859699098985
ENSG00000289287	ENSG00000289287	-6.024854395175616	1.108562149379435	61.17284186912608	5.289678804805655e-5	0.0014653859699098985
ENSG00000253177	ENSG00000253177	6.089621662746172	1.1472082673444337	58.59365426660997	5.295031142468829e-5	0.0014653859699098985
ENSG00000133116	KL	5.0332905212438135	1.5515944015654715	78.48301718039956	5.299594183656261e-5	0.0014653859699098985
ENSG00000280142	ENSG00000280142	-6.597033379912609	-0.09021416754601701	62.35845213089866	5.325391710569786e-5	0.0014663837722793359
ENSG00000052749	RRP12	-1.9164231167670709	5.331220056591554	92.08075976978336	5.327309892183064e-5	0.0014663837722793359
ENSG00000291196	KRT16P3	6.077038094962873	-0.24118841743501812	63.77736386743787	5.3456757293508384e-5	0.0014663837722793359
ENSG00000102145	GATA1	6.446312271995142	1.837870065818341	69.80871048304886	5.347898317628175e-5	0.0014663837722793359
ENSG00000115902	SLC1A4	2.6323938145949906	3.5240278953497772	91.95726020203264	5.351086875457439e-5	0.0014663837722793359
ENSG00000134817	APLNR	8.64111647360418	8.200973047747674	91.97571270478602	5.3522021852666405e-5	0.0014663837722793359
ENSG00000174721	FGFBP3	-1.897604795738936	7.491220471898221	91.91840961408835	5.3554026215166454e-5	0.0014663837722793359
ENSG00000143772	ITPKB	2.560528550016022	4.058830776501542	91.89058459350356	5.360989754072311e-5	0.0014663837722793359
ENSG00000184911	DMRTC1B	5.394918297526639	-1.0938301206282626	48.94144752494649	5.361055874456278e-5	0.0014663837722793359
ENSG00000118729	CASQ2	6.511642058462311	-0.2551135875641692	78.04449654911143	5.3741843597407254e-5	0.0014678004567536015
ENSG00000142327	RNPEPL1	2.5063930756786847	3.4679955510613345	91.78926282757742	5.379103900780338e-5	0.0014678004567536015
ENSG00000288967	ENSG00000288967	-6.720939319946124	1.1517866408748958	91.17316745941675	5.399061035995745e-5	0.0014710212226307507
ENSG00000150093	ITGB1	1.6288326423468773	9.323318959587807	91.64147881986361	5.4038040705092454e-5	0.0014710212226307507
ENSG00000163599	CTLA4	5.452191830067419	-0.4253293885003576	74.37805055699707	5.413602288094234e-5	0.0014719320071037623
ENSG00000127241	MASP1	4.801028690820072	5.324282728714205	91.53201820870478	5.424713845697299e-5	0.0014731972886672237
ENSG00000128271	ADORA2A	2.6795167115779646	4.2042489963142975	91.46951688904282	5.434768295165226e-5	0.0014741728222272192
ENSG00000187699	C2orf88	3.4149124540522005	1.971852344067991	91.59011493628923	5.442797448675675e-5	0.0014744106022388263
ENSG00000125744	RTN2	2.28939432481637	4.92397989401752	91.38970679835364	5.4485715311561046e-5	0.0014744106022388263
ENSG00000119801	YPEL5	1.837594643986413	6.895915873475732	91.29270676042155	5.4655870000106344e-5	0.0014772626853583246
ENSG00000117586	TNFSF4	3.367700881221221	2.015956861067101	91.24103376871112	5.498377793330697e-5	0.0014837632702413652
ENSG00000172554	SNTG2	-4.666258289332397	1.1506757963363115	75.64578290505321	5.502646530879339e-5	0.0014837632702413652
ENSG00000225194	LINC00092	4.347955860575817	0.318215800948137	81.57101623116198	5.524735557880069e-5	0.001485181311009677
ENSG00000290957	ENSG00000290957	-5.782766766248124	1.2338191484364116	74.96587835579666	5.5327375425834945e-5	0.001485181311009677
ENSG00000184371	CSF1	3.5995070749330367	4.1749566589087	90.93253127856015	5.53284008567661e-5	0.001485181311009677
ENSG00000110492	MDK	2.506878728464271	8.769716740795554	90.91278587437237	5.533947546722012e-5	0.001485181311009677
ENSG00000122986	HVCN1	2.4943359714728133	4.843348863981658	90.8625039294107	5.543372786140186e-5	0.0014859626321672144
ENSG00000088881	EBF4	4.707386081538043	0.7129454127195626	87.13309785638526	5.5694647584735686e-5	0.001491204578289895
ENSG00000140682	TGFB1I1	2.5294584955981	4.640183473697143	90.42729997780243	5.623423132797329e-5	0.0015021797790418226
ENSG00000180353	HCLS1	2.8830711468145562	3.2167692169037596	90.4056997552786	5.6295175911650205e-5	0.0015021797790418226
ENSG00000182903	ZNF721	-2.0118417935278132	5.262866019011723	90.358750999216	5.635811591808702e-5	0.0015021797790418226
ENSG00000111845	PAK1IP1	-1.6908925724717578	6.7500693662078435	90.31922196657113	5.643024082432161e-5	0.0015021797790418226
ENSG00000071246	VASH1	3.597449687376229	4.646676943424087	90.32258120745308	5.643380986493258e-5	0.0015021797790418226
ENSG00000139508	SLC46A3	5.1785551130685405	3.9983863627014204	90.31640435114215	5.673299838412198e-5	0.0015068084876806423
ENSG00000290685	ENSG00000290685	-4.199830340611037	2.597786699941531	90.45613049531903	5.680487736134458e-5	0.0015068084876806423
ENSG00000224383	PRR29	3.8075603388583286	2.011792411125375	90.4137570192378	5.6805860924309676e-5	0.0015068084876806423
ENSG00000166166	TRMT61A	-2.392655123634971	4.196188900012129	89.93959835804988	5.715045213850931e-5	0.0015124272214330906
ENSG00000145721	LIX1	4.849969470424361	4.3186686657187385	89.02222150667744	5.7182362003707984e-5	0.0015124272214330906
ENSG00000104081	BMF	2.52809415517396	3.9158245515524883	89.9048984526169	5.72165830307188e-5	0.0015124272214330906
ENSG00000256162	SMLR1	5.210480531753128	-1.0763715428922465	68.77775513733467	5.7636051986693645e-5	0.0015200387965148808
ENSG00000135898	GPR55	6.836909519347817	0.5212852189684185	78.14332153845903	5.76378028662709e-5	0.0015200387965148808
ENSG00000274849	ENSG00000274849	-4.575600872551127	-0.05638633842105268	69.70577332355522	5.7806387471796485e-5	0.0015227243776057984
ENSG00000121281	ADCY7	3.2986944336557875	2.161374363070226	89.540582759629	5.809518420376185e-5	0.0015285667151744122
ENSG00000112818	MEP1A	4.887145230535268	0.4731525082058243	76.22037276403418	5.830024002959911e-5	0.0015321947875060078
ENSG00000014257	ACP3	4.0696091078625605	2.0314739018523498	88.89314167471737	5.8487829145203604e-5	0.0015353559936252988
ENSG00000149294	NCAM1	2.4444734853293184	3.794255223196762	89.10622654632986	5.875982130304874e-5	0.0015404050696280706
ENSG00000288895	ENSG00000288895	-5.385241781497265	3.9810681976493956	89.25729208730674	5.885325806521006e-5	0.0015404050696280706
ENSG00000109787	KLF3	2.1119819608415042	6.044981390214714	89.0381297565423	5.8882746831302716e-5	0.0015404050696280706
ENSG00000223591	CENPVL1	-4.662143626033295	1.1180523512706622	79.66116363743664	5.9085955121055896e-5	0.0015420525412215493
ENSG00000283093	CENPVL2	-4.662143626033295	1.1180523512706622	79.66116363743664	5.9085955121055896e-5	0.0015420525412215493
ENSG00000163032	VSNL1	-5.125997849804055	6.120808028091851	88.90626102503569	5.915562460584535e-5	0.0015420525412215493
BambuGene34176	NA	-3.2996464327111243	2.6643994031949036	88.95053694085524	5.9216115470369855e-5	0.0015420525412215493
ENSG00000149926	TLCD3B	-3.3872386331620956	2.4036220062159743	88.91083524454986	5.9359601155463935e-5	0.0015440264784018739
ENSG00000198691	ABCA4	3.603009064626718	2.0401308012252053	89.31021559053197	5.9505806051101354e-5	0.0015457093395852297
ENSG00000187140	FOXD3	-7.84078572908683	1.5788845334296464	78.42848263700151	5.955981542589062e-5	0.0015457093395852297
ENSG00000249669	CARMN	4.3793834357909684	0.6884204071061046	85.33138821704007	5.977234312515699e-5	0.0015490790690178829
ENSG00000112559	MDFI	1.9865664245026307	7.252650236621879	88.56419749903591	5.982547167301222e-5	0.0015490790690178829
ENSG00000116962	NID1	3.06616255620712	6.220277792425909	88.45743045664744	6.004076232082369e-5	0.0015528910091413039
ENSG00000288840	ENSG00000288840	-3.875434955221705	-0.8903454503902837	51.322241451815074	6.014002738535435e-5	0.0015536968343314876
ENSG00000251348	HSPD1P11	4.8593146370359825	-0.2339297229881916	55.62998992442706	6.050305694296824e-5	0.0015613073925146962
ENSG00000168032	ENTPD3	3.749508841768918	1.8147910493740367	88.69052469118272	6.069164817906315e-5	0.0015644043822155803
ENSG00000121207	LRAT	-4.562379337923106	5.6284974030702095	88.0785307699954	6.083569634561371e-5	0.0015663475226141534
ENSG00000184731	FAM110C	-6.631300518583209	1.6095894338780747	66.19787446926625	6.105466306513733e-5	0.0015690946837128637
ENSG00000289399	ENSG00000289399	-6.491462234732459	2.913863115413548	83.65221402414971	6.107996138598207e-5	0.0015690946837128637
ENSG00000293288	NA	-5.225987051267101	1.1601059602544246	82.1865119458967	6.115368422176113e-5	0.0015692214223473734
ENSG00000168297	PXK	2.308507699064241	4.460905078321858	87.76293581061759	6.146965691320849e-5	0.0015714523856944452
ENSG00000123600	METTL8	-1.7799607074706705	5.7279387968458515	87.7451323343238	6.150230245373145e-5	0.0015714523856944452
BambuGene51947	NA	-5.104280408352015	6.2636941830938335	87.66742323816067	6.167816811042092e-5	0.0015714523856944452
ENSG00000021355	SERPINB1	2.187288411981768	6.13456658974815	87.64775501595012	6.170571382799084e-5	0.0015714523856944452
ENSG00000170412	GPRC5C	3.4474502133137492	5.531649566386036	87.63088265501753	6.174551681077993e-5	0.0015714523856944452
ENSG00000283122	HYMAI	3.737284601929262	-0.8138221524264962	58.555517557607644	6.184551417687895e-5	0.0015714523856944452
ENSG00000054282	SDCCAG8	1.9545089557479878	4.8267610106811585	87.56094134676664	6.188809097805322e-5	0.0015714523856944452
ENSG00000180817	PPA1	-1.6704645749900053	7.925969064010114	87.55532662583937	6.189957037001853e-5	0.0015714523856944452
ENSG00000165821	SALL2	-2.7480471189211046	6.736416053056648	87.53289380282452	6.19468525145294e-5	0.0015714523856944452
ENSG00000179331	RAB39A	-3.135229567667713	2.358742935966809	87.60581667141507	6.199503453121504e-5	0.0015714523856944452
ENSG00000110237	ARHGEF17	3.02512064378559	3.8175817028236114	87.5161618488611	6.199838449609857e-5	0.0015714523856944452
ENSG00000171365	CLCN5	2.1115248085374088	4.666815098509603	87.46319131329604	6.209666973178417e-5	0.001572196703575428
ENSG00000035141	FAM136A	-1.5294768969212102	7.987635202270829	87.31485908275467	6.240786288503917e-5	0.0015783239114562232
ENSG00000144655	CSRNP1	1.99858365061174	4.615189255981328	87.2461205918038	6.255590393550091e-5	0.0015797187710358215
ENSG00000149090	PAMR1	4.116503587637917	5.086006108316864	87.23724224351152	6.260151538735677e-5	0.0015797187710358215
ENSG00000261115	TMEM178B	-3.7793994474238115	2.8261644370326704	87.20974843452032	6.286557823099625e-5	0.001584629359785068
ENSG00000108819	PPP1R9B	2.92107973673863	4.467280906349402	86.98886319601436	6.311260806485554e-5	0.0015891002375005346
ENSG00000178773	CPNE7	-4.14845432215463	2.1867483999430686	87.56509604851637	6.329218228459205e-5	0.0015918646772614263
ENSG00000176170	SPHK1	4.308905092674868	3.6419753855995527	86.6176042008184	6.400010435151035e-5	0.001606526248871684
ENSG00000162769	FLVCR1	-1.813646463338345	6.070514085989113	86.570776229466	6.401597230511839e-5	0.001606526248871684
ENSG00000167850	CD300C	4.8365389009162065	-1.802635849057531	54.8478361283179	6.41283652918564e-5	0.001607578317623987
ENSG00000135077	HAVCR2	4.19558131962596	-0.568788263012791	67.39959278675526	6.440654313070096e-5	0.0016127794312816137
ENSG00000242104	LRRC78P	4.690252637371616	-1.2810110154240626	51.193935668780895	6.456242872923761e-5	0.0016149102238721146
ENSG00000007264	MATK	-3.2140521939922486	3.568195952631911	86.18947780894274	6.489186380126236e-5	0.001617313325453261
ENSG00000203727	SAMD5	4.2498763833990685	-0.500397005480336	65.36102970155795	6.489357934951743e-5	0.001617313325453261
ENSG00000142046	TMEM91	3.6085183390609568	1.6279280570672172	86.58033516726874	6.491223542616237e-5	0.001617313325453261
ENSG00000136014	USP44	-5.11791458931067	6.159836306973669	86.16362893800509	6.494209214953476e-5	0.001617313325453261
ENSG00000171206	TRIM8	2.7758747979281595	3.128561884903711	86.00729386279627	6.535197182353762e-5	0.0016257461082208728
ENSG00000142694	EVA1B	4.315007896915159	0.698268770519745	83.46971032663807	6.545318744687444e-5	0.0016264903181242916
ENSG00000187513	GJA4	5.621400719810068	5.383109951593535	85.7766693336122	6.586633179306814e-5	0.0016325912486093992
ENSG00000126895	AVPR2	5.527632629110542	-0.7762897437346727	44.518178913428805	6.590699093227897e-5	0.0016325912486093992
ENSG00000164221	CCDC112	-2.087406245655183	4.522504708705009	85.72588082037667	6.59134025937777e-5	0.0016325912486093992
ENSG00000130182	ZSCAN10	-4.838141036127997	5.740316488886178	85.59886284186739	6.621661050407103e-5	0.001638322471603979
ENSG00000251450	RASGRF2-AS1	-3.709567028183987	-1.3849638228521866	49.05964860190325	6.637181941235079e-5	0.0016393262906940476
ENSG00000102385	DRP2	4.424950001035412	0.9170917674024919	86.33921333165385	6.640090709281518e-5	0.0016393262906940476
ENSG00000150593	PDCD4	1.6422146710507166	6.2509142806120845	85.42255986749868	6.660610756730731e-5	0.0016417230045428267
ENSG00000074771	NOX3	5.071643138954623	0.6789190648821554	76.30020386368919	6.668642620750828e-5	0.0016417230045428267
ENSG00000125735	TNFSF14	5.53589438813434	0.48229163025696237	47.7375361748136	6.671388853284238e-5	0.0016417230045428267
ENSG00000148444	COMMD3	3.2971518970232383	4.60346900048367	85.14996781978466	6.72504395908651e-5	0.0016531433490806194
ENSG00000180611	MB21D2	-1.9627793869389174	4.651832109442329	85.0691682750072	6.74342434575957e-5	0.0016552079531569307
ENSG00000186318	BACE1	2.5212454512224256	3.8240777912294335	85.05311668633803	6.747954569682385e-5	0.0016552079531569307
ENSG00000101844	ATG4A	2.1967495652382985	4.131548014878957	84.9841816750456	6.763665139883997e-5	0.0016565048519259248
ENSG00000117400	MPL	4.709990925696027	1.541836577987515	86.36485908885231	6.767764869344915e-5	0.0016565048519259248
ENSG00000229308	ENSG00000229308	8.837346830164577	1.2338860493908343	91.52048056527254	6.776192807731636e-5	0.0016567900356910406
ENSG00000135317	SNX14	1.6633400565925143	5.942695084557919	84.8518806481965	6.794489209689065e-5	0.0016593856092138926
BambuGene57223	NA	7.548042780355046	-0.10960339748768344	85.31303065193345	6.803887595880763e-5	0.0016593856092138926
ENSG00000273012	ENSG00000273012	3.5721715297627616	-2.078280082025217	47.39889054755882	6.808631116185357e-5	0.0016593856092138926
ENSG00000293270	ENSG00000293270	-4.75713648785259	-1.2634927432898315	45.35189008072041	6.842928457465837e-5	0.00166500987424762
ENSG00000111641	NOP2	-1.6504223105118456	6.362985527060959	84.63495306099976	6.846305725251042e-5	0.00166500987424762
ENSG00000168994	PXDC1	3.678195425017143	2.171577019467607	84.66643976519309	6.879910575740708e-5	0.001671400639550554
ENSG00000255192	NANOGP8	-3.859908862299883	-1.516374563518632	49.64526106532836	6.910706206110367e-5	0.0016764513332935542
ENSG00000204091	TDRG1	-5.591099774776848	-0.9692307206449894	53.252940882325746	6.920749114369347e-5	0.0016764513332935542
ENSG00000227992	ENSG00000227992	3.6765270022763437	-1.1949386761699032	55.135532266299954	6.922747483616203e-5	0.0016764513332935542
ENSG00000286073	ENSG00000286073	5.174164248298458	1.5056270436113803	84.54856310185195	6.959589529758212e-5	0.001683585963444797
ENSG00000066322	ELOVL1	1.8944182263339122	6.918398821746989	84.1286969910915	6.969274523852602e-5	0.0016835895538993724
ENSG00000167107	ACSF2	2.5434244983404275	3.5414623012517565	84.11503866931648	6.974364932644691e-5	0.0016835895538993724
ENSG00000123358	NR4A1	3.0424434385033328	4.2779165233213154	84.0124532991024	6.999173854247255e-5	0.001686215473708502
ENSG00000177614	PGBD5	-3.621725171615076	2.7816903202328023	84.07062677107629	7.003982690333174e-5	0.001686215473708502
ENSG00000076248	UNG	-1.668299205462142	7.527618137867598	83.97404353271926	7.007418328404611e-5	0.001686215473708502
ENSG00000242808	SOX2-OT	-3.217601969684667	2.4997321040737415	83.91003290752492	7.041056603946222e-5	0.0016918155068785285
ENSG00000152154	TMEM178A	-3.6056793078018807	3.21433296452381	83.86646702594604	7.045523108603376e-5	0.0016918155068785285
ENSG00000077616	NAALAD2	2.8220435264084394	3.703008311437244	83.7716452426933	7.059305565795778e-5	0.001692922910196934
BambuGene57421	NA	12.487934679287045	2.996098118204707	221.42829423801916	7.064977251041037e-5	0.001692922910196934
ENSG00000293253	ENSG00000293253	-4.704039528712277	-1.2812374957860257	43.50514907070517	7.07439285371548e-5	0.0016934003124759447
ENSG00000112343	TRIM38	3.345998336637531	2.608823605343795	83.6855461698392	7.090889839103509e-5	0.0016943467522040235
ENSG00000165731	RET	-5.1218498877990735	2.7687206038107237	84.449382228036	7.099733850455708e-5	0.0016943467522040235
ENSG00000179144	GIMAP7	6.77174790855001	-0.03759249065666326	59.256930408636954	7.100629033434361e-5	0.0016943467522040235
ENSG00000184489	PTP4A3	4.046920417498336	7.5761072454047875	83.53346389963912	7.117615863210234e-5	0.0016957706627698202
ENSG00000148798	INA	-2.795381562413162	3.1377268402373266	83.53701746472518	7.12146368110419e-5	0.0016957706627698202
ENSG00000257599	OVCH1-AS1	4.361299951373055	-0.7545723500942627	57.32135156997834	7.147824769377815e-5	0.0017002729785093507
ENSG00000095002	MSH2	-1.5876588522383865	7.604277500443341	83.35059221966675	7.164008536971715e-5	0.0017023475285979038
ENSG00000287168	NA	3.894654933371432	2.2924180408365507	83.49905037254558	7.17943422530679e-5	0.0017042378100697033
BambuGene4580	NA	-4.803059484322005	8.613951329737214	83.2313192905314	7.194500284667844e-5	0.0017060388824723788
ENSG00000251562	MALAT1	2.456241987473121	11.945778578835492	83.18429321022424	7.206553507459082e-5	0.0017071225193370362
ENSG00000186642	PDE2A	2.5129535135244447	3.189756005887898	83.10484065637402	7.229244401796868e-5	0.001710630058368958
ENSG00000112183	RBM24	5.509098562098951	3.087186204118142	83.76758443127875	7.23635808489411e-5	0.001710630058368958
ENSG00000135535	CD164	1.4355360970004392	8.385576517872591	83.0284062219771	7.24673806604496e-5	0.0017113104426772008
ENSG00000026025	VIM	3.1766972529859734	9.421250522308545	82.99306359032674	7.255889788475467e-5	0.0017116996675770669
ENSG00000196188	CTSE	6.981996306136234	1.6861786135517873	68.88772905661422	7.299513209959696e-5	0.0017202117287768656
ENSG00000286088	ENSG00000286088	-4.340351605553774	0.6344406746948219	81.17190130528539	7.314895328784136e-5	0.0017214682111863495
ENSG00000151632	AKR1C2	3.168768462303386	2.055058064935826	82.82601433875939	7.319937597978077e-5	0.0017214682111863495
ENSG00000004776	HSPB6	3.3968614707639495	1.5800711485117882	82.9552819825354	7.331579255312892e-5	0.0017224303395694922
ENSG00000111057	KRT18	1.9597272614440062	11.516003215138717	82.60260199620548	7.358015229857742e-5	0.001726862586661675
ENSG00000124942	AHNAK	5.589015133572486	5.8407611497264815	82.50196949833939	7.387739145334718e-5	0.0017320565815352063
ENSG00000115641	FHL2	-2.0121664228135225	4.615276648306361	82.44599940335374	7.399875939815974e-5	0.0017331208412636758
ENSG00000109861	CTSC	-1.578021995176156	9.020005808818462	82.28033516440007	7.443734500920952e-5	0.001741152540464285
ENSG00000288271	ENSG00000288271	-5.378219411420176	0.6725163671932284	64.71064627332436	7.4494339798927855e-05	0.001741152540464285
BambuGene35655	NA	-6.423563298274636	1.4776840605255153	53.83139511383053	7.463296341833372e-5	0.0017420265976799128
ENSG00000185291	IL3RA	4.204075545315034	3.2837050086318715	82.26182445864235	7.468446486634029e-5	0.0017420265976799128
ENSG00000160219	GAB3	3.881623364729536	1.5568885476873324	82.80834490619752	7.485473161955555e-5	0.001743168127771468
ENSG00000188153	COL4A5	2.115696033402171	5.405621265397505	82.11358939836695	7.48862337899368e-5	0.001743168127771468
ENSG00000271860	ENSG00000271860	-4.2024977110964254	1.0032830064443898	83.2608444273159	7.510488392666733e-5	0.001745127349307916
ENSG00000136026	CKAP4	1.5321335152569426	7.089980362196155	82.00995114855667	7.516671398634461e-5	0.001745127349307916
ENSG00000225968	ELFN1	4.246077395682166	2.5137080757981427	82.22065239150105	7.519990287435041e-5	0.001745127349307916
ENSG00000130522	JUND	1.9016485236102514	4.775729223015347	81.77168387852043	7.581915518017942e-5	0.0017546870071427775
ENSG00000134202	GSTM3	3.098451428116978	3.3928328121908957	81.75574169854517	7.589657586777319e-5	0.0017546870071427775
ENSG00000105447	GRWD1	-1.6515866065826255	6.9472528799413835	81.7414781766859	7.590026378325632e-5	0.0017546870071427775
ENSG00000166206	GABRB3	-3.692417865393014	6.003240969532994	81.7363819748029	7.591951937795552e-5	0.0017546870071427775
ENSG00000134215	VAV3	3.2477759754833104	4.423946297798531	81.5541490226806	7.642870019727e-5	0.0017646675191296795
ENSG00000203668	CHML	-2.446202544956352	5.14333853962826	81.50539827284	7.655668138246803e-5	0.0017658352029290805
ENSG00000157554	ERG	4.904279357603809	5.035777503372952	81.48295393217799	7.665770864715155e-5	0.0017663794440998194
ENSG00000109079	TNFAIP1	1.7655303333173797	5.870011548433451	81.42026943466213	7.679038374423993e-5	0.001767651093817963
ENSG00000169684	CHRNA5	-1.9719348205814118	4.668872277710216	81.26342681095548	7.723357530973561e-5	0.0017755372691173699
ENSG00000272157	ENSG00000272157	-4.134853293189132	-0.6919003760174272	51.41764830560398	7.728864230376768e-5	0.0017755372691173699
ENSG00000196781	TLE1	-2.0627455352734465	6.0943342075948985	81.13746843740456	7.758544434221879e-5	0.001780562531523838
ENSG00000237626	ENSG00000237626	5.06048856798102	-1.2099501626298967	50.737327291895845	7.774782099756163e-5	0.001782495771453644
ENSG00000230316	FEZF1-AS1	-6.969525946983733	0.7902278011986777	67.9993518617607	7.805256594353827e-5	0.0017876858778152558
ENSG00000174672	BRSK2	-3.844422953563694	1.5565276517776991	80.50832598285831	7.829601822053935e-5	0.0017904034855602614
ENSG00000134686	PHC2	4.088816070254694	4.848746285978619	80.88352850206707	7.832819036424429e-5	0.0017904034855602614
ENSG00000130429	ARPC1B	1.466078156052837	8.343349020453163	80.71987515263923	7.87792736963742e-5	0.0017928097423749539
ENSG00000224940	PRRT4	4.587460472214194	-0.13309993452476185	59.99646392620341	7.881829208064842e-5	0.0017928097423749539
ENSG00000169884	WNT10B	-5.229719040394469	0.47957060230842724	47.12920705045932	7.882696906201091e-5	0.0017928097423749539
ENSG00000128833	MYO5C	-3.2381769447826274	3.739373280487065	80.6985630763061	7.88702624779317e-5	0.0017928097423749539
ENSG00000163376	KBTBD8	-2.463326308633902	3.587645121521751	80.68985812668642	7.888544530623255e-5	0.0017928097423749539
ENSG00000152076	CCDC74B	2.5196608667823357	4.05630564571831	80.68032793351439	7.890500531932552e-5	0.0017928097423749539
ENSG00000168995	SIGLEC7	5.6407515455830115	-0.6528131658050202	42.30375354896446	7.986535468553934e-5	0.0018128243493398244
ENSG00000268027	ENSG00000268027	4.604583720054629	2.8489163463937954	80.4805152522436	8.008013593744349e-5	0.0018158927047763032
ENSG00000166086	JAM3	2.3251159106811046	6.637967341145992	80.23955833457886	8.018266701784326e-5	0.0018164121152046081
ENSG00000115461	IGFBP5	3.71310430532832	5.261360712834544	80.16254979263604	8.042708409463713e-5	0.0018201415102845854
ENSG00000164081	TEX264	1.9653805759215466	5.288619401845059	80.09695484734817	8.060581086095678e-5	0.0018209913923635688
ENSG00000198113	TOR4A	2.5987975373762224	3.4771775486706997	80.07489229994628	8.069494505074705e-5	0.0018209913923635688
ENSG00000120949	TNFRSF8	-3.8796322795110334	3.283477967613595	80.10643869504689	8.070411615288305e-5	0.0018209913923635688
ENSG00000197183	NOL4L	2.710255304675205	4.849476807637867	79.86031721191904	8.131976614048296e-5	0.0018266277791910623
ENSG00000164465	DCBLD1	2.930848482764785	6.164723558971608	79.84794574064048	8.135143399147592e-5	0.0018266277791910623
ENSG00000131969	ABHD12B	-4.999924810465798	6.324536893207007	79.84621332914708	8.137047572807251e-5	0.0018266277791910623
ENSG00000227838	CPMER	-6.316784630830408	1.2534424749409867	54.96126475751324	8.14098189785165e-5	0.0018266277791910623
ENSG00000121966	CXCR4	4.284846895624211	3.768178076718062	79.87695136238263	8.142158800253146e-5	0.0018266277791910623
ENSG00000167759	KLK13	-4.991635799563124	1.5005599332964101	80.24404246717056	8.143435259676093e-5	0.0018266277791910623
ENSG00000290920	ENSG00000290920	4.052451184688214	0.6737737971114733	80.58377779273297	8.170307723291985e-5	0.0018308552041624434
ENSG00000188404	SELL	4.1002962891403625	1.6804906203379921	79.32157148980606	8.189451117588972e-5	0.0018333440519572094
ENSG00000111907	TPD52L1	2.288990838458	4.809770374033453	79.61146513893546	8.2071643213475e-5	0.0018355081617507762
ENSG00000020181	ADGRA2	6.799745784365185	5.092001230496569	79.74990067824238	8.219969904408727e-5	0.0018365715324130448
ENSG00000132330	SCLY	-1.6159657718717382	6.023176317131984	79.40025031772834	8.271492545399959e-5	0.001845277988142783
ENSG00000232445	EMSLR	-3.0127610237121667	5.519872756308092	79.38976356708888	8.275115649088493e-5	0.001845277988142783
ENSG00000118503	TNFAIP3	3.0997015107570025	2.955701568217494	79.34096966267563	8.298216557095611e-5	0.0018486222275436045
ENSG00000132182	NUP210	-2.1190368119441305	4.631283621838215	79.2757070498406	8.310521213398236e-5	0.0018495571699516152
ENSG00000117877	POLR1G	-2.124713164464922	3.917131882523881	79.18723925457766	8.33852437810153e-5	0.0018535856307437945
ENSG00000167191	GPRC5B	-1.8588569586519081	7.0047532106152035	79.16331659936327	8.344873061432039e-5	0.0018535856307437945
ENSG00000177511	ST8SIA3	-3.50220644640243	2.2944537278365766	79.27454160764371	8.359653854061266e-5	0.0018541268439111293
ENSG00000091592	NLRP1	4.158480932627345	2.351325482025545	79.31919128160621	8.37036086247906e-5	0.0018541268439111293
ENSG00000182674	KCNB2	-4.674178158778169	-1.7776376990389775	47.87153738811103	8.371693184413744e-5	0.0018541268439111293
ENSG00000285820	ENSG00000285820	-5.270139165349161	-1.3259351488778104	59.723917494608436	8.381644644770404e-5	0.0018545303359505574
ENSG00000147573	TRIM55	6.321175526647376	2.9831068108415675	67.84858769192772	8.404368185085606e-5	0.001857756269749737
ENSG00000065054	NHERF2	5.1202784634741985	6.362475549423156	78.77304786149763	8.468721011444829e-5	0.0018701690582098689
ENSG00000259203	ENSG00000259203	-5.010480189091041	3.4454762038404767	78.84686573814136	8.497660149217819e-5	0.0018742670001160693
ENSG00000174004	NRROS	2.7391961982840214	4.245896107966741	78.6486986031814	8.508293387575237e-5	0.0018742670001160693
ENSG00000061455	PRDM6	4.8357614469679735	1.6376671347594034	79.20737955798249	8.511926232334945e-5	0.0018742670001160693
BambuGene6032	NA	5.880226648470583	-0.9067681236838478	45.624657113725064	8.536205303559318e-5	0.0018778005340867423
ENSG00000142698	C1orf94	-5.038721802846202	2.5572760219223976	79.10327384954853	8.573640988408225e-5	0.0018831311766985524
ENSG00000138074	SLC5A6	-1.5174198212542551	7.1472626679598035	78.34712117475611	8.6043308097383e-5	0.0018831311766985524
ENSG00000270164	LINC01480	5.101111419701226	1.740299673619283	76.76074745023695	8.60932634135525e-5	0.0018831311766985524
ENSG00000101255	TRIB3	1.7393506216731	5.738332719325664	78.31583535523286	8.61449651165401e-5	0.0018831311766985524
ENSG00000137078	SIT1	-4.214760891981237	2.4102390233102846	78.72959653509986	8.615315365867305e-5	0.0018831311766985524
ENSG00000152229	PSTPIP2	3.2941040326686695	4.396354559753254	78.31545239620593	8.615996541996225e-5	0.0018831311766985524
ENSG00000162377	COA7	-1.6816869213321275	5.8699079606543085	78.3043622494847	8.618222639283222e-5	0.0018831311766985524
ENSG00000211772	TRBC2	-5.356507685592309	2.837785517403484	69.62281106967586	8.629416504408355e-5	0.0018832991111889408
ENSG00000198074	AKR1B10	8.157335577851699	2.838086425669826	80.57766922488806	8.63550267536223e-5	0.0018832991111889408
ENSG00000185905	C16orf54	-4.189895480782228	0.6224069717643619	76.22620364695572	8.644412345390538e-5	0.0018834415895229127
ENSG00000184227	ACOT1	2.6380456198866895	3.7894123065908625	78.193033784712	8.655921819901879e-5	0.0018841496999580309
ENSG00000091428	RAPGEF4	2.6778321851439824	2.781032057599703	78.11118730097614	8.686211670955322e-5	0.0018888982855795107
ENSG00000158296	SLC13A3	-3.396419456153528	2.8774458046780773	78.11147527378861	8.694297737412267e-5	0.0018888982855795107
ENSG00000290549	ENSG00000290549	3.696134995610617	-1.8540151625175374	46.26438592363175	8.707645689419077e-5	0.0018899982251858038
ENSG00000037280	FLT4	2.6037775789065964	4.81188604000352	77.97981265747774	8.725164014587015e-5	0.0018920003944939065
ENSG00000083067	TRPM3	-2.4216175625678185	3.146689078041751	77.90929418791698	8.751469275562111e-5	0.0018959023467628004
ENSG00000165480	SKA3	-1.5432853190578697	6.47319701222763	77.86962763867493	8.761060607717903e-5	0.0018961794552491537
ENSG00000239282	CASTOR1	2.338373730835137	5.0553375041824165	77.83339228773626	8.773497037258368e-5	0.001897071226672397
ENSG00000113448	PDE4D	2.702415156634525	3.0472801698416205	77.80884273835257	8.785657873495425e-5	0.0018979017747175913
ENSG00000196497	IPO4	-1.7563259349530531	5.768532953392144	77.74920690924134	8.801187589929944e-5	0.0018994578174217776
ENSG00000125454	SLC25A19	-1.871006980218897	4.889500940402137	77.71707877560173	8.812135173266931e-5	0.0019000229449202763
ENSG00000187260	WDR86	2.698838766377065	3.5610291094397692	77.67442817709107	8.828655248076025e-5	0.0019017873797838552
ENSG00000033327	GAB2	2.322136598603457	3.406972548537664	77.62669344272584	8.844024136959281e-5	0.0019026881574469648
ENSG00000125848	FLRT3	5.084697394086383	5.700282270546715	77.65440381051906	8.849518389668726e-5	0.0019026881574469648
ENSG00000126016	AMOT	2.8125131677522566	4.087552207784979	77.56177610977123	8.865445792821325e-5	0.001904317791203767
ENSG00000106128	GHRHR	-4.161038370055674	0.21112592892887705	70.4431346123366	8.881709258962641e-5	0.001906016478038154
ENSG00000074416	MGLL	3.926786379096406	1.6544334069991034	77.70116919475626	8.912209924872403e-5	0.0019107644060732075
ENSG00000104213	PDGFRL	-2.4898088686748903	3.003536440502627	77.33745632172771	8.944217997250721e-5	0.0019158263000308307
BambuGene37657	NA	-4.600055941513444	-0.039421174020956774	50.22929849287446	8.958834769997098e-5	0.0019171570241385911
ENSG00000100276	RASL10A	3.64055820102203	1.9198077588589098	77.50616969388399	8.967426240475966e-5	0.0019171970702693323
ENSG00000196586	MYO6	2.0002314988624246	6.025969939842008	77.19667497308899	8.988392093912705e-5	0.0019198801539919161
ENSG00000251504	LINC01099	5.30269446013445	2.014566983327535	78.05627824783606	9.139403301967175e-5	0.0019494679325257472
ENSG00000253983	NA	4.515562067165975	-0.7607455011981897	49.29613558109248	9.14400617132452e-5	0.0019494679325257472
ENSG00000188322	SBK1	-2.611763370581325	3.7593045286106537	76.62371968850738	9.189993441617154e-5	0.001955635810765427
ENSG00000141543	EIF4A3	-1.3026825996715448	9.27821887411229	76.61808123389075	9.190082365161044e-5	0.001955635810765427
ENSG00000085840	ORC1	-1.8222606992539478	5.100436277616935	76.485726768977	9.237091974280047e-5	0.0019638074754638997
ENSG00000134532	SOX5	3.2949856691769304	2.182479476479432	76.51600337076555	9.252423233459031e-5	0.0019652353705928065
ENSG00000007129	CEACAM21	5.180864791507829	1.3429554947840916	75.64620226725997	9.280648264939272e-5	0.001968129779202873
ENSG00000157227	MMP14	2.7495347477550998	5.200626769187243	76.35747517889541	9.283305463888704e-5	0.001968129779202873
ENSG00000076641	PAG1	3.2678743259070893	2.3106725175409943	76.40660157812563	9.293587656130553e-5	0.00196848023780548
ENSG00000184809	B3GALT5-AS1	-3.586585505684568	3.61427124526587	76.1493986395723	9.365888433050935e-5	0.0019819540531981253
ENSG00000100341	PNPLA5	-5.520534173521991	0.9351251140581712	60.85068544226462	9.395172260558318e-5	0.001983780338853622
ENSG00000213213	CCDC183	3.8530190051622206	0.8922873761148857	77.01525094553196	9.397512995340824e-5	0.001983780338853622
ENSG00000129009	ISLR	5.05963049017153	2.791237656029846	76.67807308033488	9.400607339561482e-5	0.001983780338853622
ENSG00000250641	LY6G6F-LY6G6D	4.286287071953832	-0.6220587500345158	58.53276553148035	9.41806455611659e-5	0.0019856274367294974
ENSG00000102804	TSC22D1	1.5215452553156654	8.35896717285329	75.83436443401952	9.47289919671453e-5	0.0019938880050283563
ENSG00000173706	HEG1	2.8411930620126795	4.34329657672293	75.77562091894438	9.495549163514751e-5	0.0019938880050283563
ENSG00000171877	FRMD5	-3.409789535854138	2.231390972589919	75.86928573670589	9.496905306109013e-5	0.0019938880050283563
ENSG00000235480	ENSG00000235480	3.9122912181482654	-1.5375940036784896	45.67240173465925	9.49972620883768e-5	0.0019938880050283563
ENSG00000265916	ENSG00000265916	4.03030426663156	-0.14286931223616553	57.593873555363764	9.500948016245062e-5	0.0019938880050283563
ENSG00000289984	ENSG00000289984	4.06085797814905	0.29728678113611856	73.89181447625056	9.527993507285864e-5	0.0019967051086628956
ENSG00000079689	SCGN	7.93969061523316	0.35701593145024085	78.42899460853675	9.531877359871529e-5	0.0019967051086628956
ENSG00000180287	PLD5	-3.586876141427822	1.432406365833875	76.08594759730566	9.589347001750258e-5	0.002005460601961672
ENSG00000128045	RASL11B	-1.943967403361173	5.617610818056375	75.51552088286682	9.59125686805271e-5	0.002005460601961672
ENSG00000114315	HES1	2.2658890209914024	6.8164111323128544	75.48173615150677	9.603894268104727e-5	0.0020062640663370424
ENSG00000082014	SMARCD3	2.83479899769897	3.3286154862416892	75.39713595206189	9.640139981239986e-5	0.0020085705764105025
ENSG00000163002	NUP35	-1.7498000601753068	6.2207283670642495	75.37587182649216	9.643687606299657e-5	0.0020085705764105025
ENSG00000198576	ARC	-3.41809044669734	2.332992528226237	75.4847284671987	9.64612731400625e-5	0.0020085705764105025
ENSG00000159399	HK2	-1.6538301521740393	5.346881079721442	75.35876811780427	9.650154969954018e-5	0.0020085705764105025
ENSG00000123338	NCKAP1L	3.647223899225435	1.0545091119357555	75.90711577320647	9.669821337351753e-5	0.0020093859982675136
ENSG00000138801	PAPSS1	1.653963799786802	7.54253115868142	75.30169922881599	9.671689576090348e-5	0.0020093859982675136
ENSG00000166257	SCN3B	3.3484145080963397	2.252783725187337	75.25350625943483	9.732897961608526e-5	0.0020202626778909345
ENSG00000159335	PTMS	1.7526417057025492	6.590461167241021	75.05352580091957	9.766186386425796e-5	0.0020253294895195024
BambuGene28083	NA	-3.855404481220685	-0.49022046055876733	58.677951195083764	9.821751390229902e-5	0.002034370926321371
ENSG00000135763	URB2	-1.9186655525174292	4.576175258145361	74.89505275625612	9.827620378774989e-5	0.002034370926321371
ENSG00000169902	TPST1	1.972130785125976	5.838150369132482	74.83805731165468	9.849224742403485e-5	0.002036994694684572
ENSG00000139219	COL2A1	2.10145068261565	5.272830424276272	74.80344345133562	9.862668461127307e-5	0.0020379274722394577
ENSG00000254934	LINC00678	-7.666590437848463	5.811237864259067	75.12183049811357	9.896185790407465e-5	0.002041333169344414
ENSG00000164326	CARTPT	7.111226484929283	0.25775307085021254	72.4265375479769	9.906165350392746e-5	0.002041333169344414
ENSG00000174607	UGT8	-2.601285343642587	4.693336068344217	74.69284885153405	9.906422865803935e-5	0.002041333169344414
ENSG00000090382	LYZ	5.038910374091277	0.5237092695776392	62.10658543804586	9.914944553890982e-5	0.002041333169344414
ENSG00000289004	ENSG00000289004	-3.5872142157073337	1.1782142207716906	75.40838063066907	9.946791300940324e-5	0.0020450706705317833
ENSG00000006128	TAC1	-3.5444992766894736	1.8019649055954639	75.52589411798624	9.951027723523932e-5	0.0020450706705317833
ENSG00000185973	TMLHE	1.8137667253374516	5.173487546583554	74.49991780172526	9.981424624304248e-5	0.0020494712738940457
ENSG00000132514	CLEC10A	3.6712988560201802	-2.3041458660605474	42.327528526355444	1.0003325239416379e-4	0.002051424881099834
ENSG00000177508	IRX3	4.092127133356252	0.2949028097015177	70.35911462072772	1.0008924656602295e-4	0.002051424881099834
ENSG00000255411	LINC02548	-5.82564479905937	-0.7397887424194591	51.37214600381896	1.0038701231043978e-4	0.0020534506089902363
ENSG00000078549	ADCYAP1R1	-3.5210503031187708	1.4721230449851872	75.01458351255368	1.0042201299083396e-4	0.0020534506089902363
ENSG00000133636	NTS	4.361929342960376	8.117890288221774	74.33728800341657	1.00458130792263e-4	0.0020534506089902363
ENSG00000258609	LINC-ROR	-4.637311377963903	0.9633329925513081	73.14777075632388	1.0058084322266751e-4	0.002054118348787369
ENSG00000155465	SLC7A7	3.607842902068479	5.244921467518208	74.0751419031124	1.0151805294819765e-4	0.0020714041358267307
ENSG00000287853	ENSG00000287853	4.121542221889681	1.3539283334282126	74.98311441432605	1.0180548299645536e-4	0.002075412580978677
ENSG00000145423	SFRP2	-2.141602714563807	8.105010209897362	73.94390619165199	1.0203874483305655e-4	0.00207601717413173
ENSG00000146955	RAB19	-3.089725208384899	1.8157626642368392	74.08139103110162	1.0205579065586596e-4	0.00207601717413173
ENSG00000180198	RCC1	-1.6101840947921933	7.197004386735277	73.90968502968076	1.02177804794492e-4	0.00207601717413173
ENSG00000131477	RAMP2	2.9288926859709425	3.8468629161246426	73.91099128605616	1.0219916213176982e-4	0.00207601717413173
ENSG00000267909	CCDC177	-4.470360172195681	0.47886010647049027	68.5195773514054	1.0243150700634986e-4	0.002078885709812147
ENSG00000185008	ROBO2	3.933412243735495	4.074236290249565	73.80704298634467	1.0267498895698077e-4	0.002080392918564022
ENSG00000119535	CSF3R	4.931027896091815	0.8109916633081844	70.91044976632284	1.0268816527718257e-4	0.002080392918564022
ENSG00000100299	ARSA	2.2042808540557792	3.765741919485138	73.70764160158487	1.0301452855198685e-4	0.002085152994967102
ENSG00000288784	CTAGE4	-2.454341392309888	2.9790046246824047	73.67845485399629	1.0317626353016719e-4	0.0020865752869239132
ENSG00000134996	OSTF1	1.5195228409867216	6.3801542498180845	73.60512542227802	1.0342641939768667e-4	0.00208978164685565
BambuGene57306	NA	12.380097736036227	2.845884379560298	184.6039452456251	1.0395000780673504e-4	0.0020985022814931325
ENSG00000277013	SUNO1	2.7494185139968974	3.757189362134383	73.35161664689676	1.0450380808384785e-4	0.0021078168611925172
ENSG00000073536	NLE1	-1.6586327515754087	5.358775567983563	73.30204516915782	1.0468915856109173e-4	0.0021096900045014353
ENSG00000124491	F13A1	-4.04749633122817	-0.38112550937402706	60.92720949536661	1.0500120539939294e-4	0.002114110765728995
ENSG00000235378	MRPS10P1	4.7731391130875265	-1.8965475237637042	46.675523164727196	1.0517117864859803e-4	0.0021156657207511624
ENSG00000224039	CDYLP1	-6.656659949996698	0.06655478269721905	62.48074707337207	1.0546515798815178e-4	0.0021197102942957873
ENSG00000133083	DCLK1	-5.121783601692669	4.5231118476690275	73.15353558166922	1.0556410471068716e-4	0.0021198312998769327
ENSG00000111704	NANOG	-7.745993328608061	6.577347394999572	73.11550275632874	1.0578967004510345e-4	0.0021198663147268403
ENSG00000121653	MAPK8IP1	-2.6131357523240184	3.144537343775988	73.04781161805215	1.0580669183486939e-4	0.0021198663147268403
ENSG00000184347	SLIT3	3.8396300189903427	2.3362370807647355	73.15710092148849	1.0584463144283145e-4	0.0021198663147268403
ENSG00000104369	JPH1	-2.131519651953581	3.9889718785413235	72.98667361249834	1.0603702608174754e-4	0.002120248214557255
ENSG00000156966	B3GNT7	-2.682560238776777	4.000923423260004	72.98691923528857	1.0604958849771296e-4	0.002120248214557255
ENSG00000286834	ENSG00000286834	-1.4060787306039937	8.036084307759495	72.8779848680586	1.0648971774322059e-4	0.0021271833985624764
ENSG00000206043	C18orf63	5.72336430696879	-1.0399388140705919	42.79938156253653	1.0672269085001122e-4	0.002129972024208623
ENSG00000253649	PRSS51	5.628623695588833	0.44986917187417935	52.67355469641346	1.0690395805753449e-4	0.002130410653208775
ENSG00000293186	ENSG00000293186	4.353912247862713	-0.31900433687275687	61.60686664278248	1.0698976319334057e-4	0.002130410653208775
ENSG00000224592	MIR3659HG	-3.591302648866724	-1.4696164047895184	43.11924431240168	1.0702483818066177e-4	0.002130410653208775
ENSG00000125841	NRSN2	1.6307495433304	5.640288406247747	72.71706652800815	1.0718385246581883e-4	0.0021317158173062415
ENSG00000089250	NOS1	-4.3916394761641016	-0.05562490147364646	58.44848637740076	1.0732045428260968e-4	0.002132573347643634
ENSG00000171055	FEZ2	1.734046640742671	5.601938389387784	72.66204392068487	1.0742254360867853e-4	0.00213274418172426
ENSG00000178726	THBD	5.344180132369314	3.291625237852581	72.92636897384975	1.0822920730961407e-4	0.0021460891712841755
ENSG00000184408	KCND2	-4.07331305239377	1.600223019287359	73.20044619666638	1.0828286148290752e-4	0.0021460891712841755
BambuGene16049	NA	-5.115814851456747	5.375881540590315	72.44836893997082	1.0841064796471377e-4	0.002146756685217926
ENSG00000241158	ADAMTS9-AS1	5.159383257117965	0.1557975194229729	54.96379365967744	1.0851215443779126e-4	0.0021469030936989543
ENSG00000285867	ENSG00000285867	4.153113420259969	-0.1373590007703508	67.32054680761216	1.0863927550656803e-4	0.0021475555917294885
ENSG00000140835	CHST4	-5.21200722099422	3.0797510358794353	72.77161709287654	1.0913329096886374e-4	0.0021554533624084152
ENSG00000204941	PSG5	4.178136216772189	-0.9011630406505791	51.05666673185618	1.094463697448889e-4	0.0021594362771138725
ENSG00000115884	SDC1	-2.015598188350415	5.480717643750293	72.18439367521577	1.0952427549626296e-4	0.0021594362771138725
ENSG00000197122	SRC	1.7763803883817344	5.027084698065757	72.12344516973332	1.0979636491229505e-4	0.002162189382939655
ENSG00000069399	BCL3	3.442923162402703	1.6815193833316913	72.29604605268624	1.0985347601381114e-4	0.002162189382939655
ENSG00000196793	ZNF239	-2.5679238302238536	4.373919590543144	72.02623830920068	1.1024255469313477e-4	0.0021661225026229328
ENSG00000203783	PRR9	7.417448292540041	-0.19413612406786437	70.93749858810753	1.1024321521765847e-4	0.0021661225026229328
ENSG00000154451	GBP5	5.461743054613079	0.12529750685296104	46.35578699924238	1.1046260063538531e-4	0.0021685652716819364
ENSG00000075643	MOCOS	-4.162771693430888	2.18092369202497	72.2581188072027	1.1072899552008453e-4	0.002170261715751166
ENSG00000143669	LYST	3.1463936760480777	1.8942212948707182	72.01609630084168	1.1073928796836565e-4	0.002170261715751166
ENSG00000170180	GYPA	6.322105457920676	0.4757330233575315	47.86706631379502	1.1138287910199173e-4	0.0021797235279644254
ENSG00000121797	CCRL2	11.705240249175171	2.220933646060724	178.66127031111563	1.1141318751562862e-4	0.0021797235279644254
ENSG00000134594	RAB33A	2.105037152638676	3.69622382891796	71.66265767247347	1.1189537466628865e-4	0.0021872813083867837
ENSG00000173320	STOX2	-2.8057307488003427	4.604886307675	71.59809331759709	1.1219223038837812e-4	0.0021912064722771248
ENSG00000185361	TNFAIP8L1	3.185599335545393	3.530730495699768	71.55601004069442	1.1241120956307381e-4	0.002193551410928214
ENSG00000197872	CYRIA	3.5444777224720965	4.7024852704057345	71.50898359860165	1.1260573209427642e-4	0.002193551410928214
ENSG00000231535	LINC00278	3.591328864693381	-0.8424870861261511	54.689660094841706	1.1262951017480069e-4	0.002193551410928214
ENSG00000175592	FOSL1	-2.0816062279961316	3.7657345920840375	71.48995394156529	1.1269692502226313e-4	0.002193551410928214
ENSG00000127955	GNAI1	2.428527056475737	7.3482126725087875	71.41093002222597	1.130434015149563e-4	0.0021984195015849815
ENSG00000170373	CST1	7.9624879611135935	5.661307862670143	71.08011088352096	1.1327918080025743e-4	0.0022001148034927888
ENSG00000198833	UBE2J1	1.9453452099787898	7.080064471061204	71.34245070166149	1.1336212632981484e-4	0.0022001148034927888
ENSG00000070731	ST6GALNAC2	5.078386120972845	-0.700363745200916	41.251616860713746	1.1344881887013418e-4	0.0022001148034927888
ENSG00000104738	MCM4	-1.5209310205617659	7.769135618736959	71.30137545148334	1.1355385515360924e-4	0.0022001148034927888
ENSG00000164938	TP53INP1	2.134740782417318	4.875241982851011	71.28506996881953	1.1363278060996996e-4	0.0022001148034927888
BambuGene19970	NA	5.091046955407711	1.8284395746661843	53.15241278520071	1.1370924747141846e-4	0.0022001148034927888
ENSG00000165028	NIPSNAP3B	3.4207794073851763	2.3889844856293094	71.31261763449527	1.138247481943329e-4	0.0022004831828890863
ENSG00000271959	ENSG00000271959	4.324510577832027	-0.26745243282148967	50.048387005572664	1.139876518742342e-4	0.002201766566092321
ENSG00000142669	SH3BGRL3	1.9805826425863808	6.287008643592039	71.13308547452205	1.143440355139528e-4	0.002206781842761668
ENSG00000267383	ENSG00000267383	-1.9403242844319606	5.092765244930038	71.10393836411787	1.1448410356719677e-4	0.0022076173884825806
ENSG00000135372	NAT10	-1.5648159089558962	5.6320161245071105	71.07347974461611	1.1462565398700216e-4	0.0022078489708664746
ENSG00000141431	ASXL3	4.450507725879748	1.4274268177766831	71.87951391637354	1.1472928188735393e-4	0.0022078489708664746
ENSG00000164116	GUCY1A1	5.76380751303551	1.3567744543196156	61.594029527564196	1.1487491697268318e-4	0.0022078489708664746
ENSG00000105737	GRIK5	-3.2057999751292283	2.7008151690367064	71.05400602495658	1.1488325128960657e-4	0.0022078489708664746
ENSG00000132170	PPARG	4.570620706617756	1.8076733003705312	71.75367917192487	1.1500825932660151e-4	0.0022083909189885803
ENSG00000141314	RHBDL3	-4.055644514248668	1.7734689649023245	71.50712220427945	1.1559536775340875e-4	0.0022177977537348697
ENSG00000104327	CALB1	-5.622665797158264	5.118793592788945	70.93906028899347	1.1572790428613585e-4	0.0022184747500633034
ENSG00000164211	STARD4	1.4667916036244852	6.326620329327331	70.81703898072048	1.1584739586055411e-4	0.002218780097168729
ENSG00000170396	ZNF804A	4.362448579454798	-0.1638903817797045	60.73385411593399	1.1593836032899898e-4	0.002218780097168729
ENSG00000143107	FNDC7	-3.8699616860982164	0.6852328214012948	71.39087072153143	1.1621868750951392e-4	0.0022222805527804122
ENSG00000136546	SCN7A	3.9977168082866563	0.16493249070959398	69.4376059043889	1.1632837241799499e-4	0.002222514934337774
ENSG00000265992	ESRG	-8.405226794521749	8.632993995641964	70.48729796292514	1.1749735538094856e-4	0.0022429704359415888
ENSG00000127666	TICAM1	3.134342840715946	1.5571593550491314	70.53106424779264	1.1792864480863436e-4	0.002249321275396795
ENSG00000105610	KLF1	3.5942565531998847	2.0673749883822503	70.4834260977286	1.1804977613782475e-4	0.0022493496783182474
BambuGene4916	NA	-4.229834206935742	1.9091307217206468	71.21113169037243	1.1812734151434597e-4	0.0022493496783182474
ENSG00000168159	RNF187	1.94544285710225	6.183666831827656	70.32178600176803	1.1825612636120951e-4	0.0022499238987088504
ENSG00000168734	PKIG	1.8171791913766935	7.107562779764399	70.2693553158311	1.1851489606200836e-4	0.0022525867222271713
ENSG00000138308	PLA2G12B	8.164671158750854	1.3645369265996465	64.04082239235622	1.1859357589842332e-4	0.0022525867222271713
ENSG00000253688	ENSG00000253688	4.400712208261741	-0.7132386998653091	50.42165837009562	1.1877855452050453e-4	0.002252653586427708
ENSG00000258649	ENSG00000258649	-6.584282770142371	3.4889767345586	70.6618691019574	1.1886726042631086e-4	0.002252653586427708
ENSG00000159176	CSRP1	1.7588021652756234	6.049625497403945	70.19298830322457	1.1889334201556024e-4	0.002252653586427708
ENSG00000136770	DNAJC1	2.0708085350916123	5.073704774042963	70.0785351793911	1.1946369629044387e-4	0.0022615816097739465
ENSG00000197245	FAM110D	3.4566659867284235	1.0456749181410974	70.73313987616558	1.1959463545640876e-4	0.0022621831045038115
ENSG00000289527	ENSG00000289527	-5.055789575267848	7.570817111848885	69.93945169934221	1.2016608317723528e-4	0.0022702521298248093
ENSG00000118242	MREG	-2.1683753966482717	3.9342075872341287	69.8999154903749	1.2037232711185237e-4	0.0022702521298248093
ENSG00000231389	HLA-DPA1	2.364035529932364	3.929350296912731	69.88967800198758	1.2042613322977852e-4	0.0022702521298248093
ENSG00000164764	SBSPON	3.773597115304667	4.763579963444436	69.86354471265571	1.2056442765823514e-4	0.0022702521298248093
ENSG00000155629	PIK3AP1	-3.3985017317173027	1.153850253959701	70.45377134963772	1.206690763924327e-4	0.0022702521298248093
ENSG00000225528	TMA7B	5.463979256949518	-1.2772600827137681	42.31048836166207	1.2081292132161056e-4	0.0022702521298248093
ENSG00000130204	TOMM40	-1.409706167023699	8.871142560670789	69.78532284136392	1.2094009110438068e-4	0.0022702521298248093
ENSG00000105251	SHD	4.263214043913522	3.094318853796202	69.83048163478715	1.2101946438366377e-4	0.0022702521298248093
ENSG00000112335	SNX3	1.295706941767361	8.92654028188089	69.759855136496	1.21069496923592e-4	0.0022702521298248093
ENSG00000289113	ENSG00000289113	-5.319030118439369	0.3687794666196915	50.96831662378751	1.2114011301202154e-4	0.0022702521298248093
ENSG00000170807	LMOD2	4.031195591400594	-0.45404729438726504	48.21624022466122	1.2120942295796448e-4	0.0022702521298248093
ENSG00000261586	ENSG00000261586	3.4642522022243973	2.3886145169948394	69.77800979742504	1.2127784269139077e-4	0.0022702521298248093
ENSG00000088826	SMOX	2.227487060392056	5.031980093736292	69.71175257495626	1.2131498098616702e-4	0.0022702521298248093
ENSG00000091972	CD200	-2.1065470978117036	5.579450142084865	69.68608173888317	1.2144571058069959e-4	0.0022708356965302615
ENSG00000249242	TMEM150C	2.963120917076183	1.9502588812544488	69.6671632940489	1.2186466379664215e-4	0.0022768032027264545
ENSG00000105880	DLX5	4.758684957085464	1.4783359996972953	68.34444918206637	1.2237678137730395e-4	0.0022845001119304893
ENSG00000162931	TRIM17	3.410148927157121	2.513940776175813	69.49877605825576	1.2269707759161635e-4	0.002285350991269564
ENSG00000203780	FANK1	3.2837813057575485	1.3545905386611599	69.69636545204727	1.2277402060909126e-4	0.002285350991269564
ENSG00000122707	RECK	1.6924115206811425	5.3708772387770924	69.41911683483535	1.228187355498149e-4	0.002285350991269564
ENSG00000143867	OSR1	4.633865741511594	0.5247092676559592	66.05489991002375	1.228472422363466e-4	0.002285350991269564
ENSG00000049089	COL9A2	5.43489602812827	5.431968452049596	69.40667347651294	1.2306074289504215e-4	0.002285350991269564
ENSG00000130511	SSBP4	1.7874932962467005	4.695976410673858	69.36199117936924	1.2311785296013485e-4	0.002285350991269564
ENSG00000177192	PUS1	-1.8104221042982884	5.692286108660031	69.35801117477529	1.2313589481388314e-4	0.002285350991269564
ENSG00000158555	GDPD5	3.1152864839553867	3.7423432906152705	69.34904220193211	1.2322381725677554e-4	0.002285350991269564
ENSG00000115738	ID2	3.593924308017354	7.268070677145766	69.28766624727632	1.2350229197047948e-4	0.0022883685241684537
ENSG00000289007	LINC03112	3.862994819487655	2.7867757881154427	69.5879306560885	1.2374969339427034e-4	0.0022883685241684537
ENSG00000162733	DDR2	3.8580587716578014	2.487976615608478	69.36280779790698	1.2376955690288478e-4	0.0022883685241684537
ENSG00000248636	PRKAB1-AS1	3.775491252425712	-0.7907417784999579	52.449818775671815	1.2378777655724495e-4	0.0022883685241684537
ENSG00000148677	ANKRD1	7.789607792530868	4.915683973887214	69.8365263588648	1.2433854441752917e-4	0.0022966889678159314
ENSG00000156140	ADAMTS3	2.5020255945879146	3.208430678464222	69.09666504275341	1.2453842138264535e-4	0.002298519796586493
ENSG00000145536	ADAMTS16	-3.8700337242453413	2.722923697673166	69.14634411855612	1.2468963972595882e-4	0.0022991221403774863
ENSG00000130956	HABP4	2.1331354728385024	3.49729182562943	69.02119063637787	1.2492152877633124e-4	0.0022991221403774863
ENSG00000229335	DANT1	-3.205363503877571	2.162503358290663	69.24964477447057	1.249478105457141e-4	0.0022991221403774863
ENSG00000197880	MDS2	4.213850262962015	-1.5824453371319434	40.524997211941646	1.249742001607962e-4	0.0022991221403774863
BambuGene55247	NA	4.450358775978539	0.74732894590863	69.05182469108381	1.2512741675279026e-4	0.002300085923420348
ENSG00000163218	PGLYRP4	4.414167454867453	0.6774229439459789	67.68090306498453	1.254182200644174e-4	0.0023035752303619083
ENSG00000144642	RBMS3	2.8528052723312767	4.032036349426073	68.85872292033874	1.2578690989507136e-4	0.0023084883254435784
ENSG00000197712	FAM114A1	3.059720219430784	5.464371451213271	68.82772850190618	1.2593946448201003e-4	0.002309430115565605
ENSG00000114796	KLHL24	1.7636742912713619	5.473700664646802	68.66698216142706	1.2679889951486167e-4	0.0023218646628512182
ENSG00000171517	LPAR3	-4.1622379849855635	1.1538460085690507	66.74602022154596	1.268211191439864e-4	0.0023218646628512182
ENSG00000255082	GRM5-AS1	-7.123367699233217	-0.37771749785350645	70.57468790418707	1.2693951585902744e-4	0.0023221685932446946
ENSG00000160255	ITGB2	3.6429969398233157	1.7517293838388717	68.86613577984969	1.270588152876737e-4	0.002322488537133343
ENSG00000105851	PIK3CG	6.321827889276762	1.002554553211257	55.422233760212805	1.2761119792244929e-4	0.0023307178919190655
ENSG00000136732	GYPC	2.4880829710985557	5.683821027136257	68.49820762843501	1.2771540616499818e-4	0.002330755076348751
ENSG00000166289	PLEKHF1	-2.214277561662617	3.8458533875479994	68.40037145475578	1.282681460303725e-4	0.002338971180851205
ENSG00000197965	MPZL1	1.3152387943489012	7.802492214161432	68.326908074286	1.2865410023448073e-4	0.0023424004742731096
ENSG00000231666	LINC01704	5.103782930730329	-1.1479122299858757	39.13948084255348	1.2867136508179153e-4	0.0023424004742731096
ENSG00000166197	NOLC1	-1.3788729872611898	7.533148152361085	68.30692200339742	1.2876425542427143e-4	0.0023424004742731096
ENSG00000175161	CADM2	-4.777713967258674	2.2451294468625433	68.91057098687563	1.290459379596534e-4	0.0023456541328570626
ENSG00000122592	HOXA7	11.772005562065573	2.286518431121424	166.52533136507702	1.2930198083149617e-4	0.0023467624207084378
ENSG00000289458	ENSG00000289458	-5.0665302950091915	-1.454245901098462	55.61302493368309	1.2931265837412353e-4	0.0023467624207084378
ENSG00000115107	STEAP3	-2.04136360341478	3.773959230180849	68.15198217759371	1.2963805142027392e-4	0.002350797479331708
ENSG00000286654	ENSG00000286654	3.5508939706514004	-1.8512899077589688	43.291641139853375	1.2995236917455322e-4	0.0023528581264804934
ENSG00000047662	FAM184B	-4.315524454634427	-1.6458087563493142	41.405839931429576	1.299579712153876e-4	0.0023528581264804934
ENSG00000166925	TSC22D4	1.7575324552787277	5.995216132825185	68.04564111128263	1.3021584108724546e-4	0.002355657229882826
ENSG00000129103	SUMF2	1.5961486330397465	7.123561593159917	68.0259587613048	1.3032597404903512e-4	0.002355781394616949
ENSG00000146904	EPHA1	-3.3617592511555032	5.551854600737757	68.00060300648937	1.3047669652058153e-4	0.00235663848062352
ENSG00000241186	CRIPTO	-5.141811432556319	8.864323508465777	67.97558798875068	1.3060879810993079e-4	0.002357158150699162
ENSG00000085185	BCORL1	3.045255279780361	3.0018033903467853	67.84746215762202	1.314128615623578e-4	0.002369794622893681
ENSG00000111981	ULBP1	3.197999061258598	2.4165132101580653	67.82334230084497	1.3172014656285817e-4	0.0023734597025212643
ENSG00000279161	ENSG00000279161	4.037021896036031	-0.5602109100526844	56.53980250706462	1.3218365232258263e-4	0.00237993171016792
ENSG00000250722	SELENOP	3.3575651087497147	6.072562010743423	67.50227120835838	1.333094984946763e-4	0.002398309368817473
ENSG00000123213	NLN	-1.4836525672121132	7.165871253370307	67.4602498639514	1.3354687762213923e-4	0.0024006866606116947
ENSG00000163682	RPL9	-1.7366143473456948	7.448903901214154	67.37616174230381	1.3403455389138336e-4	0.002404261950173129
ENSG00000089472	HEPH	1.6723261997507588	5.550738878933329	67.37226515438587	1.3405736273468385e-4	0.002404261950173129
ENSG00000159784	FAM131B	-3.1891202862380355	2.863670576068834	67.37846184881367	1.3424617106832745e-4	0.002404261950173129
ENSG00000069869	NEDD4	2.065563090342492	4.0917849334834795	67.32613956088144	1.343353835732953e-4	0.002404261950173129
ENSG00000162645	GBP2	4.726109090309647	0.9891084546867073	66.16093003050959	1.3439231393588645e-4	0.002404261950173129
ENSG00000287784	ENSG00000287784	7.205117845842853	-0.40156309606104773	65.70133292355774	1.3441395275218073e-4	0.002404261950173129
ENSG00000167100	SAMD14	4.57646872579186	3.6033274913571947	67.33819885631523	1.345341572403587e-4	0.002404261950173129
ENSG00000258451	EGILA	-5.346970494983593	-1.18165849251492	41.09709814785117	1.3466194939661016e-4	0.002404261950173129
ENSG00000141076	UTP4	-1.4104946287154565	6.976957581235609	67.26304087161877	1.346943175662484e-4	0.002404261950173129
ENSG00000198355	PIM3	1.8821306113417158	6.3227480740028446	67.20111535207907	1.350573506120939e-4	0.002407398708296594
ENSG00000168502	MTCL1	-2.0226492556004008	3.801942222427552	67.19973004522328	1.3508111286251274e-4	0.002407398708296594
ENSG00000076706	MCAM	2.945928985275008	3.9802604805826216	67.1726576952747	1.3525483041043778e-4	0.002408612951852386
ENSG00000020129	NCDN	-1.5871373481090005	5.204927128445457	67.13295696225259	1.3545863471919057e-4	0.0024103606670937403
ENSG00000203635	ENSG00000203635	-4.2820980476251815	0.5653311248274422	62.52517605686487	1.3615041851248866e-4	0.0024207820320396663
ENSG00000159184	HOXB13	5.4230150849710554	0.5287067887651641	54.17415696141313	1.3651170091962043e-4	0.0024253153593289576
ENSG00000103710	RASL12	2.406180407581114	4.003868849245289	66.90398441082968	1.3683741637804685e-4	0.002428104570195718
ENSG00000178568	ERBB4	4.842212958893633	2.8156122125361027	67.23679344260536	1.3688157449025484e-4	0.002428104570195718
ENSG00000204183	GDF5-AS1	5.351342669055087	0.04604646065033026	51.98099121494931	1.375123021564909e-4	0.0024373975421863796
ENSG00000086712	TXLNG	-1.7517184663807424	5.263557249620794	66.73800134267691	1.3781348949244243e-4	0.0024408395359484447
ENSG00000231940	RPS7P3	-3.50699950589627	-0.6231193430620331	50.36037203958532	1.3803278540447194e-4	0.0024422057372027414
ENSG00000070601	FRMPD1	-3.6812595457122677	-2.1282156159704297	39.90903100203643	1.3810474316112295e-4	0.0024422057372027414
ENSG00000181518	OR8D4	3.4850070779132323	-2.452253712206131	38.46748199167728	1.3858762407317372e-4	0.0024443058062103558
ENSG00000065413	ANKRD44	3.085606880746614	1.3757774841692247	66.75970616234798	1.3866618526988203e-4	0.0024443058062103558
ENSG00000283632	EXOC3L2	4.26011609150374	3.053241173742121	66.65476632490572	1.3893383779078864e-4	0.0024443058062103558
ENSG00000114541	FRMD4B	2.950790090243207	4.743467089413519	66.5493417462442	1.3896674572035357e-4	0.0024443058062103558
ENSG00000248487	ABHD14A	2.5656732802039217	3.5171727860126145	66.54731955966322	1.389968206930358e-4	0.0024443058062103558
ENSG00000166387	PPFIBP2	3.113499968770328	4.546350931533095	66.54227128728738	1.3902214031166502e-4	0.0024443058062103558
ENSG00000227640	SOX21-AS1	-6.2472079322086005	0.09582109836622017	49.100059679045124	1.3906086293762504e-4	0.0024443058062103558
ENSG00000168631	MUCL3	-4.548517664181926	-1.5134238141627137	51.66325519590014	1.3908070035336848e-4	0.0024443058062103558
ENSG00000255471	PRSS23-AS1	4.957479457250983	3.610575107647483	66.74129426996114	1.3939109016270404e-4	0.002447874941333029
ENSG00000160072	ATAD3B	-1.8734279293848053	4.894139241943434	66.45755791804785	1.395237581930793e-4	0.0024479011547584085
ENSG00000178878	APOLD1	3.838197259132749	2.8902695977074653	66.48483923861909	1.3960719806859062e-4	0.0024479011547584085
ENSG00000106560	GIMAP2	4.829548801926603	-0.16517296516642954	51.99600481766716	1.401362180928587e-4	0.0024552898672306396
ENSG00000227712	ENSG00000227712	-5.009601023498599	0.6896269228633958	49.10238258014452	1.405475715526044e-4	0.0024596931451059765
ENSG00000167083	GNGT2	3.8557103023721755	1.0903482240833495	66.86069836945144	1.4063592927503172e-4	0.0024596931451059765
ENSG00000095587	TLL2	-4.70368674582426	2.0865938812185396	67.13633163195215	1.4071100974764593e-4	0.0024596931451059765
ENSG00000137573	SULF1	3.66450793664314	3.791136396560011	66.24296553280278	1.4091354394286555e-4	0.002460465363763298
ENSG00000041982	TNC	3.536724707030026	4.791520553565477	66.21049232419145	1.410622694690643e-4	0.002460465363763298
ENSG00000138172	CALHM2	2.4153270214555653	2.7919333364166463	66.19753829148073	1.4118379738052892e-4	0.002460465363763298
ENSG00000286985	ENSG00000286985	6.72447490546838	-0.8572538670391416	64.28123875674486	1.4118661937428356e-4	0.002460465363763298
ENSG00000167720	SRR	2.8249972787472557	4.47594581093844	66.13850566694019	1.4150461411906038e-4	0.0024627643903734407
ENSG00000111335	OAS2	3.6382304039923463	-1.7712254711292006	41.82844730386048	1.4153446062509123e-4	0.0024627643903734407
ENSG00000232677	LINC00665	-2.032090222938222	7.153825606334553	66.07733849017363	1.418741226972335e-4	0.002466793054092447
BambuGene56989	NA	-3.851084751487184	4.552044915053142	66.03507300572355	0.00014224647271315481	0.0024700712437968793
ENSG00000112118	MCM3	-1.3435699323665706	8.204932156621904	66.01279679600889	1.422792220914036e-4	0.0024700712437968793
ENSG00000102996	MMP15	1.942729283186074	5.745869973720685	65.9640726378168	1.4258624804325262e-4	0.002473519004078083
ENSG00000226950	DANCR	-1.5491094744126508	6.244803786110576	65.86359583842503	1.4322170387701135e-4	0.0024820131701947822
ENSG00000178409	BEND3	-2.2894248395419106	4.658544289793649	65.85143023008597	1.433080496854878e-4	0.0024820131701947822
ENSG00000197448	GSTK1	1.9295258979314815	5.678002578442383	65.82483309739158	1.434679776383342e-4	0.0024820131701947822
ENSG00000211584	SLC48A1	2.1047648669493197	4.7587907923920945	65.81895195022706	1.435111069387567e-4	0.0024820131701947822
ENSG00000137486	ARRB1	2.6579582827179524	4.247022082436609	65.75084415301768	1.4395269008060164e-4	0.0024869934212632784
BambuGene390	NA	-3.580573118200577	1.1415561536715397	66.45323831058484	1.4401710983205288e-4	0.0024869934212632784
ENSG00000197859	ADAMTSL2	3.9778098194454774	3.4637911222782183	65.72336990010737	1.442945956170423e-4	0.0024897212693614722
ENSG00000179059	ZFP42	-2.0988667427517034	7.303341324872187	65.67987873750712	1.4439335610052725e-4	0.0024897212693614722
ENSG00000101180	HRH3	-7.20607752331586	-0.2905692691587271	67.965199033625	1.4471823110755487e-4	0.0024934382840072064
ENSG00000077092	RARB	3.3173328578238332	1.318090014722901	65.9975519452458	1.4494995960945528e-4	0.0024955460215931274
ENSG00000067840	PDZD4	-4.532757582484565	3.979033740987675	65.5434112432731	1.4561613251131255e-4	0.002505124596416336
ENSG00000245598	DACT3-AS1	3.6409086254342817	-1.183745585559118	47.53516810486263	1.4579290571989557e-4	0.002506275633219486
ENSG00000095303	PTGS1	3.7111122526416476	2.4422560776242634	65.50515435180434	1.4601612059544078e-4	0.002508222698059635
ENSG00000160145	KALRN	2.808518571986578	3.2147578925726505	65.37331201906943	1.464260225152256e-4	0.0025133712758595383
ENSG00000122884	P4HA1	1.7499018336884653	6.1086816984031	65.31819724033976	1.4673730761241034e-4	0.002516820647559628
ENSG00000162873	KLHDC8A	3.4805063890256944	3.0412282488102957	65.38636053401046	1.4706251944997305e-4	0.00252050352644086
ENSG00000100714	MTHFD1	-1.4115913795087298	7.361267602560755	65.21811325805086	1.4739466095920874e-4	0.0025242995539050076
ENSG00000158869	FCER1G	11.554847261487655	2.10724134136447	156.10156573108776	1.4823311957012269e-4	0.0025367546313830747
ENSG00000235688	SNTG2-AS1	-7.660521480867706	0.12860727428505486	68.74850971876988	1.487436388384459e-4	0.002543583125324309
ENSG00000110104	CCDC86	-1.5301483694126239	6.748691322974439	64.96518483847429	1.4907350204916025e-4	0.002547314403554639
ENSG00000175463	TBC1D10C	3.8001754430631487	1.0988094561632902	65.63234339369286	1.4958122621293315e-4	0.0025540770451867
ENSG00000241336	LINC01487	-5.814686746510379	-0.7555635897901583	54.107979414179674	1.4979773285983663e-4	0.00255586079431458
ENSG00000290853	ENSG00000290853	-2.6878431112342205	2.816692590672834	64.84378703879342	1.500057029008498e-4	0.00255749633376247
ENSG00000083444	PLOD1	1.3990366718988707	6.4647995911609	64.7830783650802	1.502978554133494e-4	0.0025605636129121183
BambuGene20397	NA	6.509356479932214	-0.278354182473066	49.56465016471696	1.50431202832323e-4	0.0025608667852076686
ENSG00000121851	POLR3GL	2.8390871822406005	4.362497841139445	64.74712878546022	1.5055533890175285e-4	0.0025608667852076686
ENSG00000237499	WAKMAR2	3.21976021564508	1.2122686804261087	65.01685629995625	1.507034507702094e-4	0.0025608667852076686
ENSG00000196099	OR6M1	3.910015150827406	-1.3667321977297966	44.47502855141746	1.5082836907277352e-4	0.0025608667852076686
ENSG00000179981	TSHZ1	4.407604698733773	0.7258037941602623	64.49614018111772	1.5093103818010384e-4	0.0025608667852076686
ENSG00000180875	GREM2	5.01254255530773	0.42077185552522467	45.32186498491272	1.5103908437349718e-4	0.0025608667852076686
ENSG00000171843	MLLT3	3.2842476231469258	5.098875491308417	64.6665410855025	1.5110146821363852e-4	0.0025608667852076686
ENSG00000181009	OR52N5	4.146555098936508	-1.1512892145201556	42.106332472050774	1.5153761265523862e-4	0.002566351907862883
ENSG00000125872	LRRN4	4.724219083389084	3.7078064629350806	64.47193842920724	1.527032968695825e-4	0.002582959387408726
BambuGene46624	NA	-2.7781643180922266	2.295075186287028	64.46370255862679	1.5279860550964475e-4	0.002582959387408726
ENSG00000130449	ZSWIM6	2.534259192459052	3.740746451379705	64.41209288597209	1.5285793323697091e-4	0.002582959387408726
ENSG00000150637	CD226	4.084038005164336	-0.299200400069726	58.68675541664598	1.5298311762739544e-4	0.002583000935143178
ENSG00000138030	KHK	-1.9358352424803427	4.165905045025501	64.34033008935948	1.5334068706234928e-4	0.002583000935143178
ENSG00000120659	TNFSF11	-4.755383681561973	2.694177954133777	64.275642573388	1.5336341463274248e-4	0.002583000935143178
BambuGene14178	NA	-5.592229871580792	0.5526434379204261	46.837005203228244	1.5337735948314391e-4	0.002583000935143178
ENSG00000163359	COL6A3	5.001270949740739	3.8581257297719294	64.37777626597732	1.5342654160612862e-4	0.002583000935143178
ENSG00000149596	JPH2	2.658122148782794	2.0488788042967085	64.31659847015771	1.5369977793787954e-4	0.002585692724423973
ENSG00000165716	DIPK1B	1.8193384756656792	5.181332189351138	64.2257392690317	1.5412858299838786e-4	0.0025909957519227884
ENSG00000118271	TTR	11.466749937621744	2.007596443451109	152.92747274121137	1.548053233258846e-4	0.00260045584367458
ENSG00000185664	PMEL	-2.2411369851621514	5.737192224220083	64.04698737640283	1.55384338568182e-4	0.002608261612521978
ENSG00000170684	ZNF296	-2.5369408492864434	3.2547859820506835	63.99045636331995	1.5583227775474212e-4	0.0026121192123860545
ENSG00000125851	PCSK2	3.3216099584670924	2.1989821545013823	64.06202081133773	1.5589057259573095e-4	0.0026121192123860545
ENSG00000180806	HOXC9	11.740880243032313	2.2554974595023722	152.28973453924203	1.5617711668418086e-4	0.0026121192123860545
ENSG00000223486	LINC03053	4.901992707130157	0.05319748857971457	52.59387539480121	1.5618601666925032e-4	0.0026121192123860545
ENSG00000266714	MYO15B	3.146278961040815	2.0931929869697243	63.997113996734974	1.56227172777425e-4	0.0026121192123860545
ENSG00000289493	ENSG00000289493	11.362635429109321	1.8676911105698575	152.2252004229019	1.563169266224649e-4	0.0026121192123860545
ENSG00000183160	TMEM119	4.715899877852843	1.8614049972725322	64.58692478169297	1.5650270613988394e-4	0.0026121192123860545
ENSG00000130307	USHBP1	2.4150987278280187	3.260027660738371	63.87849969697315	1.5661149868543672e-4	0.0026121192123860545
ENSG00000015413	DPEP1	-2.915435053717146	4.2406673368893735	63.87257382213837	1.566447081599212e-4	0.0026121192123860545
ENSG00000147872	PLIN2	1.6483287194156455	7.319388429606497	63.8297753413368	1.569279342990373e-4	0.0026149306334767265
ENSG00000198794	SCAMP5	-1.815622782783378	5.4275386919642195	63.80465481546973	1.57108134265926e-4	0.0026160224517330685
ENSG00000070814	TCOF1	-1.4032385161565635	6.389400784548914	63.785117913032835	1.5724792478153283e-4	0.0026164403064305813
ENSG00000143416	SELENBP1	2.0243350718882804	5.806176760451335	63.6731031298614	1.5805436688987558e-4	0.002627379476294287
ENSG00000090776	EFNB1	2.259718533411818	4.83291527786907	63.64949698389724	1.582313987681021e-4	0.002627379476294287
ENSG00000197506	SLC28A3	6.855507614402851	-0.7205767158208208	62.11009859188929	1.582508942849531e-4	0.002627379476294287
ENSG00000154146	NRGN	3.1650090874264665	1.4710203973263918	63.86083762212055	1.5849371048211956e-4	0.0026294971080131724
ENSG00000226887	ERVMER34-1	-3.2435659518723314	3.9760407348085547	63.56593379003175	1.5889152949567165e-4	0.0026335242389396675
ENSG00000059377	TBXAS1	3.7819362078085863	2.2421160503986273	63.76968473718703	1.5908858559798074e-4	0.0026335242389396675
ENSG00000187608	ISG15	2.69052657136579	2.4033037985872494	63.536687656139904	1.5923924842732213e-4	0.0026335242389396675
ENSG00000065618	COL17A1	-3.5352685081514466	0.7970904372662189	64.35383896255698	1.5936981381532158e-4	0.0026335242389396675
ENSG00000119922	IFIT2	4.406225944887767	1.0900487817079427	63.716950406104324	1.593875335025793e-4	0.0026335242389396675
ENSG00000108852	MPP2	-1.876237267702087	4.069894120038593	63.485297178960124	1.5942911511378577e-4	0.0026335242389396675
ENSG00000157150	TIMP4	-3.393836412944864	3.3932215241214116	63.452149647873235	1.5990610054739132e-4	0.0026392705959713955
ENSG00000069702	TGFBR3	3.040595867989531	4.236594206744887	63.408083407783344	0.00016000838305402598	0.0026392705959713955
ENSG00000169764	UGP2	-1.760554805365314	8.878360333747288	63.335039806138674	1.605208884697074e-4	0.002645811060528154
ENSG00000109929	SC5D	1.6062646613872655	8.784608759389295	63.23134559317168	1.6128765060476982e-4	0.0026565298812967573
ENSG00000240694	PNMA2	-2.7581464840248793	2.243747004873337	63.15625855757431	1.6213731070216115e-4	0.0026685976419463927
ENSG00000083290	ULK2	2.126251415188611	3.8330281939715443	63.043837304907335	1.6269849050799516e-4	0.002675155050201709
ENSG00000130810	PPAN	-1.3448857126321159	6.92451811794186	63.032674971598624	1.6277026169033717e-4	0.002675155050201709
ENSG00000226137	BAIAP2-DT	2.6845278432234005	3.2216209942670266	62.99171905628182	1.6312456714294988e-4	0.002679047966641449
ENSG00000246363	LINC02458	4.306778883516927	-1.8661723443512102	39.768436153820666	1.6368933705028193e-4	0.0026863893214323967
ENSG00000198042	MAK16	-1.4335804879469243	5.986904812007214	62.80269436829912	1.645090746367233e-4	0.002697901517334962
ENSG00000175857	GAPT	7.110284036802608	-0.4601241023456267	61.45174265568105	1.6464473056802863e-4	0.0026981864897398485
ENSG00000168389	MFSD2A	-2.9013932946189165	3.276073959155484	62.76744980920413	1.6484937523154517e-4	0.002699242909792291
ENSG00000132744	ACY3	5.420219369316958	-0.8291087571061032	53.20157970894881	1.6494584500484192e-4	0.002699242909792291
ENSG00000168748	CA7	-4.4688668875224815	-0.5132671203851535	42.59201496789438	1.652389771910874e-4	0.0027021014678731796
ENSG00000197457	STMN3	-3.2320567173062944	4.973126382601942	62.63432594590861	1.6581596706533627e-4	0.0027091228261118218
ENSG00000277047	ENSG00000277047	3.601065536022447	-1.618486360722982	42.776011825082016	1.6590586481142448e-4	0.0027091228261118218
ENSG00000285082	ENSG00000285082	5.406375345228261	-1.3175319530591134	39.70550305642687	1.6684426566199843e-4	0.0027208026812633713
ENSG00000198695	MT-ND6	1.6293855088662046	6.114689057310781	62.48528009185914	1.6694919557265587e-4	0.0027208026812633713
ENSG00000255794	RMST	-3.6792226642209904	2.611720777739534	62.6326208156296	1.6697894764898825e-4	0.0027208026812633713
ENSG00000064195	DLX3	3.4081616852706995	0.6788392750622378	63.20982006702545	1.672149927486909e-4	0.0027208599453172632
ENSG00000142156	COL6A1	1.3589118475681448	7.25091904124292	62.44826235933933	1.6723678757651347e-4	0.0027208599453172632
ENSG00000111886	GABRR2	3.3673113640956562	-1.5784600848740566	42.54945883920784	1.6736457259843772e-4	0.0027208599453172632
ENSG00000102981	PARD6A	-3.5232670842281064	2.5419518427385497	62.49920917167833	1.674595547617674e-4	0.0027208599453172632
ENSG00000071553	ATP6AP1	1.242398948884707	8.216415721262512	62.39123559828429	1.676812191832073e-4	0.002722522400005213
ENSG00000112541	PDE10A	3.382372632612503	2.033880704790634	62.429281291069934	1.6801050464846916e-4	0.002723929198886489
ENSG00000113013	HSPA9	-1.3498324045464085	8.94016698338056	62.342104693865835	1.680653715682492e-4	0.002723929198886489
ENSG00000099864	PALM	2.683262874618084	2.638235515332157	62.34811421837597	1.6812608767456495e-4	0.002723929198886489
ENSG00000234928	LINC01659	3.7113001046142977	0.42419186632745987	62.89630172280807	1.6824772261599423e-4	0.00272396525785384
ENSG00000109790	KLHL5	2.1807415806602677	5.841965075274392	62.22881139112577	1.6895586966560376e-4	0.0027334902828452146
ENSG00000196839	ADA	1.7399774916830375	6.060335890978298	62.189941870671504	1.6926262168940668e-4	0.0027365123500912437
ENSG00000084674	APOB	4.084508785882439	3.0350332656260273	62.233117798143525	1.6938530822570525e-4	0.0027365564102300203
ENSG00000137965	IFI44	4.483124687049256	-1.658681661921624	45.03837115633815	1.6983840876547287e-4	0.002737982011104121
ENSG00000187957	DNER	-5.195567621858326	1.384991701319033	56.674150816377754	1.6991388843273463e-4	0.002737982011104121
ENSG00000118495	PLAGL1	5.019196393312574	5.072656194672532	62.11622260073318	1.6994814948010715e-4	0.002737982011104121
ENSG00000197043	ANXA6	2.3150224170026727	7.855621288056403	62.102740186763484	1.6995364403486917e-4	0.002737982011104121
ENSG00000139793	MBNL2	4.7659138512410655	4.210475339339172	62.09121562119524	1.7024211798134464e-4	0.0027400571657336535
ENSG00000197879	MYO1C	1.5641873177201473	5.757604798519999	62.05638488258853	1.7032268371954765e-4	0.0027400571657336535
ENSG00000197616	MYH6	5.26827738602871	1.6214263679123748	51.00440350477978	1.7110986666715698e-4	0.0027487545554456265
ENSG00000121579	NAA50	-1.289677243618136	8.055198551389795	61.95289395305154	1.7114994555601914e-4	0.0027487545554456265
ENSG00000185559	DLK1	3.0025313212102582	3.889773167012628	61.948758593530435	1.7122480375627897e-4	0.0027487545554456265
ENSG00000283757	ENSG00000283757	-3.0073309497751666	1.6072675916327992	61.99910868886507	1.7229694193502656e-4	0.0027623305543831088
ENSG00000102882	MAPK3	1.4069631888775518	6.168315757595673	61.80858022040773	1.7231265907799247e-4	0.0027623305543831088
BambuGene56906	NA	5.182204591859908	2.324913427670988	54.503255223305636	1.728984321342624e-4	0.0027695500134543925
ENSG00000141448	GATA6	7.132006393557265	3.9468507708279765	59.29660572668024	1.7303796134963837e-4	0.0027695500134543925
ENSG00000254510	ENSG00000254510	-3.422719636416212	0.8899923565664924	62.299396580894	1.7312722773917078e-4	0.0027695500134543925
ENSG00000287431	RENO1	4.3615671843641515	-0.39742448548549525	49.86872674691077	1.7333116080646147e-4	0.0027708692644127534
ENSG00000117154	IGSF21	-4.808096932693436	2.6366678931857495	62.04250121829742	1.7409189447531917e-4	0.002781081440315813
ENSG00000108175	ZMIZ1	1.8627024152238447	5.434198647263247	61.48394658327437	1.7496653559221043e-4	0.0027917807385956558
ENSG00000182050	MGAT4C	-3.51306501142207	1.9098678031165885	61.628043745605034	1.7500642013816358e-4	0.0027917807385956558
ENSG00000172081	MOB3A	2.324219478497103	4.799034088018985	61.41668108958604	1.7552719156561773e-4	0.0027981315821068286
ENSG00000173401	GLIPR1L1	-4.780786261706694	0.9013522340719184	45.79611602392284	1.7568184373626186e-4	0.0027982082707885946
ENSG00000189060	H1-0	1.8150150127109104	8.079919213258329	61.36699155275771	1.7593542928754345e-4	0.0027982082707885946
ENSG00000175175	PPM1E	-2.8428613094557527	1.6473469297144283	61.50773257402005	1.760130677517469e-4	0.0027982082707885946
ENSG00000151876	FBXO4	2.388787154698891	2.7233543811563203	61.364980669322605	1.7602265774950172e-4	0.0027982082707885946
ENSG00000288776	ENSG00000288776	4.146593621033335	-0.6266303653771834	51.03570397476991	1.7675198625336414e-4	0.0028078456200638876
ENSG00000164692	COL1A2	1.5448930841169954	7.020713462645512	61.23439375283114	1.7704284358429652e-4	0.002810508940741108
ENSG00000283563	ENSG00000283563	4.279074578412949	-1.8369455002646204	40.11569291200144	1.7771802877765167e-4	0.002817916123057591
ENSG00000172179	PRL	3.568952382028063	-2.3728956037995497	37.103655452272214	1.7793853358750593e-4	0.002817916123057591
ENSG00000120129	DUSP1	2.0126223133834382	5.537921549854615	61.11157732246729	1.7807702614009365e-4	0.002817916123057591
ENSG00000140479	PCSK6	2.8762139335520436	2.4293227650666025	61.12981314068931	1.7810287556441326e-4	0.002817916123057591
ENSG00000135929	CYP27A1	3.2853480323484665	4.900550073320723	61.10825537727154	1.7812708440509585e-4	0.002817916123057591
ENSG00000128652	HOXD3	5.878243337049955	0.6578723595664704	42.81804991216662	1.7841804546919887e-4	0.0028203058504423697
ENSG00000108557	RAI1	4.032409014969563	1.9008068410099224	61.50166031543153	1.785254097860241e-4	0.0028203058504423697
ENSG00000133863	TEX15	-2.342344035738956	2.661277017285922	61.01566040382869	1.7899204585008132e-4	0.002824847688786804
ENSG00000186831	KRT17P2	4.605750755003354	1.15019677431208	61.51380692024492	1.7906057154066802e-4	0.002824847688786804
ENSG00000105676	ARMC6	-1.587826234204207	6.031417500327957	60.97657190272379	1.7922256821407498e-4	0.0028254493615062046
ENSG00000116544	DLGAP3	-3.853242144507043	2.3602740037419396	61.19673832269064	1.793642581872753e-4	0.002825730288513898
ENSG00000213722	DDAH2	2.073085486823367	7.619314660320029	60.938429163470964	1.7954790238584737e-4	0.0028261260685372397
ENSG00000286391	ENSG00000286391	-4.116408268498571	-0.9876115741312502	41.345850211509124	1.7983525775000912e-4	0.0028261260685372397
ENSG00000170873	MTSS1	3.2244846295139293	4.603118369905527	60.90552607480454	1.7985049316726233e-4	0.0028261260685372397
ENSG00000175164	ABO	4.205811510605131	-0.7162016835067486	48.12655315138372	1.7988493124303315e-4	0.0028261260685372397
ENSG00000129757	CDKN1C	3.7284295149375692	3.965665650046946	60.86148291079408	1.8026886772159532e-4	0.002830208816562307
ENSG00000122862	SRGN	4.786395821879276	0.17181378819860985	44.99308901371855	1.805094746753993e-4	0.002830584408197106
ENSG00000007171	NOS2	3.2698269103775486	2.630557484307561	60.855245239619876	1.8054095712461817e-4	0.002830584408197106
ENSG00000136891	TEX10	-1.3451754131607212	6.914230814081588	60.741429729045635	1.8124125367069123e-4	0.002839612279351517
BambuGene57066	NA	-3.2267795764470195	-2.4443039773401045	34.97879487070309	1.81402670867146e-4	0.0028398371789296367
ENSG00000178804	H1-8	5.153827546984946	-0.6593824979293713	38.095991241546415	1.815045856075491e-4	0.0028398371789296367
ENSG00000141971	MVB12A	1.6373641424207606	6.100438929154732	60.68758390053166	1.8170781825892302e-4	0.0028410683688297133
ENSG00000175538	KCNE3	2.4408034945255803	2.4208620486293277	60.630756831195434	1.823238547057614e-4	0.0028487477901012527
ENSG00000012061	ERCC1	1.5315315523169784	5.742241020742764	60.57977159337253	1.8264667655738988e-4	0.0028518384569658985
ENSG00000101361	NOP56	-1.2763090377418327	7.2354129828721945	60.42425126006581	1.840120460765087e-4	0.0028711920623100662
ENSG00000166311	SMPD1	2.336270126961779	4.651352424515376	60.410079999886385	1.8414800765183479e-4	0.0028713495219095386
ENSG00000046653	GPM6B	-2.17375809243957	6.66022429825515	60.35494928971309	1.8462495395920282e-4	0.0028768199793151195
ENSG00000177181	RIMKLA	-3.576289258788272	3.4568459944376437	60.34239149808402	1.8487761726926504e-4	0.00287879058371773
ENSG00000135124	P2RX4	1.9649767334988812	5.468963587997724	60.23563990920129	1.8568651892967455e-4	0.00288941396304484
ENSG00000122180	MYOG	7.257034827583429	-0.32568579275506826	62.63343551022355	1.858979193668229e-4	0.0028907316541213115
ENSG00000136436	CALCOCO2	1.53972188373317	5.048310659153127	60.1778577856667	1.8620348998839848e-4	0.0028935109084573204
ENSG00000164985	PSIP1	-1.2383094390172296	8.76083594708729	60.158716952145134	1.863747190707875e-4	0.002894200198395374
ENSG00000258611	YBX2P2	-4.653665193264265	1.8375209666588557	60.75299088047924	1.8651131555410858e-4	0.0028943511091294727
ENSG00000197324	LRP10	2.1523470184370574	5.507505563385646	60.11697691304821	1.8675016611371877e-4	0.0028960875522679487
ENSG00000168334	XIRP1	11.141959320544332	1.6649967911226515	139.63960697195276	1.875176197201424e-4	0.0029060135469129674
ENSG00000213023	SYT3	-2.244286725205963	3.7857658981900912	59.95766218656545	1.8821909805395186e-4	0.002912356103809069
ENSG00000231713	ENSG00000231713	-4.799541371127305	-1.316449077258666	38.783670149653865	1.882434012628911e-4	0.002912356103809069
ENSG00000197046	SIGLEC15	4.9228473386467515	1.8089781786262533	56.62802660883311	1.8837415785318923e-4	0.002912356103809069
ENSG00000152492	CCDC50	1.633548287219541	6.349687853786897	59.89269746297668	1.887820116881892e-4	0.002912356103809069
ENSG00000079257	LXN	1.7627547500369107	4.925363498444011	59.88995779708944	1.8880765600468735e-4	0.002912356103809069
ENSG00000182557	SPNS3	5.308199788508148	-1.4100127019240665	38.25361376254275	1.8885953512557676e-4	0.002912356103809069
ENSG00000115183	TANC1	2.199591531860074	4.266687428412832	59.878862864859826	1.8892056690694627e-4	0.002912356103809069
ENSG00000085788	DDHD2	2.0145071484559103	4.396164899951639	59.86478178938444	1.8904801573130185e-4	0.002912356103809069
ENSG00000107815	TWNK	-1.7095536200589359	4.4165305741942	59.86138798553123	1.8907589820012412e-4	0.002912356103809069
ENSG00000187955	COL14A1	-3.6555622521679667	0.8438356460073173	60.31205441522556	1.8974688339759465e-4	0.002920719233512773
ENSG00000005801	ZNF195	-1.377086317995687	6.08982554846297	59.73706253363966	1.9020939229661402e-4	0.0029258642326839912
ENSG00000102678	FGF9	3.8195123427870286	1.1220296571703383	59.69966480588111	1.9041180517641787e-4	0.002927004110299491
ENSG00000161944	ASGR2	4.865754040314733	0.3605548988117107	48.34846916805956	1.9094747201901034e-4	0.0029332617721869792
ENSG00000186310	NAP1L3	-1.671668025043855	5.430414986277718	59.62953387957997	1.9120412052065524e-4	0.002934313055390135
ENSG00000131459	GFPT2	-2.2457122585120284	5.938496799753261	59.622094695514654	1.9127316821695298e-4	0.002934313055390135
ENSG00000263142	LRRC37A17P	-3.568281439600458	-1.3902729022751092	40.91913907640056	1.9251152673812187e-4	0.0029513259058804005
ENSG00000288015	ENSG00000288015	5.929209979743476	1.7226889112074604	56.18023713514566	1.933709590595715e-4	0.0029625106232820317
ENSG00000173852	DPY19L1	1.7758915999149751	5.052754472972577	59.358716493855816	1.9373942424392223e-4	0.0029661635878203718
ENSG00000253641	LINC03022	4.087741608426885	0.019620112388654697	56.98778732320756	1.9419490859050998e-4	0.0029685698422387335
BambuGene21849	NA	-6.381982740150928	4.332363125165475	59.603082885517	1.942493435646721e-4	0.0029685698422387335
ENSG00000136141	LRCH1	1.895414430279325	3.994210213138509	59.302112309060135	1.9428698818439545e-4	0.0029685698422387335
ENSG00000258461	ENSG00000258461	3.8049275083576317	-0.49136855023240883	52.82612520386833	1.9485935847800731e-4	0.0029753224133870835
ENSG00000268754	LINC01081	4.4983931867943445	-2.0953078828971146	37.08477725669061	1.950479667293429e-4	0.002976210178615231
ENSG00000143768	LEFTY2	-4.97312435964369	4.674185790531323	59.244774873565355	1.9536024739990674e-4	0.002978982596047241
ENSG00000254277	ENSG00000254277	-6.133846340849548	5.142712318766896	59.22188562269049	1.9560018874360756e-4	0.002979338462167944
ENSG00000093010	COMT	1.6765673801218883	5.8028331724124715	59.155877758067874	1.956669166556569e-4	0.002979338462167944
ENSG00000284237	LINC02767	3.902542646273514	-0.3756523061126702	53.08058932722682	1.9577539693099017e-4	0.002979338462167944
ENSG00000162944	RFTN2	2.7873179444764804	2.5889935773409984	59.116956974925294	1.9618513060403185e-4	0.0029835834662261165
ENSG00000099282	TSPAN15	2.235465318746468	5.560955525034697	59.02972672415854	1.9687890622438863e-4	0.002992139646096438
ENSG00000148908	RGS10	3.4123850160767706	3.103205797298607	59.01728785928845	1.9716458881640356e-4	0.0029944864181623157
ENSG00000104964	TLE5	1.7027701547311231	6.282402473290841	58.976864215328284	1.9738928480880077e-4	0.0029949286159965927
ENSG00000131724	IL13RA1	1.6723252198606877	5.479037462152046	58.969960598965855	1.9745627908376626e-4	0.0029949286159965927
ENSG00000122025	FLT3	-4.409146239067198	-1.5259137617848346	34.33034072470783	1.978920572316972e-4	0.0029981395389357458
ENSG00000165804	ZNF219	-1.8685511615028019	4.553157892123486	58.91805167827577	1.9796756476637685e-4	0.0029981395389357458
ENSG00000109832	DDX25	-2.7691531521872905	3.988083736850269	58.89822357117577	1.9818640383967743e-4	0.0029981395389357458
ENSG00000229546	LINC00428	-6.87198964079281	-0.5309172054169594	57.47690790597526	1.9819368861630302e-4	0.0029981395389357458
ENSG00000255122	ENSG00000255122	1.7074549272453179	4.230437455344343	58.855855088863706	1.9857306615780087e-4	0.002999822892800367
ENSG00000139540	SLC39A5	5.711692485570852	1.3875640331882177	57.76548056460834	1.986129860804665e-4	0.002999822892800367
ENSG00000164265	SCGB3A2	-5.435626329120978	2.274574637224794	59.14122361862922	1.9869947356748006e-4	0.002999822892800367
ENSG00000171560	FGA	11.383411242742778	1.8939194147174134	135.56349084007746	1.9958859951618225e-4	0.003011253394287797
ENSG00000182253	SYNM	4.215407488819818	4.231550021561352	58.72129866589453	2.0008400191786135e-4	0.0030167324862856925
ENSG00000198961	PJA2	1.7063212895761313	5.835097619855094	58.68096486432372	2.002804856262309e-4	0.0030177004214699994
ENSG00000175309	PHYKPL	1.4538745684404062	5.484450956011379	58.6493933037044	2.005922996159991e-4	0.0030194685260973905
ENSG00000287069	ENSG00000287069	3.7705729631916918	0.9768799531669757	59.33770387448217	2.0066255854653885e-4	0.0030194685260973905
ENSG00000138944	SHISAL1	-3.6386844753530645	1.2943647372982194	59.16584674772371	2.008687034481381e-4	0.003020578024429088
ENSG00000278921	EPB41L4A-DT	3.9491575771077976	-0.009601572517842383	56.53190139965645	2.0159146253123438e-4	0.0030283160975461657
ENSG00000079337	RAPGEF3	2.833203276533957	1.9697099554271473	58.56400710735175	2.0183132631938658e-4	0.0030283160975461657
ENSG00000148840	PPRC1	-1.4928935277044517	5.439541458673991	58.50087904371791	2.020675213462684e-4	0.0030283160975461657
ENSG00000280707	ENSG00000280707	-8.287370059847342	5.8482284722229485	58.99894108708686	2.0209323718202785e-4	0.0030283160975461657
ENSG00000225328	LINC01594	4.626567112049836	-0.4462758467800021	39.19945242986598	2.0218474846255542e-4	0.0030283160975461657
ENSG00000236345	SCAT8	7.773878396885884	0.12972556796568754	77.60122440215729	2.0223618590163583e-4	0.0030283160975461657
ENSG00000103089	FA2H	-4.8575763558256915	2.6985827061815195	58.85515467234873	2.0231254307646662e-4	0.0030283160975461657
ENSG00000131370	SH3BP5	3.0439914123743326	4.900932791474995	58.44335365738842	2.0265883390784649e-4	0.003031510373184127
ENSG00000135248	GARIN1B	-3.390610043745982	1.1518660527768758	58.72263670307715	2.0368645906242207e-4	0.0030423962527055797
ENSG00000163947	ARHGEF3	2.665952320399994	4.229891879920865	58.335931468652205	2.03744174539537e-4	0.0030423962527055797
ENSG00000105695	MAG	-5.093747882565856	-1.4802556972903562	51.41583293939733	2.0391916125153377e-4	0.0030423962527055797
ENSG00000253898	LINC01419	5.381429396732907	-1.3569685292119036	36.248929159572725	2.0392003640131646e-4	0.0030423962527055797
ENSG00000141179	PCTP	1.5417237799217254	6.391482217067195	58.27686182363343	2.0431946585160553e-4	0.0030447530845102416
ENSG00000125510	OPRL1	3.467926489711129	0.4914050334784808	58.53519772439909	2.0446594963839855e-4	0.0030447530845102416
ENSG00000077942	FBLN1	1.2442685607725454	7.393127158415023	58.261168964314344	2.0447842036952878e-4	0.0030447530845102416
ENSG00000112406	HECA	2.750960258610221	3.5803007470048707	58.24162258215682	2.0471701909386336e-4	0.003046317442641364
ENSG00000105699	LSR	-2.2375257908919726	6.854653307680896	58.217127553613615	2.049256302048876e-4	0.003046374087771801
ENSG00000167984	NLRC3	4.044974795086037	1.7361317813524386	58.617486024996445	2.0498791095606325e-4	0.003046374087771801
ENSG00000138792	ENPEP	4.116738387120291	3.2884814354786007	58.25737159672362	2.0520143617014475e-4	0.0030475619543706652
ENSG00000169856	ONECUT1	-2.8613681808028835	1.6792921179107838	58.24106716804636	2.0559108788805865e-4	0.003051098615657934
ENSG00000150990	DHX37	-1.9038562054366752	4.38170643424485	58.14133309199401	2.0570706956347107e-4	0.003051098615657934
ENSG00000131018	SYNE1	2.462532037618563	2.9749834337186254	58.096642004765975	2.0621457918377535e-4	0.003053537092256316
BambuGene45445	NA	4.5935869331861525	-2.05103729842172	43.02288351777319	2.0622997393887082e-4	0.003053537092256316
ENSG00000250046	NA	-4.8784969784468695	2.8407419562690666	57.8272018957064	2.0627304309867538e-4	0.003053537092256316
ENSG00000289358	ENSG00000289358	-3.9002720083967906	0.5833735093452238	58.09903780588952	0.00020659163478297271	0.0030562700211862344
ENSG00000285920	ENSG00000285920	3.5496525563258072	-2.0679677042279887	35.689225885201026	2.0725693761975924e-4	0.003061967080898135
ENSG00000135722	FBXL8	6.6314970332611605	-0.9222646947542106	56.0428731813446	2.073401572828293e-4	0.003061967080898135
ENSG00000234147	ENSG00000234147	3.581737838706361	-0.130081877412619	57.166751430181485	2.073794117125907e-4	0.003061967080898135
ENSG00000153898	MCOLN2	-4.021134584489555	-0.06524844882484941	44.14487226654912	2.0810179839422766e-4	0.003068743825679842
ENSG00000154639	CXADR	-2.0196807056561723	7.57947368997927	57.90732305017058	2.0810743022649114e-4	0.003068743825679842
ENSG00000185245	GP1BA	3.4869028767203334	0.8715799806499285	58.31472641458737	2.0931651457392487e-4	0.003083185867112885
ENSG00000282718	ENSG00000282718	-4.142512704889443	-0.5734597435538745	44.898663739642686	2.0935713256872956e-4	0.003083185867112885
ENSG00000048162	NOP16	-1.654656046078815	6.071576652543219	57.73813238298322	2.0987277508674245e-4	0.00308801631517129
ENSG00000157368	IL34	-4.9161990818498	1.2490316960001178	56.93737406114273	2.0995586992945253e-4	0.00308801631517129
ENSG00000106211	HSPB1	1.5767714388111993	5.783588207844703	57.6321149405632	2.109889335416238e-4	0.0030996331338290282
ENSG00000132635	PCED1A	1.923091967270136	4.1840602985069015	57.63058752937162	2.1101745821657376e-4	0.0030996331338290282
ENSG00000258498	DIO3OS	4.082274502222683	0.03331857283759788	54.95384561621905	2.1129360241722923e-4	0.0031005906220650734
ENSG00000186462	NAP1L2	-1.7382579330753576	4.014983247303412	57.599144948062104	2.113544808570572e-4	0.0031005906220650734
ENSG00000129595	EPB41L4A	2.424959776013341	4.065674926663991	57.53417509301207	2.120456139175669e-4	0.0031049621391748814
ENSG00000215595	C20orf202	3.5016110155325797	-1.6792442519610502	37.890463452464964	2.120468392426723e-4	0.0031049621391748814
ENSG00000116014	KISS1R	-3.6517982451658724	-0.2669626294881052	54.52419510476814	2.1206080189525097e-4	0.0031049621391748814
ENSG00000143469	SYT14	-2.2346490279082087	3.670848057988283	57.501926841356394	2.1239922633974116e-4	0.003105076234692887
ENSG00000100095	SEZ6L	3.8509975418111875	2.4638461012206694	57.571947646738714	2.1247335296676508e-4	0.003105076234692887
ENSG00000143162	CREG1	1.345414239914254	6.422653305711295	57.49190523827807	2.1247694206363304e-4	0.003105076234692887
ENSG00000289205	ENSG00000289205	-4.676270029377989	6.729928497618648	57.416424343395185	2.1329357712989076e-4	0.0031150147768803254
ENSG00000110628	SLC67A1	3.0442086636598633	3.996300106916437	57.3689451154784	2.1383450999478388e-4	0.003120916725528477
ENSG00000167670	CHAF1A	-1.4060528394071148	6.474779476626217	57.31205868907265	2.14406108487615e-4	0.003127258405894804
ENSG00000174442	ZWILCH	-1.3000737193728051	6.856955515601674	57.29916108097648	2.1454530598839411e-4	0.0031272891502921703
ENSG00000153214	TMEM87B	1.610599100371091	4.717746506018841	57.28514921138899	2.1469745104690964e-4	0.0031275084631431052
ENSG00000160948	VPS28	1.7994652259518245	4.957541074050185	57.26976987585439	2.1486367642363312e-4	0.0031279324738838024
ENSG00000155096	AZIN1	-1.2683109068734792	8.474328305491468	57.22498674933139	2.153483151336534e-4	0.0031329883704265954
ENSG00000174791	RIN1	2.592615064103235	2.6470038724753566	57.21520336768884	2.1557384492414255e-4	0.003134270586621759
ENSG00000081803	CADPS2	-2.61781367020632	3.296982967481694	57.18662762230825	2.1583718063143998e-4	0.0031357462789497782
ENSG00000007047	MARK4	1.8608303279516136	4.48768978149579	57.16851450331668	2.159707449940665e-4	0.0031357462789497782
ENSG00000162989	KCNJ3	5.174000482760039	1.0796902665043588	51.2331560091973	2.1620190864538301e-4	0.0031357462789497782
ENSG00000160229	ZNF66	-2.5125150136434597	3.650683851187998	57.12983539923796	2.1642891289704705e-4	0.0031357462789497782
ENSG00000270882	H4C14	-3.4132853152911258	-0.3672556204788384	51.48242393018646	2.1642897361320615e-4	0.0031357462789497782
ENSG00000167123	CERCAM	3.783926115771083	4.574029003243448	57.11169217147746	2.1663238655679105e-4	0.0031357462789497782
ENSG00000260742	ITPRID2-DT	3.451457616825673	-1.6930320697942132	38.873759444402054	2.1663756512470852e-4	0.0031357462789497782
ENSG00000187391	MAGI2	-2.5687373594121565	2.260366169192221	57.07788203720388	2.1724852192719728e-4	0.0031425956133184683
ENSG00000131069	ACSS2	2.4537007811976785	6.270589039204489	56.98149595483824	2.18012644690089e-4	0.0031507364850208957
ENSG00000272896	ENSG00000272896	5.103918968868729	-1.1503815186676152	33.872511598409474	2.1808753769279301e-4	0.0031507364850208957
ENSG00000157601	MX1	-3.575519953783393	1.8223906295331371	57.18539100043233	2.1835513600658362e-4	0.003152394245532131
ENSG00000183032	SLC25A21	-2.074860746081954	3.3373109829755667	56.94324577247504	2.184786648336971e-4	0.003152394245532131
ENSG00000138639	ARHGAP24	4.000232146295881	1.8160555390257298	57.32182436513537	2.1864303331510466e-4	0.0031527717294463765
ENSG00000167861	HID1	1.917414735433777	4.408921683040086	56.910479272093255	2.1880990073243657e-4	0.0031531847476363507
ENSG00000173641	HSPB7	4.311772047384014	-1.8153247518035727	32.91227265063421	2.194676280173117e-4	0.0031593477808015188
ENSG00000139926	FRMD6	1.9576263685763118	4.484701365105246	56.84702473046465	2.195145639387343e-4	0.0031593477808015188
ENSG00000054392	HHAT	3.2462316343248006	1.9198128640420145	56.83881431020607	2.2028312353530063e-4	0.003168410223258057
ENSG00000186871	ERCC6L	-1.6119596427401999	4.626662950501309	56.74582839556895	2.2064079237693764e-4	0.003171554981539194
ENSG00000107819	SFXN3	3.3744965117160386	3.4424626974951646	56.70386834001208	2.212734650076514e-4	0.0031786462744046247
ENSG00000291012	ENSG00000291012	3.4288644230684038	0.08445199376508948	52.04435234780791	2.2194852470080505e-4	0.0031832988854323353
ENSG00000182957	SPATA13	-1.9377938200473865	3.640657389180001	56.61783223990891	2.2209426556864985e-4	0.0031832988854323353
ENSG00000121933	TMIGD3	3.7768905011295577	-1.280783392371865	41.77616687896125	2.2238411515643124e-4	0.0031832988854323353
ENSG00000269404	SPIB	-5.7108669805373795	2.5701860067237035	52.87515105180804	2.2242250133725966e-4	0.0031832988854323353
ENSG00000204121	ECEL1P1	-5.811935805623519	0.5639250056194479	53.463657220033674	2.22452193921516e-4	0.0031832988854323353
ENSG00000188921	HACD4	2.291688292273494	2.7191544689921927	56.58132196524763	2.2256690959684424e-4	0.0031832988854323353
ENSG00000116675	DNAJC6	2.8032133210021395	3.5429980237793384	56.56479547263755	2.2272512031072919e-4	0.0031832988854323353
ENSG00000277161	PIGW	-2.0715002516344816	5.439447206445745	56.55507733522652	2.2278414407983136e-4	0.0031832988854323353
ENSG00000240563	L1TD1	-4.488410155504676	8.344223187946394	56.545691371492424	2.2289026328802796e-4	0.0031832988854323353
ENSG00000285958	ENSG00000285958	3.0530187395863164	2.311000005089107	56.58729720350016	2.2299279409612797e-4	0.0031832988854323353
ENSG00000130158	DOCK6	2.7207698145370176	4.958675535982844	56.51551512544506	2.2324600501527405e-4	0.0031849204918126526
ENSG00000198890	PRMT6	-1.3252760099514806	6.544424305933033	56.473779405387155	2.2370876755049146e-4	0.0031886607995681056
ENSG00000180011	PTGR3	2.419038763820953	2.6928498263438474	56.475348388934634	2.2378774066756694e-4	0.0031886607995681056
BambuGene57544	NA	11.133743070541954	1.6770598586284744	128.26154557970995	2.2424214192220932e-4	0.003193140912315505
ENSG00000134207	SYT6	-3.8974590790517336	4.848222416040489	56.375265892023016	2.2488453191038524e-4	0.0032002906687084894
ENSG00000104825	NFKBIB	-1.6508437324408685	5.61293246813103	56.267124082292675	2.2608365768012328e-4	0.0032142121829092803
ENSG00000101204	CHRNA4	-3.7564884191313856	-0.9388012103793503	40.60780298862661	2.2614459729832523e-4	0.0032142121829092803
ENSG00000138411	HECW2	3.07082415181906	3.425765305259363	56.251022178977536	2.2637755702135915e-4	0.0032155198199073755
ENSG00000089902	RCOR1	1.7396865063938136	5.2339482391692975	56.19090193326557	2.2696804722224627e-4	0.0032219011158891612
ENSG00000196338	NLGN3	-2.541357060354174	2.9449194345920584	56.17900419842522	2.2723363588246617e-4	0.0032228086712696707
ENSG00000176160	HSF5	3.1669080823947113	-0.9698417143211147	43.998683274557536	2.273244635471295e-4	0.0032228086712696707
ENSG00000160716	CHRNB2	-3.7449022594492667	0.3143754893448895	47.727231695763294	2.2754537573390897e-4	0.0032228086712696707
ENSG00000149328	GLB1L2	-2.6136627742334273	2.0115686065777743	56.16832165489191	2.275970879105488e-4	0.0032228086712696707
ENSG00000130477	UNC13A	-2.418492405419519	3.922360150308858	56.12726700005282	2.2774335084566793e-4	0.003222879230453708
ENSG00000179750	APOBEC3B	-1.621692773928973	4.595488453820999	56.058683666372744	2.285175806198454e-4	0.0032313243683721976
ENSG00000163239	TDRD10	4.102655445587451	0.7201357916363968	56.098487684151216	2.2862342322254635e-4	0.0032313243683721976
ENSG00000110665	C11orf21	6.646979887680788	-0.9010123365463507	54.897458301054556	2.2880621961003902e-4	0.0032319055614515235
ENSG00000244300	GATA2-AS1	10.891883048230193	1.4288090016441353	126.86415481636264	2.294646138363247e-4	0.003239199734427128
BambuGene17572	NA	4.238033048156333	-2.323298475607566	38.72263097811106	2.2961722867683075e-4	0.003239349548902822
ENSG00000251129	LINC02506	4.171566574272006	0.04699103935433127	53.07185433908144	2.3088071377825795e-4	0.0032549370017003272
ENSG00000279822	ENSG00000279822	-3.193844729148662	-1.9754044689150585	35.52649984981853	2.3100749630689243e-4	0.0032549370017003272
ENSG00000186648	CARMIL3	-3.257238538287261	0.8315393171415792	56.16453909260285	2.3237317110077707e-4	0.0032721585056487198
ENSG00000104321	TRPA1	5.505080756019911	3.9600926679807924	55.82163297248321	2.3277504787284735e-4	0.003274049284522434
ENSG00000138468	SENP7	2.268179301448641	3.9600435972021644	55.69429182982096	2.328615439137106e-4	0.003274049284522434
ENSG00000180053	NKX2-6	4.194056260961935	-0.20415077698559148	50.20335843056267	2.3293801458793226e-4	0.003274049284522434
ENSG00000111644	ACRBP	2.865855650043224	1.2239581645856583	55.80694005477367	2.3323283020641123e-4	0.003276174459771338
ENSG00000134330	IAH1	2.088427097861509	5.0010558864234955	55.633602487454404	2.3357399204793658e-4	0.003278947634829249
ENSG00000196562	SULF2	1.5947162383779092	4.836044962324242	55.59552504945509	2.3403432936737887e-4	0.003283389373633854
ENSG00000138111	MFSD13A	-2.4997945122949634	3.378781738890078	55.57723094389674	2.3431107314638144e-4	0.0032852515062171193
ENSG00000101940	WDR13	1.3491026077576878	5.782247153801099	55.54136048009763	2.346908921557029e-4	0.003286075298024362
ENSG00000240216	CPHL1P	4.590716742008128	-2.0483800356329382	38.62757487239983	2.3478100261118708e-4	0.003286075298024362
ENSG00000183283	DAZAP2	1.343399638799938	6.949956058649659	55.53140128031249	2.348118601726206e-4	0.003286075298024362
ENSG00000128655	PDE11A	3.617857778796231	-0.06377564446698135	52.26041119826787	2.3504205704849256e-4	0.003286075298024362
ENSG00000206073	SERPINB4	-4.66262234692467	2.1003044953101604	55.9499421804618	2.3521739385482432e-4	0.003286075298024362
ENSG00000128342	LIF	-3.5951776119687024	0.6568700922207965	56.29193445084084	2.3523412947894893e-4	0.003286075298024362
ENSG00000010319	SEMA3G	4.495484730354606	4.109595863136187	55.493737507965704	2.3548118712857599e-4	0.0032875133664486385
ENSG00000146278	PNRC1	1.6172564763426822	5.864840482999515	55.44513416935424	2.3586434198794257e-4	0.0032908485439932388
ENSG00000164344	KLKB1	-6.136225164017541	3.228631006762242	55.92969925223075	2.371470355925232e-4	0.0033067226014282637
ENSG00000189120	SP6	5.777863501732279	5.261558180295589	55.203334235409834	2.3903627672234703e-4	0.003329471901089487
ENSG00000112773	TENT5A	2.1111498382539122	3.3532674129471327	55.174322429675804	2.392474080768374e-4	0.003329471901089487
ENSG00000242352	FAM91A3P	-4.762363541481818	-1.6973324157226377	37.03382460626781	2.39286660604271e-4	0.003329471901089487
ENSG00000100031	GGT1	1.594374836896529	5.026804278836193	55.16201342770933	2.3936234954351915e-4	0.003329471901089487
ENSG00000197993	KEL	2.981714226717586	3.1661566174774136	55.1328483071298	2.399805409530224e-4	0.0033360366241440265
ENSG00000177697	CD151	1.3629922647474575	7.065777629909934	55.040969385030074	2.4087799880594056e-4	0.0033464731478447724
ENSG00000165238	WNK2	-3.400918755718069	3.0012877723834435	55.03565997957581	2.412400036843823e-4	0.003349462546590462
ENSG00000263571	ENSG00000263571	-4.710733904883123	0.9169027498928342	51.066157866538354	2.4178086913354625e-4	0.0033535282323395857
ENSG00000287281	ENSG00000287281	3.7233200866021234	-1.4702341279286124	37.479611169389166	2.4182684298608708e-4	0.0033535282323395857
ENSG00000175556	LONRF3	3.787776643019175	0.840756790754005	54.95827184551669	2.4272125744459564e-4	0.0033634882194192566
ENSG00000244586	WNT5A-AS1	4.69637398599633	-1.4703918879615818	35.262807047570654	2.4293080004736704e-4	0.0033634882194192566
ENSG00000166428	PLD4	4.440614960880038	-1.6918135529098595	32.810734971967634	2.4298740073658317e-4	0.0033634882194192566
ENSG00000261236	BOP1	-1.3817438636337473	6.572564899762581	54.85800022417348	2.4319399968076078e-4	0.003364306561987577
ENSG00000173559	NABP1	2.2306189280517983	3.5774108507641804	54.81533039333333	2.437737125566589e-4	0.0033702823823287898
ENSG00000224374	ENSG00000224374	5.1121029051586095	-0.7276027734731603	34.57541042243643	2.439279597969909e-4	0.0033703722706777445
BambuGene32842	NA	3.1246739443476117	1.4257862851036098	54.98981554982848	2.442948428360248e-4	0.0033733982777090785
ENSG00000163762	TM4SF18	3.0342563847261426	6.157785035711705	54.73765630208803	2.44738012239466e-4	0.0033774734030288557
ENSG00000189058	APOD	3.3243745842910446	-1.0265626387230444	40.88913940607818	2.4505646824532983e-4	0.003379823551156266
ENSG00000005073	HOXA11	3.8616083519799616	-1.3745589535797	43.290542487601435	2.464034499271778e-4	0.003395420661232804
ENSG00000137124	ALDH1B1	-1.3565365740175812	6.487938610815605	54.60190655553304	2.464850348501457e-4	0.003395420661232804
ENSG00000204860	FAM201A	-3.8227621410901644	1.438569965593522	54.88609104821314	2.4901460869142266e-4	0.003427851739812552
ENSG00000140451	PIF1	-1.6226769116198039	5.320842321016206	54.39861535999623	2.491398467740317e-4	0.003427851739812552
ENSG00000272031	ANKRD34A	3.6621699727934596	-0.4716404586246461	47.4793811543132	2.4944074346031227e-4	0.003429490651696238
ENSG00000249152	LNCPRESS2	-7.8073313051647535	6.269436481156841	54.57175489003895	2.495596388662e-4	0.003429490651696238
ENSG00000153395	LPCAT1	-1.5580996957704571	6.419536508863051	54.325073125230034	2.501088918940359e-4	0.0034337909555770185
ENSG00000117385	P3H1	1.2197915833180963	7.163030842071408	54.32017068597854	2.5017361775245506e-4	0.0034337909555770185
ENSG00000145649	GZMA	5.546905117589902	-0.2848950798768623	45.22663277387609	2.50454092841255e-4	0.00343557352128365
ENSG00000087258	GNAO1	-2.629755848262207	2.4829228499038973	54.27077738226193	2.5113160089843125e-4	0.0034421983524409315
ENSG00000283567	C19orf85	-4.6309621997039345	-0.8393087711496215	51.51363856519605	2.5123883293065715e-4	0.0034421983524409315
ENSG00000095370	SH2D3C	3.97960229631011	5.004748050121934	54.199711981806516	2.5181235567318537e-4	0.0034479852686774936
ENSG00000253348	ENSG00000253348	-5.371861146015309	-0.7170848930837439	42.11541813882665	2.519904824909337e-4	0.003448329548780977
ENSG00000172461	FUT9	-4.697417079277276	2.031169366924639	54.81860733631063	2.521398249766206e-4	0.003448329548780977
BambuGene7141	NA	-3.1798104974901906	2.100794827188772	54.19542074584456	2.5264924599394676e-4	0.0034532262430281087
ENSG00000243232	PCDHAC2	-2.1971930875914225	2.6884129866406385	54.09982632584921	2.532523889540371e-4	0.0034593973034847273
ENSG00000250511	NA	5.406448999707885	1.554792028038878	53.30316753774037	2.5361966122717524e-4	0.0034623409407027656
ENSG00000144407	PTH2R	-3.0452750518080483	-1.881266404410985	36.65739589967676	2.5387717714565086e-4	0.0034637835915350404
ENSG00000118257	NRP2	2.490667492129516	5.958362084123138	54.031754875010584	2.5403005342915225e-4	0.0034637977159747884
ENSG00000156265	MAP3K7CL	3.483783191944229	-0.25610832518078064	49.76189921372495	2.542878996833955e-4	0.003465242274538601
ENSG00000104331	BPNT2	1.6226756416912667	5.945555271799702	53.971234255834716	2.548436518560393e-4	0.003470742320083563
ENSG00000090539	CHRD	3.2089681577225004	1.1416953669089205	54.2272783061148	2.550431946825197e-4	0.0034713874445689973
ENSG00000277270	ENSG00000277270	-3.7939302123620693	-0.016020261402317767	50.456857967869205	2.552263226919232e-4	0.0034718085111795777
ENSG00000166848	TERF2IP	1.473110910041996	5.86197935696486	53.924868422164764	2.5547278148919873e-4	0.0034730900425098935
ENSG00000011201	ANOS1	-3.54559474711191	3.682956027752483	53.914056964584205	2.557712467837518e-4	0.003474689819379867
ENSG00000075420	FNDC3B	1.57309310210465	6.0682469114972655	53.893828187033485	2.5589509453612905e-4	0.003474689819379867
ENSG00000250241	PCDH10-DT	4.791952240555764	2.9944360822203433	54.01155937601357	2.560644691857924e-4	0.0034749212796349174
ENSG00000233834	GIRGL	-4.742175058930956	1.02276643226172	51.960686982863976	2.56353601768258e-4	0.0034749599568111834
ENSG00000163191	S100A11	2.3773635047812305	5.403814575593791	53.85923999272446	2.5637197998041477e-4	0.0034749599568111834
ENSG00000179914	ITLN1	3.623515602770068	-0.24307418475602663	52.58414829736232	2.5678620514685513e-4	0.0034774320952310435
ENSG00000278893	ENSG00000278893	5.105415161019242	-1.614786446129311	37.21823530054697	2.5685924427776204e-4	0.0034774320952310435
ENSG00000128709	HOXD9	8.89245745972217	1.2699761623764714	73.97328412057625	2.58269720621119e-4	0.003494453657656563
ENSG00000164850	GPER1	3.4712124771721196	1.2494086708737218	53.9744210390553	2.590970988670948e-4	0.003502741267407823
ENSG00000139579	NABP2	-1.3743556131261436	5.588653070734521	53.65401070427041	2.591893415476243e-4	0.003502741267407823
ENSG00000137509	PRCP	1.7575527615722284	7.2516080607300575	53.63721363726699	2.5942189633578166e-4	0.003503759519704584
ENSG00000117758	STX12	1.5581809966063906	4.716964574356432	53.62646226341367	2.5957187393918756e-4	0.003503759519704584
BambuGene37765	NA	5.877131690573952	1.639731844228116	39.78341065847692	2.6029139168144477e-4	0.003511393984055067
ENSG00000257056	LINC02282	-3.020085549235659	-2.12019958778043	34.293201840693534	2.6052055521904834e-4	0.003512408336676673
ENSG00000059758	CDK17	1.679097777019118	5.742672702377788	53.53360839383341	2.608641891716417e-4	0.0035149639004037154
ENSG00000287263	NA	4.718912986382834	0.23272198135922742	45.01273595452748	2.628100314863865e-4	0.0035390923484459554
ENSG00000156535	CD109	2.86370706032005	4.625540766927363	53.37749577958307	2.630781947746092e-4	0.003540613439055094
ENSG00000178401	DNAJC22	3.5910783952867846	1.3130396187098483	53.673421624629995	2.6325771980334673e-4	0.0035408631039590267
ENSG00000174358	SLC6A19	7.086442037087761	-0.5634441710460403	65.89706090280147	2.6340718426347834e-4	0.0035408631039590267
ENSG00000265666	RARA-AS1	3.638495500952654	-0.25731813433132517	51.72192846629949	2.636234657847504e-4	0.0035416834519915934
ENSG00000172232	AZU1	4.177337316803135	-2.360661707638659	34.894561078030556	2.641295801306685e-4	0.0035463943389881162
ENSG00000136982	DSCC1	-1.4610081290730967	5.319800081220658	53.276149429177615	2.644939747036816e-4	0.003549197971141403
ENSG00000165124	SVEP1	3.7299935328714344	2.618586242983555	53.20023782110786	2.6613503067979787e-4	0.0035669533209406576
ENSG00000271503	CCL5	5.590109622077186	-1.183601543526299	50.97154712040557	2.662402055828542e-4	0.0035669533209406576
ENSG00000152804	HHEX	5.401808164860806	5.586215316679875	53.15666073418936	2.662862311749053e-4	0.0035669533209406576
ENSG00000180884	ZNF792	2.108760420011604	3.683372231947552	53.09298149600381	2.671441206420355e-4	0.003572255375968839
ENSG00000184557	SOCS3	2.6364514797161376	6.072661643160379	53.08817001653699	2.671862021907234e-4	0.003572255375968839
ENSG00000225663	MCRIP1	1.444963252830738	6.818578765120375	53.08455054896194	2.6723793639753734e-4	0.003572255375968839
ENSG00000157005	SST	5.300267084178438	-0.2384924734573836	54.29427035983996	2.6730843094769453e-4	0.003572255375968839
ENSG00000078804	TP53INP2	3.3511912154431576	4.670890443006579	53.04782925275093	2.678092604844822e-4	0.0035768529567751805
ENSG00000082516	GEMIN5	-1.3658719244459145	5.505623856501179	53.00008256065289	2.684599951515084e-4	0.003583446114333651
ENSG00000196126	HLA-DRB1	2.893253062240508	3.0884020537241623	52.97766078220602	2.6888880269387145e-4	0.003587070974884559
ENSG00000100823	APEX1	-1.1256653156072691	8.985589828604228	52.95336249800358	2.691386188813053e-4	0.0035883051863941184
ENSG00000258604	ENSG00000258604	3.773206950447858	1.4708196494062633	53.3475054304641	2.701642829077004e-4	0.003599875947249101
ENSG00000183431	SF3A3	-1.2286893478274357	8.055717359681463	52.8323223120024	2.709081416091188e-4	0.003605367809407265
ENSG00000111275	ALDH2	2.0952083443749254	7.089987358266903	52.82223088696852	2.7105640871486673e-4	0.003605367809407265
ENSG00000124875	CXCL6	-5.072308825976587	2.2044830948806617	45.26566994252788	2.717162828234905e-4	0.003605367809407265
ENSG00000234084	ENSG00000234084	6.329464417356528	-1.1943421577702866	51.76106344720748	2.717301379091399e-4	0.003605367809407265
ENSG00000163406	SLC15A2	-3.450107426929657	0.6946585707735048	53.393580287140146	2.7174753218271063e-4	0.003605367809407265
ENSG00000204209	DAXX	-1.1874064476686457	7.34055139254919	52.758258560786345	2.7199847090714257e-4	0.003605367809407265
ENSG00000204217	BMPR2	2.1134320114424434	5.495450601727185	52.73692241285712	2.7231414401907944e-4	0.003605367809407265
ENSG00000118526	TCF21	5.721502686978664	0.9184222962257338	42.12463426588209	2.724779897592635e-4	0.003605367809407265
ENSG00000047634	SCML1	2.6217665364671783	3.7525282377650293	52.72243287931307	2.7256426398210125e-4	0.003605367809407265
ENSG00000178217	SH2D4B	3.814274080483919	-0.4016897232868463	47.0601307552613	2.725930084889413e-4	0.003605367809407265
ENSG00000181195	PENK	4.145127401290899	4.624317434518076	52.71803252582116	2.727056738464369e-4	0.003605367809407265
ENSG00000240184	PCDHGC3	1.9768269506632743	5.223769881236249	52.70745302536808	2.727503942746363e-4	0.003605367809407265
ENSG00000165169	DYNLT3	2.597046008656925	6.114918781499267	52.70104404878388	2.7284507112563714e-4	0.003605367809407265
ENSG00000106004	HOXA5	11.008835315776922	1.5274646068371782	116.81507215743099	2.728591657857084e-4	0.003605367809407265
ENSG00000140030	GPR65	6.435043082742801	-1.1145265369986328	51.21051930203205	2.7294714215528434e-4	0.003605367809407265
ENSG00000110446	SLC15A3	-4.504569355577183	1.7990218923413543	52.4031762830817	2.731646301857698e-4	0.0036054832862484356
ENSG00000013288	MAN2B2	2.1914215576063727	2.8471002529813036	52.67737461720979	2.7327198851146524e-4	0.0036054832862484356
ENSG00000170271	FAXDC2	2.2658914900621947	3.0396651477489938	52.624187491619544	2.740507513525454e-4	0.003613668057719229
ENSG00000156127	BATF	3.3643607742295942	-1.7775533870976485	36.597061617404734	2.7544765684909227e-4	0.0036299895713700135
ENSG00000160208	RRP1B	-1.3065412587411407	6.904611447159016	52.50483957481345	2.757731500859717e-4	0.0036305343418688092
ENSG00000258417	ENSG00000258417	-4.9764745679279665	-1.0342245444460867	30.91691584392219	2.758072950402703e-4	0.0036305343418688092
ENSG00000165914	TTC7B	1.8078362297261088	3.9253500171038187	52.44642244546531	2.766694920085535e-4	0.003638255556545077
ENSG00000289201	ENSG00000289201	-4.2568181577352275	-0.8524476575858717	36.24261889097789	2.7678743299527225e-4	0.003638255556545077
ENSG00000135047	CTSL	1.289299931694423	6.846094952519009	52.43190070592555	2.768723323760413e-4	0.003638255556545077
ENSG00000197385	ZNF860	-3.506373803078048	1.2297296715667854	52.83951750632507	2.776158343401375e-4	0.0036459253960663307
ENSG00000179051	RCC2	-1.3319530613682062	7.842322581948756	52.36343955578503	2.779092715531552e-4	0.0036468391809773067
ENSG00000168067	MAP4K2	2.2997215376667133	4.7572358963908545	52.35740371942562	2.7801570369129046e-4	0.0036468391809773067
ENSG00000148175	STOM	2.968511431039489	6.329198385386837	52.346636517482445	2.781650085437714e-4	0.0036468391809773067
ENSG00000184005	ST6GALNAC3	1.6564975588472997	5.261912655223658	52.325397101687706	2.7848814862723153e-4	0.003648978544792881
ENSG00000100605	ITPK1	-1.4607231757366177	5.334439823577254	52.2608133752538	2.794737875230971e-4	0.0036597910682990187
ENSG00000174348	PODN	3.2643728052432595	-0.9019599883949988	41.027899158419075	2.7969825315558947e-4	0.003660629117031157
ENSG00000254737	OR10G4	3.312452480110911	-1.6469340329856597	39.467120262154744	2.8007765731087684e-4	0.0036634928432200246
ENSG00000129657	SEC14L1	2.5030573077667078	6.3485640960043215	52.19790602937198	2.804380518612239e-4	0.003664526812353594
ENSG00000136698	CFC1	8.239380616846136	6.039904631067372	38.23986225648247	2.804779859008143e-4	0.003664526812353594
ENSG00000242247	ARFGAP3	1.9387003560481304	5.126276367691568	52.14681118216033	2.8122514472725245e-4	0.003672157659874939
ENSG00000107831	FGF8	-6.930385514868511	2.7514572429208517	47.37957251145627	2.813839904200155e-4	0.003672157659874939
ENSG00000116017	ARID3A	1.759443013331984	5.642905720639423	52.125849661756654	2.815481897461138e-4	0.0036721997166885923
ENSG00000151576	QTRT2	-1.3183131038588751	5.914087181551732	52.087919482464585	2.8213476015521847e-4	0.0036761531059730326
ENSG00000162650	ATXN7L2	-1.8604556155683563	3.3826321015632526	52.084226146302726	2.822325179945798e-4	0.0036761531059730326
ENSG00000103460	TOX3	-3.8887409524769945	2.416519710282362	52.264993642987285	2.8233474669756063e-4	0.0036761531059730326
ENSG00000129968	ABHD17A	1.6003751383129574	4.484332394990622	52.030407255961855	2.8303304198441613e-4	0.003681058719178192
ENSG00000186297	GABRA5	-4.12548189371752	2.6848094395298205	52.21873096083555	2.830342360791929e-4	0.003681058719178192
ENSG00000139117	CPNE8	2.0816471445502858	4.186255914412025	51.99004405365208	2.8367286164621207e-4	0.003686905248616622
ENSG00000149499	EML3	1.7633345008725108	4.274597362181362	51.981336796107435	2.83807014578765e-4	0.003686905248616622
ENSG00000143851	PTPN7	4.634980209158913	1.7877228406663503	52.308490977267034	2.8483547773389237e-4	0.003698159885068613
ENSG00000266338	NBPF15	2.677168068099563	4.479884187789725	51.87085219089987	2.8554080270496525e-4	0.003705208641243269
ENSG00000136383	ALPK3	1.822386545962106	4.9078710614714725	51.77423447641902	2.870496762988396e-4	0.0037226703898403236
ENSG00000126882	FAM78A	3.5982328846868135	3.3104753103318796	51.74416441536676	2.8773134902337644e-4	0.003729390644273445
ENSG00000124818	OPN5	4.911337748747758	0.08289359135452208	41.69892882731349	2.8835161896138725e-4	0.0037350417422857885
BambuGene3306	NA	-4.870968676802779	-1.6245195851391248	36.22524664232303	2.8849480755337365e-4	0.0037350417422857885
ENSG00000139722	VPS37B	1.893230939795629	4.3413911855711556	51.62628852736081	2.894212668839841e-4	0.0037442833803048216
ENSG00000197852	INKA2	-2.4876708260970095	2.7937171749514023	51.62687689125746	2.895369052629189e-4	0.0037442833803048216
ENSG00000086288	NME8	3.5968890523907042	-0.8318480350862127	39.7267239027912	2.9006164749932644e-4	0.003748944080880813
ENSG00000166750	SLFN5	2.563491284650136	3.725750023471661	51.519152570975834	2.911764913095968e-4	0.0037612220383660944
ENSG00000153904	DDAH1	-1.5238351636261946	5.0592641698518435	51.48674999525392	2.9165277256930106e-4	0.00376491733892912
ENSG00000180537	RNF182	-2.628858215771487	1.6495040441494895	51.52942303474375	2.9179264664328793e-4	0.00376491733892912
ENSG00000157873	TNFRSF14	4.085338818547719	-0.9480180012002196	36.476951671015385	2.9209067432555617e-4	0.0037666322570461203
ENSG00000245694	CRNDE	2.172206149983851	3.388491872371593	51.37857241868147	2.934550488790536e-4	0.0037801370779853797
ENSG00000140406	TLNRD1	1.6759200309783717	6.496393272315013	51.374893583890675	2.9346934793582797e-4	0.0037801370779853797
ENSG00000133103	COG6	1.3363696797285303	5.5382379035164675	51.281096958203804	2.9500490519639367e-4	0.0037977719510948827
ENSG00000279289	ENSG00000279289	3.35520647649572	-1.4797260072273046	38.3335915778849	2.953255121549633e-4	0.0037997549821088676
ENSG00000108219	TSPAN14	1.5915835938939988	6.18124734469925	51.192313795303704	2.964678594057415e-4	0.003812302597950268
ENSG00000124207	CSE1L	-1.1883536771047956	8.545888536560113	51.16192847179114	2.969706577731328e-4	0.003816616701476454
ENSG00000142208	AKT1	1.3610565014772251	5.825061739527526	51.13283469364829	2.974534316693817e-4	0.003818167439416208
ENSG00000034510	TMSB10	1.965535595432458	6.54178030395419	51.1283825760566	2.975274335724678e-4	0.003818167439416208
ENSG00000091127	PUS7	-1.3314703403470667	5.855310439908502	51.12440669648375	2.975934467509214e-4	0.003818167439416208
ENSG00000087074	PPP1R15A	1.6119331833503798	5.591726838244345	51.082366837787234	2.9829316323987473e-4	0.0038245803843350444
ENSG00000011677	GABRA3	-2.500707329079551	2.173162766770819	51.0832257065397	2.986454560048071e-4	0.0038245803843350444
ENSG00000276045	ORAI1	1.907984084410503	3.6188611272213165	51.052553706827894	2.9881045458140674e-4	0.0038245803843350444
ENSG00000165071	TMEM71	4.762778757054814	-1.4499861403543022	30.36126817291465	2.989579728700193e-4	0.0038245803843350444
ENSG00000250644	ENSG00000250644	3.632955962260445	0.7789462837512027	51.61696914194511	2.9917047829366316e-4	0.0038245803843350444
ENSG00000168487	BMP1	2.582389475206021	3.872106764082656	51.02250967815089	2.99326479651956e-4	0.0038245803843350444
ENSG00000204103	MAFB	4.256986923589926	4.622926617256279	51.02966320499862	2.993628012508533e-4	0.0038245803843350444
ENSG00000215612	HMX1	6.854056387014277	-0.698490406895278	51.18974925796186	2.994345329836222e-4	0.0038245803843350444
ENSG00000162545	CAMK2N1	2.9954637849622725	1.7319335750463782	51.02742434211285	3.0018556811423286e-4	0.0038272400903247615
ENSG00000144339	TMEFF2	-3.376796346854512	0.528676021902504	51.6680309323262	3.002341761206805e-4	0.0038272400903247615
ENSG00000171126	KCNG3	-4.221577101856125	0.20440893660128448	38.03922038917278	3.0033952273500334e-4	0.0038272400903247615
ENSG00000159251	ACTC1	4.184784233290852	9.47251445857739	50.958347118605495	3.003694078856964e-4	0.0038272400903247615
ENSG00000166801	FAM111A	-1.5654280811402204	4.347524858090301	50.946441420628766	3.005856037805118e-4	0.0038272400903247615
ENSG00000145757	SPATA9	3.649729588861053	0.06100609604250536	51.11172744238786	3.0064940565763514e-4	0.0038272400903247615
ENSG00000146966	DENND2A	2.177233975651215	2.9352284075305084	50.92692618126177	3.0097277203971633e-4	0.0038292196741606293
ENSG00000137203	TFAP2A	6.054034978158186	3.801894752938267	51.25275469876329	3.0139800533924465e-4	0.0038322483333218596
ENSG00000182916	TCEAL7	1.7127718391204467	4.6325058379479795	50.888886703994686	3.0154680686975e-4	0.0038322483333218596
ENSG00000122965	RBM19	-1.4362959318753628	5.329577255283075	50.87704658063352	3.017414687674914e-4	0.0038325870743452194
ENSG00000160818	GPATCH4	-1.676239132071856	5.018402889842045	50.847897580527885	3.022407059459028e-4	0.003836791866465184
ENSG00000239482	ENSG00000239482	-3.3082971114036357	-0.08459315566209168	46.45795381406666	3.02528363188223e-4	0.0038379753453326804
BambuGene53709	NA	4.039687203478567	-2.06030028114201	32.70974555421605	3.026704211052732e-4	0.0038379753453326804
ENSG00000003987	MTMR7	-2.404452680748362	2.172275094703402	50.78091474520039	3.03682086453614e-4	0.003848664308988802
ENSG00000110002	VWA5A	1.7463967942711027	6.23908395685878	50.73062960754829	3.042321480978044e-4	0.0038532710597396114
ENSG00000102401	ARMCX3	1.4232092238660004	6.078381281400963	50.721788573813065	3.043834144156926e-4	0.0038532710597396114
ENSG00000185670	ZBTB3	-1.8097699324812004	4.148294711320052	50.6928334322708	3.048973046692086e-4	0.003854568589156232
ENSG00000231064	THBS3-AS1	-3.4335401072202965	2.252204070465152	50.79843729378405	3.0499269389852997e-4	0.003854568589156232
ENSG00000109956	B3GAT1	-2.168702151250645	2.795330161041205	50.697430899644445	3.049928241025337e-4	0.003854568589156232
ENSG00000289581	ENSG00000289581	3.708435131269505	-0.6820637352711041	40.01775715536929	3.054122767731786e-4	0.0038577324793741697
ENSG00000197496	SLC2A10	1.6505819509822084	3.950282314080813	50.63149267762193	3.0595125219356204e-4	0.0038624017515437397
ENSG00000148204	CRB2	3.774924957749265	2.086819663332042	50.61498340719255	3.079699448335397e-4	0.0038824367347838652
ENSG00000261241	LINC02128	-3.940683477563454	-0.782182250805331	37.706603062000596	3.0804508714460095e-4	0.0038824367347838652
ENSG00000072786	STK10	1.8815555655968608	4.548375332612066	50.5099675263385	3.08048855425162e-4	0.0038824367347838652
ENSG00000141505	ASGR1	2.592234519567813	2.3565417755811713	50.508466700151864	3.0829867867317764e-4	0.00388343978900747
ENSG00000214960	CRPPA	2.4881603876189473	2.0172601373943237	50.49069249313112	3.0872560512205775e-4	0.0038866713598478923
ENSG00000107796	ACTA2	2.607662138897327	3.9072090689067656	50.43068828297616	3.094614705261697e-4	0.003891871205652756
ENSG00000197558	SSPOP	3.8232229939324975	-1.6727792520700457	34.899555323047494	3.0958480234523236e-4	0.003891871205652756
ENSG00000253552	HOXA-AS2	4.530926929439609	0.013043981976005837	37.092831165461796	3.0965045757757985e-4	0.003891871205652756
ENSG00000162889	MAPKAPK2	1.4417373525189578	5.396588442791439	50.40665442645913	3.098412387688377e-4	0.003892106481348392
ENSG00000154127	UBASH3B	2.2800237439646	4.587903553043719	50.39794029710635	3.100104101617582e-4	0.003892106481348392
ENSG00000285454	ENSG00000285454	-3.301838071679132	-0.9150131563524369	42.535661848021576	3.10383800758451e-4	0.0038946508596819493
ENSG00000141086	CTRL	-3.068594897688754	0.9273011841756594	50.721464815989314	3.1103085312171087e-4	0.0039006244207875035
ENSG00000079263	SP140	-3.383117531162502	0.34821919813520236	42.7290975793107	3.1141396782135997e-4	0.0039014821973902968
ENSG00000141570	CBX8	2.532683884660062	1.9017499026137548	50.33753352186583	3.114413063934653e-4	0.0039014821973902968
ENSG00000249641	HOXC13-AS	5.0700556279233755	-1.5730376486752506	35.61196901125807	3.124807460476237e-4	0.003912354982897032
ENSG00000025708	TYMP	2.960727097791884	0.5049752529793554	50.627547606350525	3.1323612534242274e-4	0.003919661267861409
ENSG00000279694	ENSG00000279694	-5.438435700882945	-1.147532117843224	36.88647135444181	3.142915992022284e-4	0.003930712697917343
ENSG00000172794	RAB37	3.1779370093114663	2.4672409269136812	50.14760323658821	3.1507395068077377e-4	0.003938338061879348
ENSG00000185262	UBALD2	1.8208097645673929	3.348064715975808	50.090676351453446	3.15481384584564e-4	0.003941271273353272
ENSG00000212747	RTL8B	1.6546663344229264	4.631017348990555	50.07283542082247	3.1576958112383035e-4	0.003942712471043688
ENSG00000111344	RASAL1	-4.202610369648606	0.6962139260425811	50.121876118325474	3.166351805173257e-4	0.003949835076390972
ENSG00000243414	TICAM2	3.4025305970747026	-0.9793134563232923	42.10955354313351	3.166863210029409e-4	0.003949835076390972
ENSG00000224506	LINC02523	-3.2852425153767846	-0.06430620816689703	49.612297708112635	3.176915838858366e-4	0.003957648629634422
ENSG00000244694	PTCHD4	3.2557960652018636	3.0523168482714347	49.97577169868737	3.1775097239016866e-4	0.003957648629634422
ENSG00000172548	NIPAL4	3.4031718246321736	-0.5101851947543139	47.566504717638026	3.178332583504411e-4	0.003957648629634422
ENSG00000187164	SHTN1	1.5834837275079225	5.224434929891304	49.94531386489416	3.180658776138539e-4	0.003958384506343282
ENSG00000271614	ATP2B1-AS1	2.5212528417216493	1.608867218618822	49.957512200004345	3.1854007442141664e-4	0.003962124415322441
ENSG00000141449	GREB1L	3.589063449905523	2.132546356284071	49.93839499889186	3.1941349197900186e-4	0.003970823203828333
ENSG00000158528	PPP1R9A	-1.8771452163648987	3.2243854382761006	49.854378193583464	3.1977149661325133e-4	0.003973108595175103
ENSG00000115468	EFHD1	3.1971709189361106	3.7547890045908088	49.81695207412575	3.205478398006524e-4	0.003979503847979291
ENSG00000158246	TENT5B	-2.7979899543713147	6.2261194391871175	49.80441593785032	3.2063510751297286e-4	0.003979503847979291
ENSG00000120725	SIL1	2.1820025526205464	4.7358493722508515	49.78547644560878	3.209932961077718e-4	0.003981783072762638
ENSG00000253252	ENSG00000253252	-5.189521460495507	-0.8492229728553204	37.73707945563879	3.216376653526558e-4	0.003986593215015566
ENSG00000002746	HECW1	-3.8272680403077057	1.550537221237374	47.86713015493503	3.220407330421814e-4	0.003986593215015566
ENSG00000101938	CHRDL1	-3.87007657747129	1.3738445561063493	50.209568770068124	3.221143858844772e-4	0.003986593215015566
ENSG00000159387	IRX6	5.368816285510728	-0.48746851811949404	37.905453222617545	3.2223611455632536e-4	0.003986593215015566
ENSG00000092969	TGFB2	3.8700748197224435	2.4966597667691905	49.775195146181765	3.222548609718001e-4	0.003986593215015566
ENSG00000290092	ENSG00000290092	-6.1806900238471485	3.9165195548174867	50.01530741584654	3.22705940809787e-4	0.003988730127765485
ENSG00000084112	SSH1	1.6726596572799375	4.593148681066304	49.68063314580743	3.229201874372866e-4	0.003988730127765485
ENSG00000089225	TBX5	4.067545124038685	-0.8343332873236987	35.6255684019852	3.2295215439167327e-4	0.003988730127765485
ENSG00000125124	BBS2	1.5500694170852791	4.67566102730148	49.60967953837578	3.242313209551652e-4	0.004001338034432053
ENSG00000100599	RIN3	2.172046707663188	2.6294470077575145	49.603649315904164	3.2448064047325953e-4	0.004001338034432053
ENSG00000166073	GPR176	-4.1184571286418885	5.970577258178835	49.59675353279677	3.245079598415865e-4	0.004001338034432053
BambuGene17342	NA	6.498755717721326	-1.029691494532255	49.17655519975161	3.2482488774832866e-4	0.004001338034432053
ENSG00000100271	TTLL1	1.6858084253027497	3.8192797464104458	49.574779250022424	3.24899332622299e-4	0.004001338034432053
ENSG00000267365	KCNJ2-AS1	4.030584889941777	0.1895919817246788	46.250487819563844	3.2502539793979456e-4	0.004001338034432053
ENSG00000184635	ZNF93	-1.4229009220017934	5.3669440102088695	49.55317312645039	3.252840224806603e-4	0.004002361985344565
ENSG00000197165	SULT1A2	3.1207090863259315	1.8141269710303483	49.578294968795646	3.262945001886878e-4	0.004010577933440029
ENSG00000104980	TIMM44	-1.2329708031338111	6.362809747397034	49.49303887642011	3.264095773737458e-4	0.004010577933440029
ENSG00000173890	GPR160	-2.918700742880882	4.246442555187796	49.49218714974324	3.264791873749839e-4	0.004010577933440029
ENSG00000286468	ENSG00000286468	4.400591180055259	0.5327317639278565	33.68327838918996	3.2894407118382144e-4	0.004038682535977037
ENSG00000043143	JADE2	-2.072276314985108	4.5429569191437364	49.33728535854241	3.293675544635751e-4	0.004041706644660073
ENSG00000092529	CAPN3	3.7111342011988473	0.34446466540758586	49.521697835970684	3.29705604705052e-4	0.004043679706737444
ENSG00000129636	ITFG1	1.2618926633641165	6.601974138121128	49.26645752991993	3.306982940006005e-4	0.004052681794756989
ENSG00000153046	CDYL	-1.3538348767498554	5.315403718309375	49.25536771759866	3.309105236666059e-4	0.004052681794756989
ENSG00000184304	PRKD1	2.474430217666391	3.778228261418391	49.254401842665565	3.3097256635245795e-4	0.004052681794756989
ENSG00000135828	RNASEL	2.601002038711895	1.5764140952844552	49.277369634364234	3.312123440370798e-4	0.004053442055887266
ENSG00000242498	ARPIN	2.196800368743107	2.8996682780006537	49.21214624740816	3.3182711055751267e-4	0.004058788228438594
BambuGene20526	NA	-4.1294123398602425	6.2831846855385525	49.10816948119755	3.337518399972373e-4	0.004078292314299401
ENSG00000181026	AEN	-1.289200956978664	6.797133016318308	49.10423280394794	3.338145775196073e-4	0.004078292314299401
BambuGene45029	NA	2.553463371597552	1.3549988656659988	49.15663125308533	3.33958006448855e-4	0.004078292314299401
ENSG00000287226	ENSG00000287226	4.419452554437138	-1.1388800352022124	32.06681987148861	3.346873522605583e-4	0.004085012241716349
ENSG00000175155	YPEL2	2.592437600826339	3.737449269337967	48.995418118006164	3.359696277306108e-4	0.004098470132508392
ENSG00000241489	ENSG00000241489	3.32517185334743	-0.031238223417858993	49.44753175163283	3.364033991520146e-4	0.004101568327875872
ENSG00000159388	BTG2	2.9682786436574404	4.878408646017345	48.93302976411704	3.371650412679356e-4	0.00410865861186119
ENSG00000259065	MIDEAS-AS1	4.0654391789412	-1.429032634971918	32.516184866229594	3.374468148694766e-4	0.0041098968183675925
ENSG00000291114	ENSG00000291114	-3.882953009778143	-1.9782935182532215	29.813020945540067	3.404024834909081e-4	0.004142630804820396
ENSG00000261701	HPR	3.0368507072221687	-1.4599095268911981	36.67102567432892	3.404976660984676e-4	0.004142630804820396
ENSG00000148702	HABP2	11.14094618775291	1.6322090702343655	105.01321357039745	3.4099171597413037e-4	0.0041464301837963015
BambuGene37659	NA	3.4950088409223645	-1.3240865280485725	37.64361168263022	3.415875044877601e-4	0.00415146198847884
ENSG00000152208	GRID2	-5.249623983661761	2.6740919238796703	48.90896782181916	3.4212816836300255e-4	0.004155818837431743
ENSG00000138448	ITGAV	2.9776226054395396	6.967605526698299	48.66350867354183	3.4247855542444934e-4	0.004156213210550805
ENSG00000114646	CSPG5	-3.17882098824232	0.7540182158631186	49.120634987833064	3.4252502348919485e-4	0.004156213210550805
ENSG00000072041	SLC6A15	-3.2820631720575113	4.176162560816968	48.62972703057266	3.432221132736858e-4	0.004161366244582461
ENSG00000151553	FHIP2A	1.6393684205931423	4.033085849999947	48.62266903149615	3.43314539378581e-4	0.004161366244582461
ENSG00000274922	ENSG00000274922	3.134647213577909	0.6044877959634142	49.04600528928422	3.435740336491744e-4	0.004162299976423243
ENSG00000165521	EML5	-3.430694669819947	-1.162264903295658	39.4377916417453	3.439506115340085e-4	0.004162847179251714
ENSG00000286656	ENSG00000286656	6.051795055532782	-1.451732593656543	47.357567425232766	3.4398417205372086e-4	0.004162847179251714
ENSG00000277763	ENSG00000277763	3.3913003936449346	-0.44774113756890016	46.772007076120786	3.4500355523326163e-4	0.004172969831379197
ENSG00000163995	ABLIM2	-3.5982061538002865	0.47107756990512945	48.622913543629835	3.453309441963281e-4	0.004174716215689791
ENSG00000104154	SLC30A4	3.1275614876730384	-1.484914683062342	40.2315900515694	3.4566506748446115e-4	0.004176542118355682
ENSG00000171943	SRGAP2C	1.6366797374734854	5.6633004188140035	48.45866009226163	3.466062963832791e-4	0.004185697635307233
ENSG00000254521	SIGLEC12	3.9705106041572056	-0.5024465443064093	43.686860530900496	3.4735773098396825e-4	0.004192552676828721
ENSG00000156076	WIF1	-3.51843849649495	0.6705736403397655	48.598221621431925	3.4790183970328874e-4	0.0041968994010108005
ENSG00000162882	HAAO	2.233826436198046	2.8494194068864247	48.37751797579101	3.483490697185611e-4	0.004198853677189826
ENSG00000291175	ENSG00000291175	-2.515683711016154	1.8976026959986878	48.403736978028704	3.4843196611083376e-4	0.004198853677189826
ENSG00000196544	BORCS6	1.6584116317230908	3.9900546331912743	48.32129088503137	3.4942965780196037e-4	0.004208653301889293
ENSG00000152952	PLOD2	1.3123594641069836	5.528297001845877	48.3050699060276	3.497442273481327e-4	0.004210219163200846
ENSG00000164796	CSMD3	3.060017139730838	0.7373636648448961	48.5916474069755	3.504156903793021e-4	0.004216077388677552
ENSG00000088053	GP6	3.214534886254497	0.5014156638076971	48.76955247561451	3.506439860626207e-4	0.004216600216162627
ENSG00000168710	AHCYL1	1.268864930412666	6.306963133979005	48.24714863968062	3.5093711344443424e-4	0.0042174770908450674
ENSG00000088756	ARHGAP28	2.326879459518451	5.144682023916665	48.24022678971374	3.51086664716587e-4	0.0042174770908450674
ENSG00000112576	CCND3	1.5226571467583254	6.52140211299385	48.19258799392515	3.520658712235796e-4	0.0042265336707227935
ENSG00000290711	ENSG00000290711	4.799405599628873	-1.4330857214317383	31.33128013545855	3.523902717314424e-4	0.0042265336707227935
ENSG00000185668	POU3F1	-5.582300621712542	0.39176002014798733	39.94246587191926	3.523964159966138e-4	0.0042265336707227935
ENSG00000145335	SNCA	1.5542555941825658	6.424318119294983	48.161557176491314	3.527099972699098e-4	0.004228071706632255
ENSG00000158578	ALAS2	4.662910821670521	0.20544051613297684	41.51278696896047	3.5387943846025305e-4	0.004239862263737023
ENSG00000167705	RILP	2.0758662815092137	3.4551289161842225	48.08401777374725	3.5437927217435563e-4	0.004243615047137279
ENSG00000267317	ENSG00000267317	2.8379815210009065	1.639218255675361	48.130482085466845	3.5463545399325473e-4	0.004243615047137279
ENSG00000128595	CALU	1.082872731307751	8.83588996331518	48.06372682882117	3.547507406141852e-4	0.004243615047137279
ENSG00000110876	SELPLG	3.5977785832462983	0.10506535868158978	47.77837027195021	3.557193870673e-4	0.00425297204286124
ENSG00000104381	GDAP1	-2.490421078463076	4.94914826391667	47.99042935437609	3.563039476842957e-4	0.004257729520468388
ENSG00000151790	TDO2	5.13412799512555	1.709187289768783	34.60662398795894	3.568507100679554e-4	0.004262030574905863
ENSG00000151929	BAG3	1.5522248666840321	5.468700647283322	47.93506053624746	3.5745898373031184e-4	0.004267061400761839
ENSG00000234614	C2CD4D-AS1	-2.7711923029286294	1.4987954022116785	47.9708242669268	3.583503296991292e-4	0.004272116760374887
ENSG00000133318	RTN3	-1.1186536160392977	8.125972692842646	47.891125008895074	3.5838948827887884e-4	0.004272116760374887
ENSG00000130935	NOL11	-1.1944226612612177	6.963689912913212	47.888544230327206	3.584443047237214e-4	0.004272116760374887
ENSG00000272168	CASC15	-2.6313217160285403	2.785619125451402	47.87431939455283	3.589318541516326e-4	0.00427414216630912
ENSG00000145687	SSBP2	2.3942740771794693	6.514875247669412	47.85958053721231	3.5906002408058016e-4	0.00427414216630912
ENSG00000224186	PITX1-AS1	3.7048829899556095	-0.24979146752963052	46.72002998891624	3.591912752848847e-4	0.00427414216630912
ENSG00000123684	LPGAT1	1.3673758413748343	4.951712454350175	47.845337825854564	3.5936369783363546e-4	0.00427414216630912
ENSG00000206075	SERPINB5	-3.076881927800679	-1.8472156286999986	33.59230753212228	3.6043483604285075e-4	0.004284647983225384
ENSG00000116991	SIPA1L2	2.9955526899354528	5.144456637563893	47.73310972757806	3.6177817521744916e-4	0.004298376944302317
ENSG00000213694	S1PR3	2.081239792554831	4.03925763432842	47.71841057960386	3.6210832010635915e-4	0.004300059863751309
ENSG00000134698	AGO4	2.1428781308630027	3.771656520343882	47.683910719456904	3.628522356655494e-4	0.004306652029137624
ENSG00000176014	TUBB6	1.1694681159994311	8.075481792302249	47.65700993731404	3.634039870011571e-4	0.004310957749074569
ENSG00000278012	ENSG00000278012	-5.080852830056258	-1.5128105887592875	38.65467693619839	3.643113531839355e-4	0.004318897310926949
ENSG00000160214	RRP1	-1.298555115524093	6.678862729358544	47.608624321919336	3.6445192545740733e-4	0.004318897310926949
ENSG00000183943	PRKX	-1.4572372854372737	5.267044847496743	47.58019692577378	3.6506994949331745e-4	0.004322879634511099
ENSG00000184937	WT1	3.2773190487927337	-1.1069818481897984	42.26910104618853	3.6516697596453135e-4	0.004322879634511099
ENSG00000287156	ENSG00000287156	3.5388510931351522	-0.16121378613169385	46.15371636294782	0.00036578702703453034	0.0043279738904106364
ENSG00000131771	PPP1R1B	-4.179147229827591	1.4429372315976476	44.96964803941891	3.6602102161768194e-4	0.004328497431385464
ENSG00000131467	PSME3	-1.047147106839348	8.663122749467359	47.47345489784482	3.6740033002255636e-4	0.004342557683147438
ENSG00000165553	NGB	-5.959374194005726	-1.4031111607771518	46.75464622423241	3.6820881392804044e-4	0.004349211054807638
ENSG00000151014	NOCT	-1.8717169492039907	3.220751747748437	47.427813647540326	3.68463199173581e-4	0.004349211054807638
ENSG00000181904	C5orf24	1.5948083388839454	4.971287359534834	47.42184623005158	3.6853519941009837e-4	0.004349211054807638
ENSG00000291133	ENSG00000291133	2.1622455208650155	2.7631981652548387	47.41395646349946	3.6881973573379815e-4	0.004350318413422649
ENSG00000259424	IRAIN	-3.451590130028191	-0.20132724723795967	46.118971960045776	3.6951310839239974e-4	0.004356244459249314
ENSG00000178522	AMBN	7.101246329276886	-0.46780622107246667	49.330128433266125	3.7042857824329056e-4	0.004364278423603878
ENSG00000007923	DNAJC11	-1.2562056662534666	6.473973605865746	47.329408365431675	3.7057720964933855e-4	0.004364278423603878
ENSG00000189127	ANKRD34B	-4.00319908365175	0.3151061097541726	35.93680184716662	3.7097082191305767e-4	0.004366659643694876
ENSG00000115596	WNT6	6.59255041142919	-0.12074697844199057	54.687945113509905	3.713195471630967e-4	0.004368510319692914
ENSG00000011105	TSPAN9	1.3990174424874822	5.093036176203026	47.2831400478251	3.7160579076351235e-4	0.004369021063897125
ENSG00000105227	PRX	2.6566513034880312	3.0482104852565124	47.28161960752105	3.717460058313309e-4	0.004369021063897125
ENSG00000183690	EFHC2	3.2642890702694363	2.27505901085219	47.29875978526038	3.720354072442846e-4	0.004370170808474058
ENSG00000205890	ENSG00000205890	-2.961079850138766	-2.12612662914247	32.21269222238167	3.7230797112943473e-4	0.004371121686775432
ENSG00000165732	DDX21	-1.3613517833634243	7.415684728849688	47.22557615108135	3.7288951197388684e-4	0.004375697297915796
ENSG00000080854	IGSF9B	-2.308228943511331	2.4846352563092515	47.227671344061925	3.7308223558073114e-4	0.004375707947592616
ENSG00000149932	TMEM219	1.6359968471231738	6.158867164037019	47.159720217743086	3.743661275491281e-4	0.0043869111894495
ENSG00000101298	SNPH	2.1577451272769426	2.6580494367899363	47.16447274333782	3.7442206232939573e-4	0.0043869111894495
ENSG00000112309	B3GAT2	-3.29208874214398	0.47399285170133537	47.44457929470004	3.758506939688288e-4	0.004400185596683945
ENSG00000184185	KCNJ12	2.454993102462572	1.8683996361251596	47.10890202837195	3.759765808749011e-4	0.004400185596683945
ENSG00000177335	LY6S-AS1	2.6152715726987275	1.7918751725607696	47.10805184273193	3.761336977701952e-4	0.004400185596683945
ENSG00000123080	CDKN2C	4.333248108723377	-0.2522767817720171	38.83607884765397	3.7659147433499914e-4	0.0044032827844848795
ENSG00000277200	CCDC92B	-3.5073881156458633	0.7153700590771065	47.00880070226094	3.770193306797308e-4	0.004406027137021526
ENSG00000282012	ENSG00000282012	-6.12582378629855	-1.2316086386347374	45.4797512304547	3.7730806464224666e-4	0.004407143661351219
ENSG00000115318	LOXL3	-1.3762535886678888	4.911685441212814	47.00089735851484	3.779594879733553e-4	0.004412493264917185
ENSG00000143942	CHAC2	-1.780969139133801	5.139830184247864	46.98936128297524	3.782222808370801e-4	0.004412902145191697
ENSG00000254365	ENSG00000254365	-5.693165027161312	-0.9274523612777381	38.50711328106631	3.7863309719990705e-4	0.004412902145191697
ENSG00000130826	DKC1	-1.1504532135410166	7.337291353543497	46.967908265759824	3.7871049043681105e-4	0.004412902145191697
ENSG00000134595	SOX3	-5.28486387438795	2.8592992818543377	46.95141099304143	3.787682973998485e-4	0.004412902145191697
ENSG00000145293	ENOPH1	-1.153589104833237	6.745493893540373	46.94664042186057	3.7919631818565246e-4	0.004415633695993417
ENSG00000100625	SIX4	-1.9744666059940488	3.301074299332167	46.92519274551194	3.79752097709378e-4	0.004419849414768536
ENSG00000184384	MAML2	2.0829211103917427	2.7720981517658867	46.88503622823673	3.807246939690844e-4	0.004427658885244282
ENSG00000160808	MYL3	3.858621540956775	1.9922616775785695	47.10266580676599	3.8106265042626254e-4	0.004427658885244282
ENSG00000184986	TMEM121	3.3026358880730697	0.6163518713176321	47.3116925404465	3.8139129740897475e-4	0.004427658885244282
ENSG00000176533	GNG7	1.872575064473467	3.924385192484859	46.84586207334491	3.8153093655296017e-4	0.004427658885244282
ENSG00000170759	KIF5B	1.5032406958063889	8.663470286803042	46.84479581304993	3.8153396893807955e-4	0.004427658885244282
ENSG00000102010	BMX	5.83770441084311	-0.877307567763684	39.50051889919857	3.815876454668708e-4	0.004427658885244282
ENSG00000104043	ATP8B4	3.527718371776461	1.6679676786274753	46.903762847515196	3.829448437039237e-4	0.004441147826422932
ENSG00000185585	OLFML2A	2.08754451273808	2.909550274110507	46.77319694348685	3.8328306393485155e-4	0.004442811613049712
ENSG00000233237	LINC00472	2.6486012235085177	1.6475825620243156	46.77249260083945	3.8404469138173094e-4	0.004449379126358581
ENSG00000092054	MYH7	3.443130229013053	-1.0872635496829428	41.15403517326342	3.8437648731536484e-4	0.004450962654131016
ENSG00000213214	ARHGEF35	-1.7542135140580786	4.787037917235507	46.696087752033016	3.8498313457034124e-4	0.004453712682678919
ENSG00000134815	DHX34	-1.4489072042247002	4.465543891084547	46.695678762093394	3.8500444547794266e-4	0.004453712682678919
BambuGene3054	NA	-3.608491003506602	-1.046034313947651	34.5063217735499	3.854017034202214e-4	0.004456048483741556
ENSG00000249087	ZNF436-AS1	3.7552459004869787	1.8507734490756924	46.86063410323994	3.8585062924902043e-4	0.0044589790042698346
ENSG00000160216	AGPAT3	2.243187455518756	3.063792346678852	46.631369272591485	3.865832307809043e-4	0.0044646342935303176
ENSG00000238057	ZEB2-AS1	3.1952083733590135	-1.573026895832709	37.47387961219373	3.8673142924846167e-4	0.0044646342935303176
ENSG00000138316	ADAMTS14	-3.4712345702651173	-1.160468685191847	35.24588776069647	3.87542778852218e-4	0.0044717379216878085
ENSG00000100368	CSF2RB	10.26607753711822	0.803502886187571	98.686094247367	3.8821322523837796e-4	0.004477083652575826
ENSG00000079308	TNS1	2.795836495436184	2.3109593634944186	46.56687218654174	3.8839858620233025e-4	0.004477083652575826
ENSG00000167065	DUSP18	2.1323500498264023	2.7400104481797753	46.53529627018363	3.888593938265199e-4	0.004478121975911131
ENSG00000010165	METTL13	-1.264564313767108	6.175211845875087	46.52998415978353	3.8888127451691874e-4	0.004478121975911131
ENSG00000169248	CXCL11	4.133770091538723	-1.981474088567771	29.143162342861473	3.8930295834553114e-4	0.004478353506686355
ENSG00000198483	ANKRD35	-2.8522157150949483	2.315369118102488	46.53276139666186	3.894431839575012e-4	0.004478353506686355
ENSG00000215481	ENSG00000215481	4.3672800587941225	-0.2611395167100763	40.82626764560543	3.8949032777773663e-4	0.004478353506686355
ENSG00000169903	TM4SF4	5.579128762986009	-0.297764129619892	29.962064005754453	3.905360228774791e-4	0.004486795707973686
ENSG00000140263	SORD	-1.2873126832234143	6.071942845772566	46.44937016769503	3.9079259908912276e-4	0.004486795707973686
ENSG00000070081	NUCB2	1.6418600439386979	6.285531891057675	46.44844315011445	3.908146182598507e-4	0.004486795707973686
ENSG00000105641	SLC5A5	-3.9624603417405506	-1.5868893271738769	29.364055558937082	3.9263409166620874e-4	0.00450541695125229
ENSG00000112562	SMOC2	-3.3355262439050373	1.0081804082434116	46.69779415872832	3.931990723246265e-4	0.00450963159269451
ENSG00000198146	ZNF770	-1.3819555509195873	6.574627159354807	46.32780490067597	3.9369821156297726e-4	0.004513087237273687
ENSG00000204482	LST1	4.35359347557504	-1.4148670465616389	30.78748564342966	3.9399528610172566e-4	0.0045142242423669345
ENSG00000182580	EPHB3	3.8367362175964224	2.9350022402830893	46.27301751232838	3.956905094841747e-4	0.004528121284904303
ENSG00000072682	P4HA2	2.4431089310726724	5.211252584518634	46.234228979565735	3.959618881689826e-4	0.004528121284904303
ENSG00000179772	FOXS1	3.342079823605828	-0.3113061200030315	45.80133588718208	3.9608971902369906e-4	0.004528121284904303
ENSG00000187715	KBTBD12	-3.984826329092343	-1.8766906593589234	28.118618775981137	3.961993725466026e-4	0.004528121284904303
ENSG00000178150	ZNF114	-1.4903133684914915	4.245855332852534	46.22464012710279	3.9620068756220355e-4	0.004528121284904303
ENSG00000203805	PLPP4	5.1816619214182795	2.3022131108881303	43.07162317392822	3.9644679452674583e-4	0.0045286651360761775
ENSG00000125266	EFNB2	3.00601778451895	4.625134616680705	46.19909953242164	3.968785042164993e-4	0.0045296987824624
ENSG00000284842	FAM91A2P	-6.558329070456933	-0.8650353671807358	46.46617010293664	3.9693441461258715e-4	0.0045296987824624
[truncated: 20,813 more rows]
