# Supplementary material for: A systematic benchmark of high-accuracy PacBio long-read RNA sequencing for transcript-level quantification
Source: Genome Biol. 2026 Feb 25;27:110. doi: 10.1186/s13059-026-03988-1 (PMC13040695; doi:10.1186/s13059-026-03988-1)
Supplement: Supplementary file 5 — Additional file 5: Table S4. SQANTI annotation and characterization of full-depth GENCODE V45 plus novel transcripts identified by Oarfish. This dataset includes structural classifications, quality attributes, and expression levels normalized as Counts Per Million (CPM). [file 13059_2026_3988_MOESM5_ESM.tsv]

gene_id	transcript_id	coding	structural_category	subcategory	day0-rep1	day0-rep2	day0-rep3	day1-rep1	day3-rep1	day3-rep2	day4-rep1	day5-rep1	day5-rep2	day5-rep3
BambuGene10146	BambuTx2358	FALSE	antisense	multi-exon	0	0.01968563226412198	0.0414648743999925	0.024427861617725602	0	0	0.0655678199434196	0	0.05997434537401995	0.0245888190066442
BambuGene10358	BambuTx12058	FALSE	antisense	multi-exon	0.13567190697899817	0.35434138075419563	0.35245143239993626	0.0732835848531768	0	0	0	0	0	0.0491776380132884
BambuGene10640	BambuTx11934	FALSE	antisense	multi-exon	0.5426876279159927	0.7086827615083913	0.8707623623998426	1.2213930806928375	0.7480015556129355	0.44633626288094974	0.5463984995284967	0.40381730109997155	0.5797520052821928	0.34424346609301876
BambuGene10671	BambuTx2542	FALSE	intergenic	multi-exon	0.3165677829509957	0.3740270130183176	0.45611361839991754	0.3175622010304328	0.3164621966054727	0.4228448806240576	0.4152628596416575	0.37689614769330676	0.399828969160133	0.245888190066442
BambuGene10678	BambuTx2544	FALSE	intergenic	multi-exon	2.2635245924346985	0.8860443913440477	1.5342445902045856	2.102656162902897	0.40280630450353483	0.5873612715433905	0.6994799628386902	1.130823457217016	0.41982720816909164	0.8114810067047884
BambuGene10852	BambuTx2617	FALSE	antisense	multi-exon	0	0	0	0.02442786161772637	1.4960065239619986	1.5504312289552713	1.5299157457649382	0.6191867598037594	0.5397689598365657	1.0819080737067315
BambuGene10928	BambuTx2649	FALSE	intergenic	multi-exon	5.449488263656426	0.3740270130183176	0.3939163067999288	9.50243816929526	4.603086496080864	4.110991894956116	0.08742375992455947	0.02692115340666477	0	0.0491776380132884
BambuGene10931	BambuTx2650	FALSE	intergenic	multi-exon	0.22611984496499693	3.0119017364106626	18.949447600796574	0.1465671697063536	0.05753858120099503	0.2114224403120288	0.10927969990569934	0	0	0.2212993710597978
BambuGene11067	BambuTx11646	FALSE	antisense	multi-exon	0	0	0	0.048855723235451204	0	0	0	0.10768461362665908	0.09995724229003325	0.07376645701993259
BambuGene1109	BambuTx11581	FALSE	antisense	multi-exon	0.06783595348949908	0.07874252905648792	0.06219731159998876	0.024427861617725602	0	0	0.10927969990569934	0.43073845450663634	0.17992302983456532	0.1967105520531536
BambuGene11296	BambuTx2067	FALSE	intergenic	multi-exon	0.11305992248249846	0.3346557484900736	0.3109865579999438	0.048855723235451204	0.05753858120099503	0	0.2622712797736784	0.40381730109997155	0.05997434537401995	0.0983552760265768
BambuGene11486	BambuTx2153	FALSE	intergenic	multi-exon	0.22611984496499693	0.01968563226412198	0.02073243719999625	0.46412937073678645	1.0644637522184082	0.9631466725325757	0.6338222594530561	0.08076346021999431	0.05997434537401995	0.07376645701993259
BambuGene11522	BambuTx2162	FALSE	intergenic	multi-exon	1.0627632713354855	2.0079344909404417	1.8659193479996627	1.1481094960331033	0.4890779402084578	0.5403017919085181	1.835898958415749	1.965244198686528	0.3598460722441197	0.6393092941727492
BambuGene11645	BambuTx2198	FALSE	antisense	multi-exon	0.22839730498234706	0.2784134814236527	0.21639764999967473	0.1496982553204453	0.17793885900135856	0.17230469611239893	0.20179150983927852	0.1809425853337545	0.10118190518792855	0.07544115439264484
BambuGene11968	BambuTx2364	FALSE	antisense	multi-exon	1.040151286838986	0.984281613206099	1.0573542971997458	1.2213930808856754	1.4096952394134445	1.4329743176006051	1.2895005446373191	0.9153192158264806	1.4393842860397417	0.3934211041063072
BambuGene12052	BambuTx2385	FALSE	intergenic	multi-exon	0.23014227243142932	0.278921950426493	2.0463434362827857	0.3490384727213498	9.912220000997277	9.739756195658538	2.9216930533155425	0.02692115340666477	0	0.2435077373959376
BambuGene12157	BambuTx2402	FALSE	intergenic	multi-exon	0.11305992248249846	0.01968563226412198	0	0	0	0	0.0655678199434196	0.02692115340666477	0	0
BambuGene12213	BambuTx11635	FALSE	intergenic	multi-exon	0	0	0.0414648743999925	0	0	0.023491382256892093	0.04371187996227974	0.5384230681332954	0.0399828969160133	2.114638434571401
BambuGene12452	BambuTx2509	FALSE	antisense	multi-exon	0.022611984496499694	0.01968563226412198	0.0414648743999925	0	0.028769290600497516	0.09396552902756837	0.15299157986797907	0.29613268747331245	0.09995724229003325	0.1967105520531536
BambuGene12852	BambuTx12162	FALSE	antisense	multi-exon	0.7267997864404259	0.37332453382462394	0.2484303172649834	1.632827251491283	0.25887275489694567	0	0.08781876123931376	0.027188666280082114	0.08546167082580838	0.1519374388708812
BambuGene12880	BambuTx11936	FALSE	intergenic	multi-exon	0	0	0	0	0.08630787180149255	0	0.04371187996227974	0	0	0.0491776380132884
BambuGene12888	BambuTx12164	FALSE	antisense	multi-exon	0.2292461140403376	0.25128938914540483	0.23690169515101436	0.06746449275327747	0	0	0	0	0	0
BambuGene12925	BambuTx2686	FALSE	antisense	multi-exon	0.8592554108669883	0.5708833356595374	0.4353811811999213	1.050398049562201	1.1795409146203981	0.8456897612481152	1.2457885789249725	1.4806634373665624	1.659290222014552	1.1310856743056332
BambuGene13228	BambuTx2809	FALSE	antisense	multi-exon	2.417416794249789	3.014052655263861	3.1085870557586723	4.789416737140696	16.38341243058875	19.444035029697876	9.319005912626244	3.4844689355948746	0.9672780203565479	14.661612627870998
BambuGene13458	BambuTx2836	FALSE	intergenic	multi-exon	0.7461954883844899	1.9488775941480758	1.5756652271997151	0.8061194333849449	0.2013850342034826	0.2349138225689209	1.5299157986797907	2.6382730338531473	0.09995724229003325	0.6638981131793934
BambuGene13647	BambuTx2892	FALSE	intergenic	multi-exon	3.9039617186741706	0.35434680714260774	0.8293034483478648	15.721855005070026	4.049000958914329	4.477312713975468	0.34036470573258887	0	0.0399828969160133	0.2212993710597978
BambuGene13647	BambuTx2893	FALSE	intergenic	multi-exon	1.6359744829682543	0.21653652851692967	0.2695157232519366	7.925335721554988	2.0500886483911445	1.536490239900715	0.3153134938258413	0	0	0.14753291403986518
BambuGene13752	BambuTx2912	FALSE	intergenic	multi-exon	10.859816938502949	7.915909134764016	14.77033213524236	11.671998508974996	6.582250654991652	7.634155052318143	3.7572579334675518	3.908822491176078	4.041593599772771	6.747304209980248
BambuGene13765	BambuTx2915	FALSE	intergenic	multi-exon	0.046972894909660466	0.05905689754536732	0	0	0.4315359521327672	0.35237073586103695	1.1583648731425762	2.0709160302411633	1.4393838330962714	1.2048520978255008
BambuGene13897	BambuTx2945	FALSE	intergenic	multi-exon	0.3165677829509957	0.31497011622595167	0.2073243719999625	0.09771144647090241	0	0	0.4808306795850771	0.5922653749466249	0.0799657938320266	0.0983552760265768
BambuGene13938	BambuTx2975	FALSE	antisense	multi-exon	5.223110625685396	2.333188243306387	3.108011206719578	13.724344899615733	15.401311931084841	10.873694916670845	8.990470532070132	9.579031899691035	13.793279389267632	3.9512059385293297
BambuGene13966	BambuTx2977	FALSE	intergenic	multi-exon	2.1950991515473794	6.635119329464978	4.813942071936664	2.4742568563698173	1.9260922344933749	2.7793193450045286	0.4756057357499703	0.3249055126735967	0.1008965469048763	0.6084239047162245
BambuGene14027	BambuTx3001	FALSE	intergenic	multi-exon	0.022611984496499694	0.13779942584885385	0.2902541207999475	0.1465671697063536	0.08630787180149255	0.046982764513784185	0.10927969990569934	0.05384230681332954	0.17992303612205984	0.0983552760265768
BambuGene14102	BambuTx3050	FALSE	antisense	multi-exon	0.24873182946149663	0	0	0.7305081016066793	0.14384645300248758	0.25840520482581303	0.3496950396982379	0.8076343653052561	0.2398973814960798	0.761532177257969
BambuGene14147	BambuTx12319	FALSE	intergenic	multi-exon	0.18089587597199755	0.7480540260366352	0.16585949759997	0.048855723235451204	0	0	0.2841272197548183	0.24229038065998293	0	0.0245888190066442
BambuGene14173	BambuTx3067	FALSE	intergenic	multi-exon	0	0.059056896792365934	0.06219731159998876	0.024427861617725602	0	0	0.2841272197548183	1.0230038294532613	0.7396835929462461	0.29506582807973036
BambuGene14178	BambuTx3068	FALSE	intergenic	multi-exon	2.894334015551961	2.3229046071663935	3.1513304543994303	3.44432848809931	0.2013850342034826	0.30538796933959717	0.08742375992455947	0	0	0.17212173304650938
BambuGene14280	BambuTx12171	FALSE	antisense	multi-exon	0.6331355659019914	1.4764224198091485	3.109865579999438	0.4152736475013352	0.028769290600497516	0.11745691128446045	0.02185593998113987	0	0	0
BambuGene14282	BambuTx12172	FALSE	antisense	multi-exon	0.13567190697899817	0.964595980941977	0.9329596739998314	0.024427861617725602	0	0.046982764513784185	0.04371187996227974	0.02692115340666477	0	0
BambuGene14309	BambuTx3093	FALSE	intergenic	multi-exon	6.697728945931586	6.624329681137583	9.298861806206267	9.291536078041041	6.989459046069147	5.789093252294068	9.53502724256846	9.286765547319206	6.4162295065485395	7.643115419041577
BambuGene14342	BambuTx3100	FALSE	intergenic	multi-exon	0.27134381395799634	0.8071109228290011	0.7463677391998651	0.2931343394127072	0.028769290600497516	0	0.5682544395096366	0.7268711419799487	0.13994013920604656	0.2704770090730862
BambuGene14344	BambuTx3101	FALSE	intergenic	multi-exon	0.2624917012533143	1.2852928619455786	0.6578140126210972	0.2646921211832434	0.06511917113699606	0	0.6088038964884095	1.3616852052385024	0.09864856599271896	0.1381128993737718
BambuGene14452	BambuTx3140	FALSE	intergenic	multi-exon	26.692349680234333	64.02130940538268	53.05765388328261	24.976719536452173	2.8555579747094493	5.19479712230072	0.4368164709065753	0.14289193001259354	0	0.30072193313673384
BambuGene14452	BambuTx3141	FALSE	intergenic	multi-exon	15.371366885180585	48.27745981242296	54.66277124342044	16.313416101826846	1.6615868290925568	4.283513588354211	0.23336777692879127	0.04740831998220701	0	0.2633264640345855
BambuGene14452	BambuTx3142	FALSE	antisense	multi-exon	56.641621845506855	50.00592757712277	41.84088533017325	42.905024827859286	3.660228739676393	4.604409909043261	1.2273626381043503	0.18966086552493064	0.2758383010371872	0.8579402778135067
BambuGene14907	BambuTx11651	FALSE	antisense	multi-exon	0.09044793798599877	0.11811379358473187	0.06219731159998876	0	0.11507716240199006	0.046982764513784185	0	0.13460576703332386	0.05997434537401995	0.245888190066442
BambuGene15112	BambuTx2884	FALSE	antisense	multi-exon	0.20883834005933333	0.04392937129885933	0.15254168717469402	0.1543542993537585	0	0.07091446919013746	0.045226261061511924	0.08200118780134666	0.08196646184915798	0.1313338579560803
BambuGene1517	BambuTx660	FALSE	intergenic	multi-exon	0.18914932303116125	0.09945076719328004	0.24878924640122063	0.1954228902261628	0.6904629744119404	0.5637326303940539	0.7868138050542649	0.7537922462212914	1.09951805741747	0.6884869321860375
BambuGene15172	BambuTx2905	FALSE	antisense	multi-exon	0.09045814089944272	0.39720539240031083	0.3028616460919757	0.10761981890958455	0.46977363885507645	0.39253732843088585	0.286571487351127	0.1437217392629462	0.197805958108147	0.28092168714118965
BambuGene15219	BambuTx2913	FALSE	antisense	multi-exon	0.06786739950096128	0.2756100753976183	0.311717246866685	0.12223360986620731	0.11508335959203898	0.2562680747146289	1.3801946067860644	7.583820903280659	1.0439830643345618	12.11823036468197
BambuGene15531	BambuTx12065	FALSE	antisense	multi-exon	0	0.059061142591845084	0.04147135448282951	0	0.028801103981204484	0.023538213397374934	0	0.05384364076621695	0.06013759436996675	0.6527852913999747
BambuGene15548	BambuTx11657	FALSE	antisense	multi-exon	1.6307474375823348	3.972187249338715	3.5155278728290127	2.376231393064504	0.43170104525018704	0.07050371069348181	3.7291032413752636	5.31718831422239	0.7801404140925949	1.2055474694401538
BambuGene15550	BambuTx3048	FALSE	antisense	multi-exon	0.293955798454496	0.3740270130183176	1.057354297199809	0.9038308798558473	0.6616936838114429	0.6107759386791943	0.21855939981139869	0.48458076131996586	1.1195211136483725	0.5655428371528166
BambuGene15671	BambuTx11946	FALSE	intergenic	multi-exon	7.820633526115375	7.929328788762125	29.578996226179804	3.4931850694208264	0.08630787180149255	0.023563374535820584	0.15299157986797907	0	0	0.0491776380132884
BambuGene15678	BambuTx3086	FALSE	intergenic	multi-exon	1.0831596525594276	1.1696491242202833	1.1334636857369018	0.7501969894783995	0.18498603099295577	0.31890334846503354	1.379764645714632	2.408741924676215	1.072025614497757	0.749371503890806
BambuGene15740	BambuTx3092	FALSE	intergenic	multi-exon	0.022611984496499694	0	0.06219731159998876	0	0	0.11745691128446045	0.0655678199434196	0.29613268747331245	0.01999144845800665	0.0245888190066442
BambuGene15925	BambuTx12293	FALSE	intergenic	multi-exon	0.06783595348949908	0.3346557484900736	0.24878924639995503	0.48855723235451204	0	0.09396552902756837	0	0	0.0399828969160133	0.07376645701993259
BambuGene16049	BambuTx3167	FALSE	intergenic	multi-exon	60.137149897516565	84.16927267310459	97.41082140338558	53.888170597429976	12.889460968602846	14.918329321150704	5.393921048965924	2.1362471050683696	0.6882485348295155	5.843221493758492
BambuGene1613	BambuTx687	FALSE	antisense	multi-exon	0.3165677829509957	0.2755988516977077	0.2902541207999475	0.1465671697063536	1.9563117608338312	1.550431228954878	3.0379756573784418	2.3959826531931645	5.537631222867842	1.6474508734451614
BambuGene16170	BambuTx3212	FALSE	antisense	multi-exon	1.1305992248249848	1.6535931101862462	2.570822212799535	3.5420399345702123	2.4166204104417917	1.4564656999273096	1.2895004588872523	1.1306884430799202	2.4389567118768114	0.9589639412591238
BambuGene1619	BambuTx688	FALSE	antisense	multi-exon	0.24873182946149663	0.059056896792365934	0.26952168359995127	0.2931343394127072	0.028769290600497516	0.046982764513784185	0.1311356398868392	0.02692115340666477	0.01999144845800665	0.0491776380132884
BambuGene16472	BambuTx3278	FALSE	antisense	multi-exon	0.45223968992999386	1.2008235681114408	0.9951569855998201	0.5618408172076889	0.25892361540447767	0.3758621161102735	0.1967034598302588	0.08076346021999431	0.3198631753281064	0.0491776380132884
BambuGene16487	BambuTx3285	FALSE	intergenic	multi-exon	0	0.01968563226412198	0	0	4.05646997467015	4.933190273947339	6.294510714568282	7.672528720899459	6.377272058104121	6.171793570667694
BambuGene16548	BambuTx11664	FALSE	intergenic	multi-exon	0.13567190697899817	0.03937126452824396	0.06219731159998876	0.024427861617725602	0	0.023491382256892093	0.0655678199434196	0.21536922725331817	0.13994013920604656	0.0491776380132884
BambuGene17068	BambuTx3483	FALSE	antisense	multi-exon	0	0	0.015289751304824909	0.019799218724493757	0	0	0	0	0	0.021947938011813828
BambuGene17273	BambuTx3569	FALSE	antisense	multi-exon	0.5315657304376579	0.47991771211912426	0.7625218600541349	0.35035380980394637	0.48958977924360636	0.3631741622335523	0.49594990968163494	0.5444155941634162	0.44536859932028755	0.7350235368737255
BambuGene17342	BambuTx3608	FALSE	antisense	multi-exon	0	0.01968563226412198	0	0	0.28769290600497516	0.25840520482581303	0.8742375992455947	1.4806634373665624	0.5397691083661795	0.7130757511926817
BambuGene1740	BambuTx808	FALSE	intergenic	multi-exon	0.9044793798599877	0.5118264388671715	0.3939163067999288	0.5374129555899633	0.37400077780646773	0.39935349836716555	0.6338222594530561	0.16152692043998862	0.3198631753281064	0.2212993710597978
BambuGene17458	BambuTx3641	FALSE	intergenic	multi-exon	0.7009715193914905	0.5905689679236593	0.45611361839991754	0.9771144647090241	0.43153935900746276	0.44633626288094974	0.5245425595473568	0.6461076817599545	0.6797092475722261	0.2704770090730862
BambuGene17572	BambuTx3699	FALSE	antisense	multi-exon	0	0.01968563226412198	0.02073243719999625	0.024427861617725602	0.08630787180149255	0.023491382256892093	0.45897473960393725	0.18844807384665338	0.3198631753281064	0.3934211041063072
BambuGene176	BambuTx12316	FALSE	intergenic	multi-exon	0.09044793798599877	0.41339827754656155	0.6012406787998913	0	0	0.023491382256892093	0	0	0	0
BambuGene17709	BambuTx3218	FALSE	antisense	multi-exon	15.984709279324246	34.759416705677694	20.47485976382446	18.08397613395529	0.26977738841155113	1.0822250331703442	0.087423760889307	0.026921153529544193	0	0.245888190066442
BambuGene17709	BambuTx3219	FALSE	antisense	multi-exon	25.078750846719736	41.18382399922836	42.42097799342118	21.718598297761726	1.110850940496452	2.0783837753977403	0.2832598730167619	0	0	0.23294751479373418
BambuGene17788	BambuTx11950	FALSE	intergenic	multi-exon	10.219920674482722	0.3738099553286525	0.5337682692296192	12.799640304948989	0.701999518430834	0.535129083180587	0.21373142627948633	0.16693307928990977	0.25912850348011784	0.3378942294878346
BambuGene17804	BambuTx12173	FALSE	antisense	multi-exon	0.06783595348949908	0.01968563226412198	0.16585949759997	0.12213930808862801	0.5466165214094528	0.2114224403120288	0.2841272197548183	0.08076346021999431	0.01999144845800665	0.0491776380132884
BambuGene17977	BambuTx12174	FALSE	antisense	multi-exon	1.017539302342485	0.11811379358473187	0.14512706039997375	1.46566985929092	0.3164621966054727	0.14094829354135255	0.1311356398868392	0	0.05997434537401995	0.07376645701993259
BambuGene18052	BambuTx3292	FALSE	intergenic	multi-exon	0	0.03937126452824396	0	0.024427861617725602	0	0.023491382256892093	0.1311356398868392	1.1306884430799202	2.698845541830898	0.7868422082126144
BambuGene18054	BambuTx3293	FALSE	intergenic	multi-exon	0	0.03937126452824396	0	0.024427861617725602	0.028769290600497516	0.023491382256892093	0.21855939981139869	0.32305384087997724	0.17992303612205984	0.46718756112623977
BambuGene18149	BambuTx12068	FALSE	antisense	multi-exon	1.6424267331760847	2.0276122509175045	4.153636756915536	3.8476943946519473	1.0971682269755665	1.1153821449527719	1.5699791408614894	0.10666258629236636	0.8774059584305284	1.3770232827592792
BambuGene18161	BambuTx12321	FALSE	antisense	multi-exon	9.150279338167956e-7	0	0.02793536527566604	5.491242908354241e-4	0	0.012213931448152585	0.02777371674612947	1.5974487284144485	0.34317772373837163	0
BambuGene18183	BambuTx3356	FALSE	antisense	multi-exon	2.374258348521862	6.417516118103765	6.841704275998763	3.7130349658942916	2.3590818292407962	1.6913795224962305	4.96129837571875	6.138022976719568	2.458948160334818	2.655589796032147
BambuGene18483	BambuTx3435	FALSE	antisense	multi-exon	0	0.03937126452824396	0.08292974879998513	0	0.46030864960796025	0.4698276451378418	0.4808306795850771	0.48458076131996736	0.5797520052821928	0.122944095033221
BambuGene18667	BambuTx3497	FALSE	antisense	multi-exon	1.1984399010479319	0	0	1.2469100335622325	2.6180084346152888	1.4572090611464874	1.4424920387552314	0.29613268747331245	0.0399828969160133	5.125852232308986
BambuGene18667	BambuTx3498	FALSE	antisense	multi-exon	12.196880922207034	0.03937127293247636	0	15.64598264577445	27.758230831791547	22.940308117370297	3.781053405946477	0.753792331999325	0.05997434537402043	3.3547982893520727
BambuGene18667	BambuTx3499	FALSE	antisense	multi-exon	2.772724542192783	0	0	3.092371235111889	3.0914365508327473	8.584482332207953	1.6829325125827592	0.21536922725331817	0.0399828969160133	0.8877247590358662
BambuGene19002	BambuTx3639	FALSE	antisense	multi-exon	1.1758253498666213	1.6535964437235822	1.3476104104936166	1.929810614777732	0.6329257449187102	1.5034485575267176	0.3278391063337964	0.32305384298500833	0.6197350115035019	0.09835527616079326
BambuGene19063	BambuTx3649	FALSE	intergenic	multi-exon	0.06783595348949908	0.25591321943358575	0.24878924639995503	0.048855723235451204	0.05753858120099503	0.18793105805513674	0.7868138393210352	1.0768461362665909	0.4398118660761463	1.3032074073521425
BambuGene19126	BambuTx3670	FALSE	antisense	multi-exon	0.6092507076062641	0.6692825785338788	0.66343799039988	1.0003010309251301	0.805330260361813	0.30532150070738145	0.45897441429795166	0.40378844757292287	0.6594984105406406	0.29505827993433054
BambuGene19363	BambuTx11955	FALSE	intergenic	multi-exon	0.022611984496499694	0.03937126452824396	0.082929748799985	0.024427861617725602	0.05753858120099503	0	0	0.02692115340666477	0.01999144845800665	0
BambuGene19507	BambuTx3811	FALSE	antisense	multi-exon	0	0	0.02073243719999625	0	0	0	0.21855939981139869	0.16152692043998862	0	0.0491776380132884
BambuGene19547	BambuTx3826	FALSE	antisense	multi-exon	4.45456094581044	4.153668407729738	8.348258660089156	8.038149167145438	4.315393590074628	3.4539327826995114	3.0598315973595813	4.441990312099687	5.217768047539735	2.975247099803948
BambuGene19925	BambuTx12073	FALSE	intergenic	multi-exon	23.184680926609882	14.238079511688392	17.259201940383452	18.67916649301746	17.228239781677853	12.47331960761046	17.135396481012926	21.08489039656654	12.53889056473879	27.836130718299277
BambuGene19970	BambuTx4061	FALSE	intergenic	multi-exon	0.3844037364404948	0.01968563226412198	0.12439462319997752	0.6595522636785913	2.5316975728437816	3.7116383965889503	2.338585577981966	4.11893647121971	1.0395553198163459	14.802469041999808
BambuGene20037	BambuTx4075	FALSE	antisense	multi-exon	0.16347791848667842	0.24589227187398086	0.384656202040027	0.4641914820594648	0.41399529136268615	0.4157613836197863	0.41510179623344934	0.40612697832972483	0.9922534370690687	0.2212994002916859
BambuGene20081	BambuTx12182	FALSE	antisense	multi-exon	0.11305992248249846	0.0984281613206099	0.082929748799985	0.17099503132407923	0.028769290600497516	0.14094829354135255	0.02185593998113987	0.05384230681332954	0.01999144845800665	0.0491776380132884
BambuGene20142	BambuTx4137	FALSE	intergenic	multi-exon	0.9044793798599877	0.7480540260366352	0.35245143239993626	0.9038308798558473	0.5466165214094528	0.8221983789912232	0.8086697793021751	0.43073845450663634	0.2998717268700997	0.29506582807973036
BambuGene20201	BambuTx12074	FALSE	intergenic	multi-exon	0.20350786046849725	0	0.082929748799985	0.1465671697063536	0.028769290600497516	0	0.02185593998113987	0.05384230681332954	0.01999144845800665	0.0491776380132884
BambuGene20244	BambuTx4158	FALSE	intergenic	multi-exon	0.022611984496499694	0.03937126452824396	0	0.024427861617725602	0.25892361540447767	0.09396552902756837	0.30598315973595813	0.2692115340666477	0.1999144845800665	0.0491776380132884
BambuGene20263	BambuTx12075	FALSE	antisense	multi-exon	0.2663458464874999	0.21350064704246086	0.3772766535594474	0.3529602881059369	0	0	0.23712163418232812	0.42006072271604794	0.06227165439471523	0.24379342476465413
BambuGene20319	BambuTx4186	FALSE	antisense	multi-exon	0.45223968992999386	0.4724551743389275	0.18659193479996627	0.3175622010304328	0.11507716240199006	0.2114224403120288	0.24041533979253854	0.21536922725331817	0.0799657938320266	0.4425987421195956
BambuGene20397	BambuTx4213	FALSE	intergenic	multi-exon	0.04522396899299939	0	0	0.048855723235451204	0.05753858120099503	0.07047414677067627	0.30598315973595813	1.5883480509932213	2.698845541830898	0.3934211041063072
BambuGene20516	BambuTx11961	FALSE	intergenic	multi-exon	1.4924345386700761	0.6890128198019482	0.22805977415162074	2.49171587903431	1.0357124690587614	1.6679004408893	0.15299296483376232	0.08076693083860222	0.07996586250518455	0.22144725849499008
BambuGene20526	BambuTx4249	FALSE	intergenic	multi-exon	109.48525538382943	167.49131206834986	162.10544244444355	139.53682731726087	51.09879604683615	55.356267198306895	30.126699903546985	9.507869840094065	2.79066903294372	17.305086212223177
BambuGene20547	BambuTx12277	FALSE	antisense	multi-exon	0.6995715652973509	2.377281192179085	1.1967907508404811	1.1678228058749152	0.6217475797917633	0.40711073022724253	1.019649783362012	1.4863004958840476	1.0914551133932766	0.4152536911944067
BambuGene20895	BambuTx12308	FALSE	intergenic	multi-exon	0	0	0.02073243719999625	0.024427861617725602	0	0.09396552902756837	0.04371187996227974	0.10768461362665908	0.05997434537401995	0.29506582807973036
BambuGene20911	BambuTx11688	FALSE	intergenic	multi-exon	0.04522396899299939	0.03937126452824396	0.14512706039997375	0.024427861617725602	0	0	0.02185593998113987	0.08076346021999431	0.01999144845800665	0
BambuGene21017	BambuTx3777	FALSE	intergenic	multi-exon	0.5426876279159927	1.3976798907526604	1.3476084179997563	0.46412937073678645	0.028769290600497516	0	1.1365088790192732	1.3460576703332385	0.09995724229003325	0.1967105520531536
BambuGene21140	BambuTx3805	FALSE	intergenic	multi-exon	6.482557229176671	5.766607969799504	8.331105679868086	17.590170318369598	47.63704422062268	39.37480757564868	14.193846921626617	2.916957430231174	1.9106085095967449	22.79527209496473
BambuGene21140	BambuTx3806	FALSE	intergenic	multi-exon	3.8457962900861444	5.5677344304064516	9.279372690892053	7.799196761282253	5.6405402921064605	8.29393592037514	2.8184760086851712	1.174519814778327	0.010548196155125169	1.6447992037878376
BambuGene213	BambuTx109	FALSE	intergenic	multi-exon	0	0.059056896792365934	0.0414648743999925	0.12213930808862801	0.05753858120099503	0.09396552902756837	0.15299157986797907	0.08076346021999431	0.1999144845800665	0
BambuGene21314	BambuTx3947	FALSE	antisense	multi-exon	2.2675159074072124	3.0473414186268672	3.3927275286883702	2.261451887100352	0.6374944712604446	0.9622591540550529	0.8584573457954019	2.107443515506007	0.8785112543254767	2.9865757948874085
BambuGene21546	BambuTx4045	FALSE	antisense	multi-exon	0.7009715193914905	0.964595980941977	0.33171899519994	1.3191045273571826	0.37400077780646773	0.5168104096516261	0.2841272197548183	0.32305384087997724	0.8393909188863704	0.2212993710597978
BambuGene21569	BambuTx4054	FALSE	antisense	multi-exon	0.7235835038879902	0.11811379358473187	0.45611361839991754	0.61069654044314	0.028769290600497516	0.046982764513784185	0.10927969990569934	0.02692115340666477	0.0399828969160133	0.0491776380132884
BambuGene21627	BambuTx12181	FALSE	intergenic	multi-exon	85.9840823861532	138.7502180389992	125.24410170431317	78.24904168681654	23.798676749137265	20.9211221618204	100.90245237570899	125.46397402291812	40.375906661724876	47.82527001405943
BambuGene21833	BambuTx4138	FALSE	intergenic	multi-exon	0.022611984496499694	0	0	0	0	0.023491382256892093	0.10927969990569934	0.02692115340666477	0.01999144845800665	0
BambuGene21849	BambuTx4141	FALSE	intergenic	multi-exon	36.52811114206059	44.28926521343368	38.259791192373186	36.96429874744755	2.3339317957004795	4.127478582275842	0.7438524728136204	0.2698494492677448	0.03998289691600905	1.4880537242062029
BambuGene21889	BambuTx11957	FALSE	antisense	multi-exon	13.521966279166026	9.429417854514428	16.21276589039707	11.481094960331033	0.719232265012438	1.1745691128446045	0.10927969990569934	0.05384230681332954	0	0.2212993710597978
BambuGene21907	BambuTx4156	FALSE	antisense	multi-exon	0.047486248373518385	0.02067375300305552	0.07251653463078192	0.07354088087125575	0.08681009087858327	0.09501540428872406	0.2358219688210647	0.17358988479933266	0.2673594611278771	0.02461590739567283
BambuGene2213	BambuTx1010	FALSE	antisense	multi-exon	0	0.03937126452824396	0	0.024427861617725602	0.05753858120099503	0.023491382256892093	0.17484751984911895	0.18844807384665338	0.17992303612205984	0.368832285099663
BambuGene22372	BambuTx4280	FALSE	intergenic	multi-exon	0.22611984496499693	0.2755988516977077	0.24878924639995503	0.3175622010304328	0.028769290600497516	0.07047414677067627	0.30598315973595813	0.32305384087997724	0.4797947629921596	0
BambuGene22397	BambuTx4287	FALSE	antisense	multi-exon	0.5426876279159927	0.6693114969801472	1.3683408551997527	1.5878110051521641	0.46030864960796025	0.4228448806240576	0.6119663194719163	1.049924982859926	1.079538216732359	0.3934211041063072
BambuGene2240	BambuTx1011	FALSE	intergenic	multi-exon	1.3114951007969822	0	0	1.8809453445648714	1.783696017230846	2.1612071676340725	0.4152628596416575	0.13460576703332386	0.6997006960302328	0.17212173304650938
BambuGene22417	BambuTx11686	FALSE	intergenic	multi-exon	0.15828389147549785	0.07874252905648792	0.06219731159998876	0.17099503132407923	0	0.14094829354135255	0.04371187996227974	0.05384230681332954	0.01999144845800665	0
BambuGene22482	BambuTx4309	FALSE	intergenic	multi-exon	0.13567190697899817	0.21654195490534175	0.16585949759997	0.048855723235451204	0	0	0.30598315973595813	0.10768461362665908	0.0799657938320266	0.07376645701993259
BambuGene22525	BambuTx12323	FALSE	intergenic	multi-exon	0	0.4330839098106835	0.24878924639995503	0	0	0	0	0	0	0
BambuGene22536	BambuTx4331	FALSE	intergenic	multi-exon	0.18089587597199755	0.0984281613206099	0.10366218599998125	0.19542289294180482	0	0	0.2622712797736784	0.13460576703332386	0.05997434537401995	0.2212993710597978
BambuGene22659	BambuTx12080	FALSE	intergenic	multi-exon	0.15756053972447706	0.7523043966463563	0.7851960888920674	0.4433448376245874	0.975032231717181	1.7933412381194107	1.0762870113576373	0.6716152436982662	0.4142304563993474	3.2908850006033243
BambuGene22702	BambuTx12082	FALSE	intergenic	multi-exon	0	0	0	0.048855723235451204	0	0	0	0	0.01999144845800665	0.0491776380132884
BambuGene22986	BambuTx4527	FALSE	intergenic	multi-exon	0	0	0	0	0	0	0.10927969990569934	0.18844807384665338	0.25988882995408646	0.0983552760265768
BambuGene22989	BambuTx11692	FALSE	antisense	multi-exon	0	0	0	0	0.028769290600497516	0	0.02185593998113987	0.10768461362665908	0.0399828969160133	0.122944095033221
BambuGene22999	BambuTx4529	FALSE	antisense	multi-exon	0.4070157209369945	0.23622758716946374	0.2073243719999625	0.26870647779498164	0.1726157436029851	0.11745691128446045	0.1311356398868392	0.16152692043998862	0.1599315876640532	0.2212993710597978
BambuGene23187	BambuTx12184	FALSE	intergenic	multi-exon	0.3165677829509957	0.29528448396182966	0.2073243719999625	0.09771144647090241	0	0	0.02185593998113987	0.02692115340666477	0.01999144845800665	0
BambuGene23415	BambuTx4604	FALSE	intergenic	multi-exon	0.05694998024500692	0.07967711791218982	0.11599360109326143	0.027455213616199587	2.9811760388111295	2.3886551916762446	0.8093096659069655	0.20078213257114652	0.38774598465614146	0.33655323706156204
BambuGene23501	BambuTx4630	FALSE	antisense	multi-exon	0.293955798454496	0.29528448396182966	0.7049028647998725	0.8305472950026704	0.28769290600497516	0.2114224403120288	0.4152628596416575	0.2692115340666477	0.37983752070212634	0.1967105520531536
BambuGene23708	BambuTx4729	FALSE	antisense	multi-exon	0.20350786046849725	0.0984281613206099	0	0.17099503132407923	0.3452314872059702	0.2114224403120288	0.43711879962279737	0.9960826760465965	0.5397691083661795	0.34424346609301876
BambuGene23713	BambuTx4734	FALSE	antisense	multi-exon	0.11305992248250049	0.35434138075419563	0.580508241599895	0.2442460567672786	0.4323232368034107	0.2818965870827051	3.8685013766617566	6.27263195139615	13.51421918672336	2.5572300492331137
BambuGene23806	BambuTx11967	FALSE	antisense	multi-exon	0.2734941216661113	0.22722426313480465	0.37000153829105364	0.3846734851771822	0.30475929137239766	0.45894769706860744	0	0.15636084031423347	0.14308129049792095	0.508342141113285
BambuGene23989	BambuTx4813	FALSE	antisense	multi-exon	1.6732868527409772	1.870135065091588	1.4720030411997338	2.5404976082434625	1.2658487864218908	1.8793106204241403	1.8796108383780286	1.4537423530188496	1.319435598228439	1.4261515023853635
BambuGene24246	BambuTx4361	FALSE	intergenic	multi-exon	0.2944147818667893	0.998006879612942	0.48110192025901216	0.41222650932456906	0.2991408141196167	0.36402324541361364	0.7207372019371057	1.0673986138908163	0.34677210470450986	1.4917777055901178
BambuGene24322	BambuTx11689	FALSE	antisense	multi-exon	0.1341749333237504	0.06048053976251345	0.10956144115692117	0.10079652215755601	0.08639807667868497	0.025183860609806596	0.15302476877176693	0.24229046889846334	0.15993162869193506	0.12294414135006916
BambuGene24349	BambuTx12081	FALSE	intergenic	multi-exon	0	0.01968563226412198	0.0414648743999925	0.048855723235451204	0	0	0	0.08076346021999431	0.01999144845800665	0.0491776380132884
BambuGene24387	BambuTx4410	FALSE	antisense	multi-exon	0.5271807908872583	0.6744473018886248	0.9759438594037416	0.4936946718242856	0.1183816137282833	0.1941356248404396	0.820264360470256	1.539439808605856	2.5666202784730356	0.7489290047914396
BambuGene24810	BambuTx4563	FALSE	antisense	multi-exon	0.20350786046849725	0.8661458254210576	0.9533358934356634	0.26598656175333996	0.2013804421291178	0.07047402723453235	1.507854574432118	1.1306884430799202	0.2998717268700997	0.6638981131793934
BambuGene25128	BambuTx4691	FALSE	antisense	multi-exon	0.7688074728809896	2.5197609298076133	0.9122272367998351	1.1481094960331033	0.08630787180149255	0	2.0544583582271474	2.3690614997864996	0.2798802784120931	0.368832285099663
BambuGene2518	BambuTx1102	FALSE	intergenic	multi-exon	16.313195300737146	9.148735298561864	35.28758671809983	15.6478327048456	5.453703446521755	5.065921878995115	2.244081413561504	1.7737066009340186	1.530547271802218	3.1332970084367835
BambuGene25296	BambuTx12187	FALSE	antisense	multi-exon	0.7914194573774893	0.17717069037709782	0.082929748799985	0.34199006264815845	0.028769290600497516	0.07047414677067627	0.08742375992455947	0.08076346021999431	0.01999144845800665	0
BambuGene25608	BambuTx12189	FALSE	antisense	multi-exon	0.814031441873989	0.23622758716946374	0.49757849279991007	2.467214023390286	0.46030864960796025	0.2818965870827051	0.2841272197548183	0.24229038065998293	0.05997434537401995	0.1967105520531536
BambuGene25719	BambuTx4903	FALSE	intergenic	multi-exon	0.09044793798599877	0.059056896792365934	0.082929748799985	0	0.028769290600497516	0.023491382256892093	0.3934069196605176	0.21536922725331817	0.1599315876640532	0
BambuGene25779	BambuTx12190	FALSE	intergenic	multi-exon	1.846201076529245	2.571897606921135	5.211363720236177	1.276958589800828	0	0.012435654196205266	0	0	0	0
BambuGene25826	BambuTx4921	FALSE	antisense	multi-exon	1.2122585676994595	0.9431802855652917	0.7256353019996019	1.4028565113142786	2.214995151193573	1.6195212142600655	1.9888905382837097	2.1502280743395796	1.8976180764733332	1.8437738789858322
BambuGene25953	BambuTx5002	FALSE	antisense	multi-exon	0.18089587597199755	0.07874252905648792	0.14512706039997375	0.17099503132407923	0.2013850342034826	0.11745691128446045	0.15299157986797907	0.08076346021999431	0.13994013920604656	0.1967105520531536
BambuGene25976	BambuTx5011	FALSE	antisense	multi-exon	1.6229260037276467	1.2624460338468488	2.231834220029027	2.0027855380271196	1.6404827694764923	1.1157250216692671	1.5013562011374904	1.0506281866151697	1.3390742829548485	1.3935646872978333
BambuGene26023	BambuTx5024	FALSE	intergenic	multi-exon	0.04522396899299939	0.0984281613206099	0.0414648743999925	0.024427861617725602	0.2013850342034826	0.16443967579824464	0.15299157986797907	0.21536922725331817	0.2398973814960798	0.2704770090730862
BambuGene26322	BambuTx5142	FALSE	antisense	multi-exon	0.04522396899299939	0.059056896792365934	0.02073243719999625	0.024427861617725602	0.14384645300248758	0.046982764513784185	0.327839099717098	0.16152692043998862	0.0799657938320266	0.14753291403986518
BambuGene26388	BambuTx5160	FALSE	intergenic	multi-exon	0.1356082134151479	0.49173259300778344	0.2666285509121883	0.12204823006520474	0.46031532982262047	0.40027095918147976	0.04371249737155105	0.02678721428300208	0	0.02458901015108693
BambuGene26407	BambuTx5167	FALSE	antisense	multi-exon	0.4495194731476261	0.2340871260807785	0.5795289705849139	0.43407462546456604	0.8719315060573384	0.3352775264327702	6.250865427792506	4.461603411344756	1.0418134107336463	1.5803121789758163
BambuGene26495	BambuTx5212	FALSE	antisense	multi-exon	0.0453493350788895	0.059363879710655716	0.10384737017609771	0.024412799016841402	0.14423076372844798	0.09552342744236557	0.17621219050481154	0.16278862196867344	0.06244729597008982	0.14372110237620084
BambuGene26572	BambuTx5240	FALSE	antisense	multi-exon	0	0.01879675849023306	4.436845814126671e-4	0	0.264103177274193	0.14184094888807436	6.900787290442846	3.9677762610138547	5.499751032013823	0.8980133548857054
BambuGene26580	BambuTx5241	FALSE	intergenic	multi-exon	0.4788603387941801	0.7326996603407772	0.3949494845855568	0.6382210098927047	0.31814545118792775	0.3525431795585811	0.8530736955523119	0.8655761949945773	0.6917032231056113	0.9566584431054223
BambuGene26587	BambuTx5242	FALSE	intergenic	multi-exon	0.04523163937744708	0.05909820166659824	0.06221682082347496	0.024460192372182752	0.11517351301303883	0.0940055812352723	0.328267682725587	0.7335137673723513	0.22199240593980393	0.8640528158581708
BambuGene26766	BambuTx5301	FALSE	antisense	multi-exon	0	0	0	0	0	0	0.0655678199434196	1.399899977146568	2.2590336757547513	0.1967105520531536
BambuGene26770	BambuTx5304	FALSE	intergenic	multi-exon	0.20350786046849725	0.3346557484900736	0.414648743999925	0.1465671697063536	0.028769290600497516	0	0.4152628596416575	0.37689614769330676	0.05997434537401995	0.07376645701993259
BambuGene26871	BambuTx12191	FALSE	intergenic	multi-exon	3.857506757845422	2.5463667817505793	4.429223881063458	2.5093599609466426	0	0.03454711031757892	0.02185593998113987	0	0	0
BambuGene26924	BambuTx12084	FALSE	intergenic	multi-exon	0.11305992248249846	0.07874252905648792	0.06219731159998876	0.0732835848531768	0	0	0	0.05384230681332954	0.01999144845800665	0.122944095033221
BambuGene26927	BambuTx4926	FALSE	antisense	multi-exon	1.0627409367880079	0	0	2.0763682373436034	1.2043567255489402	0.7517242322167161	0.8086697793021751	0.2153692272584829	0.45980331453415296	0.3197276021011654
BambuGene27004	BambuTx11968	FALSE	intergenic	multi-exon	0.09044793798599877	0.15748505811297583	0.16585949759997	0.09771144647090241	0.37400077780646773	0.44633626288094974	0.02185593998113987	0.05384230681332954	0	0.0983552760265768
BambuGene27007	BambuTx12085	FALSE	intergenic	multi-exon	0.022611984496499694	0.03937126452824396	0.02073243719999625	0.048855723235451204	0.028769290600497516	0.16443967579824464	0.02185593998113987	0	0	0.0983552760265768
BambuGene27034	BambuTx11710	FALSE	intergenic	multi-exon	0.22611984496499693	0.17711904705104703	0.06219731159998876	0.17099503132407923	0.028769290600497516	0.023491382256892093	0.10927969990569934	0.13460576703332386	0.0799657938320266	0.17212173304650938
BambuGene27196	BambuTx11715	FALSE	antisense	multi-exon	0	0	0	0	0	0	0	0.7537922953866135	0.0399828969160133	0
BambuGene27210	BambuTx5045	FALSE	intergenic	multi-exon	0.6783595348949908	1.9882488586763198	2.467160026799554	1.1236816344153777	0.05753858120099503	0	1.0490851190947137	1.7229538180265453	0.2998717268700997	0.368832285099663
BambuGene2723	BambuTx10	FALSE	antisense	multi-exon	0.022611984496499694	0.03937126452824396	0.02073243719999625	0.09771144647090241	0.028769290600497516	0.11745691128446045	0.34830747188220096	0.37689614769330676	0.05997434537401995	0.17212173304650938
BambuGene27277	BambuTx11717	FALSE	intergenic	multi-exon	0.47485167442649356	0.4724551742747451	0.5183109299999064	1.22139308088628	0.25892361540447767	0.3288793515964893	0.45897473960393725	0.43073845450663634	0.4398118660761463	0.31965464708627445
BambuGene27316	BambuTx12088	FALSE	intergenic	multi-exon	1.2734470655492969	0.807242160345424	1.6797301636852089	1.3060959284301077	0.9495457344040097	0.17939949209442937	0.9767048449198698	1.515978538732278	1.3376756958695804	1.8453407124488277
BambuGene27483	BambuTx5136	FALSE	intergenic	multi-exon	0.20350786046849725	0.0984281613206099	0.2073243719999625	0.17099503132407923	0.14384645300248758	0.07047414677067627	0.1967034598302588	0.05384230681332954	0.2398973814960798	0.0491776380132884
BambuGene27503	BambuTx5144	FALSE	intergenic	multi-exon	0.022611984496499694	0	0.02073243719999625	0	0.05753858120099503	0.14094829354135255	0.24041533979253854	0	0.1599315876640532	0.07376645701993259
BambuGene27556	BambuTx5164	FALSE	intergenic	multi-exon	1.3793310542864814	1.850449432827466	1.4512706039997376	1.0015423263267498	0.3164621966054727	0	1.4643479787363711	1.8306384316532043	0.4797947629921596	0.9589639412591238
BambuGene27825	BambuTx11970	FALSE	intergenic	multi-exon	0.022611984496499694	0.07874252905648792	0	0.0732835848531768	0.028769290600497516	0	0	0	0	0
BambuGene27849	BambuTx5261	FALSE	antisense	multi-exon	0	0	0	0	0.028769290600497516	0.09396552902756837	0.1311356398868392	0.16152692043998862	0	0.29506582807973036
BambuGene28026	BambuTx12197	FALSE	antisense	multi-exon	0.8316548394037114	0.9085290869056578	0.6010330463032104	0.5519431734706867	0.37411087862488657	0.4118823722583911	0.3328305850070714	0.5372131595613053	0.4311798488094764	0.32197156784126
BambuGene28042	BambuTx11973	FALSE	antisense	multi-exon	0.587911596908992	0.6300099192544896	0.808565269231158	0.9038311484685325	0.14384645300248758	0.6107759386791943	0.02185593998113987	0	0.21990593303807315	0.0245888190066442
BambuGene28083	BambuTx5357	FALSE	intergenic	multi-exon	1.6054510284861008	0.5314666259463772	1.637862538799704	2.8766574515363037	6.483180388807552	6.667872555115089	0.7431019593587556	0.08076346021999431	0.0399828969160133	0.122944095033221
BambuGene28369	BambuTx12090	FALSE	intergenic	multi-exon	0.022611984496499694	0.03937126452824396	0.02073243719999625	0.0732835848531768	0	0.046982764513784185	0	0.16152692043998862	0.0799657938320266	0.0983552760265768
BambuGene28439	BambuTx5470	FALSE	antisense	multi-exon	4.652497560406241	2.6817276259437253	3.5862204479886124	3.2639045235377098	1.0050047841632213	1.0881353025610514	1.1845524963688876	1.3177388539181403	0.707554430142728	1.49776587717941
BambuGene28480	BambuTx12199	FALSE	intergenic	multi-exon	0.3617917519439951	0.13779942584885385	0.10366218599998125	0.2931343394127072	0.05753858120099503	0	0.04371187996227974	0.10768461362665908	0.01999144845800665	0.07376645701993259
BambuGene285	BambuTx12046	FALSE	intergenic	multi-exon	0.022611984496499694	0	0.02073243719999625	0	0	0	0.02185593998113987	0	0	0.0983552760265768
BambuGene28506	BambuTx5486	FALSE	intergenic	multi-exon	3.4983345023889028	1.4370056808640892	2.2444183459527403	4.878635409456763	2.3722588771524107	2.7569459871511546	5.649213702642992	6.824070444069289	4.246854262297383	9.758423749968063
BambuGene28668	BambuTx11975	FALSE	antisense	multi-exon	0.45223970072592823	0.5914967496198039	0.43617710649917724	0.5637254918309581	0.4027700684077806	0.18865145067133895	0.2626774258901852	0.24284347664025824	0.3806154197129467	0.4429972413380945
BambuGene28717	BambuTx5532	FALSE	antisense	multi-exon	0.3165677829509957	0.31509818192220085	0.4770713991084774	0.5129850939722377	0.11507716240199006	0.11745691128446045	0.15299157986797907	0.05388009853054263	0.0799657938320266	0.0491776380132884
BambuGene2872	BambuTx86	FALSE	intergenic	multi-exon	1.5620507766700495	1.0286668678802628	0.936391227907308	0.9559590696417761	0.31705895485401425	0.21177609050054483	0.21882605017142792	0.24342470690817528	0.24012605316795566	0.4687881450293983
BambuGene28775	BambuTx12091	FALSE	intergenic	multi-exon	0.06783595348949908	0.0984281613206099	0.12439462319997752	0.17099503132407923	0.11507716240199006	0.046982764513784185	0.0655678199434196	0.02692115340666477	0.13994013920604656	0.14753291403986518
BambuGene28847	BambuTx11737	FALSE	antisense	multi-exon	0.06793995943388967	0.177324646374149	0.12461661841789436	0	0	0	0	0.053971010034513	0.03991662548187967	0.04921504369841154
BambuGene2886	BambuTx12136	FALSE	antisense	multi-exon	0.11305992248249846	0.5708833356595374	0.6427055531998838	0.024427861617725602	0.08630787180149255	0.07047414677067627	0.02185593998113987	0	0.0399828969160133	0
BambuGene28879	BambuTx12093	FALSE	intergenic	multi-exon	0	0	0	0	0	0	0	0	0	0
BambuGene28993	BambuTx5627	FALSE	intergenic	multi-exon	0	0.13779942584885385	0.0414648743999925	0	0	0.023491382256892093	0.0655678199434196	0	0	0
BambuGene29003	BambuTx11978	FALSE	antisense	multi-exon	9.49410054049875	14.731588054171095	15.077650908680557	15.602287398241508	0.6403224036037516	0.9069727579334015	0.15849972994868833	0.028931214573028337	0.037867636353812927	0.37915748767013296
BambuGene29254	BambuTx5762	FALSE	antisense	multi-exon	0	0	0	0	0.05753858120099503	0.023491382256892093	0.1311356398868392	0.05384230681332954	0.0799657938320266	0.0245888190066442
BambuGene29358	BambuTx12198	FALSE	intergenic	multi-exon	0.4348566548896163	0.14130209389626003	0.12402733317599997	0.24526357019654857	0.028848455039790923	0.1175543346462116	0.15621954529490936	0.08145333551953232	0.10018294519675229	0.09855511431701387
BambuGene29481	BambuTx5390	FALSE	intergenic	multi-exon	0.9949273178459865	0.3346557484900736	0.9122272367998351	0.5862686788254144	0.4890779402084578	0.046982764513784185	0.327839099717098	0.16505469180158786	0.2798802784120931	0.368832285099663
BambuGene2960	BambuTx12137	FALSE	intergenic	multi-exon	0.09044793798599877	1.4764224198091485	1.306143543599764	0.048855723235451204	0	0	0	0.02692115340666477	0	0.0245888190066442
BambuGene29908	BambuTx12201	FALSE	intergenic	multi-exon	0.20350786046849725	0.15748505811297583	0.18659193479996627	0.09771144647090241	0	0	0	0	0	0
BambuGene30010	BambuTx12202	FALSE	antisense	multi-exon	1.974855008782331	0.6130232548453095	1.4389659636241432	2.759775967813506	0.6041551026104479	0.11841286111570248	0.2622712797736784	0.2694531177722506	0.4912777810118752	0.2713365364986212
BambuGene30152	BambuTx5586	FALSE	intergenic	multi-exon	0.022611984496499694	0.11811379358473187	0.0414648743999925	0	0.5466165214094528	0.5637931741654102	1.9451786583214483	3.015169181546454	3.598460722441197	1.99169433953818
BambuGene30330	BambuTx5630	FALSE	intergenic	multi-exon	0.13567190697899817	0.21654195490534175	0.33171899519994	0.024427861617725602	0.08630787180149255	0.023491382256892093	0.1967034598302588	0.08076346021999431	0.09995724229003325	0.07376645701993259
BambuGene3054	BambuTx176	FALSE	antisense	multi-exon	0.3391797674474954	1.023652877734343	1.057354297199809	0.43970150911906086	0.3452314872059702	0.30538796933959717	0.4152628596416575	0.08076346021999431	0.05997434537401995	0.0491776380132884
BambuGene30616	BambuTx11980	FALSE	intergenic	multi-exon	0	0.01968563226412198	0.02073243719999625	0.024427861617725602	0.05753858120099503	0	0.04371187996227974	0.08076346021999431	0.1199486907480399	0.122944095033221
BambuGene30646	BambuTx5784	FALSE	intergenic	multi-exon	0.04522396899299939	0.01968563226412198	0	0	0.6616936838114429	0.6577587031929786	2.185593998113987	1.1576095964865851	1.3394270466864455	0.245888190066442
BambuGene3066	BambuTx187	FALSE	intergenic	multi-exon	0.709483521916587	0.6676349943700954	0.6244961340219343	1.124259153759191	1.2899481798292385	0.32819366159893215	8.838905340111927	6.907812739026428	2.438815325503002	3.759964916509633
BambuGene3072	BambuTx11570	FALSE	antisense	multi-exon	0	0	0	0	0	0	0	0	0	0
BambuGene30977	BambuTx5901	FALSE	intergenic	multi-exon	0.6557475503984911	1.732335639242734	1.7207922875996888	0.9038308798558473	5.236010889290548	6.483621502902217	20.784998922064016	24.255959219404957	4.638016042257543	44.40740712599942
BambuGene30981	BambuTx11745	FALSE	intergenic	multi-exon	0.0796247274333445	0.05925108398255835	0.04168568536289313	0.024623485926133486	0	0.0474254064034085	0.08828703101305489	0.054135724537338246	0.039997285119661476	0.02462352866047354
BambuGene31068	BambuTx5923	FALSE	antisense	multi-exon	1.6951166126405464	1.6399373476246213	1.9549419329878046	2.1825829706634687	1.2429626831330884	2.7158187501564437	0.633843611179783	0.8867876962424156	0.705329107933259	0.9384205297684506
BambuGene31388	BambuTx6057	FALSE	intergenic	multi-exon	0.7235835038879902	0.6299402324519033	0.4768460555999138	0.5618408172076889	0.1726157436029851	0.4698276451378418	0.08742375992455947	0	0.0399828969160133	0.07376645701993259
BambuGene31646	BambuTx12214	FALSE	intergenic	multi-exon	0.3642105037817576	0.18444569131884106	0.150188931309311	0.22397952920998163	0.08609506757498107	0.10361930766035093	0.20251737954043433	0.2705817289251736	0.12239840004684695	0.0990438921436511
BambuGene31662	BambuTx6159	FALSE	intergenic	multi-exon	0	0	0	0	0.05753858120099503	0.07047414677067627	0.24041533979253854	0.13460576703332386	0.1599315876640532	0.245888190066442
BambuGene31721	BambuTx12216	FALSE	antisense	multi-exon	0.07065587892236576	0	0	0.02570891376211718	0	0	0	0	0	0
BambuGene31924	BambuTx5818	FALSE	antisense	multi-exon	0.6331355659019914	1.2401948326396846	1.4305381667997414	0.5129850939722377	0.3452314872059702	0	1.0490851190947137	1.0230038294532613	0.2398973814960798	0.4425987421195956
BambuGene32602	BambuTx6001	FALSE	intergenic	multi-exon	0.04522396899299939	0.1968563226412198	0.06219731159998876	0.21985075455953043	0.4315393589449732	1.0806035838170363	0.2841272197548183	0.18844807384665338	0	0.614720475166105
BambuGene32627	BambuTx12311	FALSE	antisense	multi-exon	0	0	0	0	0	0	0	0	0	0
BambuGene32718	BambuTx12211	FALSE	antisense	multi-exon	0.06801073979943367	0.31518863466577063	0.35297217719573676	0.024511867059626918	0.0287778443692061	0	0	0.02755411655201611	0	0
BambuGene32842	BambuTx6085	FALSE	intergenic	multi-exon	0.6498107977566329	0.4133902156587774	0.4665003947615372	0.8799446456128724	1.124818050052326	0.028603474737122218	9.771841468761126	8.2889385437320815	2.3538328690649784	3.8550791930823802
BambuGene32877	BambuTx6095	FALSE	antisense	multi-exon	1.1532112093214844	0.6693114969801454	1.5134679155997264	1.416815973828085	1.0069251710174132	0.6577587031929786	0.8960935392267346	1.265294210113244	1.6392987735565452	1.0819080362923448
BambuGene32879	BambuTx6096	FALSE	antisense	multi-exon	1.3829094913262383	0.10439123104755312	0.0843579000461673	1.1421490012877813	0.0909294085817876	0.11755621740461743	0.10927990139447301	0	0	0.01978377301963974
BambuGene3306	BambuTx312	FALSE	intergenic	multi-exon	0.7235835038879902	0.6102546001877813	0.26952168359995127	0.9526866030912985	0.7480015556129355	0.9631466725325757	0.1311356398868392	0	0.01999144845800665	0.0245888190066442
BambuGene33118	BambuTx6185	FALSE	antisense	multi-exon	0.5652996124124924	0.925224716413733	0.7463677391998651	0.61069654044314	0.05753858120099503	0.11745691128446045	0.15299157986797907	0.02692115340666477	0.05997434537401995	0.3934211041063072
BambuGene33134	BambuTx6189	FALSE	antisense	multi-exon	0	0	0	0	0	0.023491382256892093	0.15299157986797907	0.08076346021999431	0.0399828969160133	0.0983552760265768
BambuGene33171	BambuTx6226	FALSE	antisense	multi-exon	0.3741082366737367	0.4213560017222413	0.463518782891158	0.547833070409166	0.057671489815295546	0.3330431856181064	0.1761220162933606	0.26816296813678747	0.1647877828259533	0.3207830649325402
BambuGene33177	BambuTx6229	FALSE	intergenic	multi-exon	0.09044793798599877	0.3740270130183176	0.33171899519994	0.048855723235451204	0.14384645300248758	0.16443967579824464	0.21855939981139869	0.32305384087997724	0.2398973814960798	0.3196546470863746
BambuGene33353	BambuTx12097	FALSE	intergenic	multi-exon	0.37407383749657036	0.03853336589577861	0.04146451764414558	1.2640733748910713	0.7205396748795349	0.5070773377270978	0.3511534159689885	0	0	0.1964958999701956
BambuGene33371	BambuTx6351	FALSE	antisense	multi-exon	0	0	0	0	0.028769290600497516	0.11745691128446045	0.0655678199434196	0.29613268747331245	0.37983752070212634	0.0245888190066442
BambuGene33415	BambuTx6361	FALSE	intergenic	multi-exon	0.3165677829509957	0.23622758716946374	0.2073243719999625	0.21985075455953043	0.1726157436029851	0	0.17484751984911895	0.37689614769330676	0.2798802784120931	0.17212173304650938
BambuGene33579	BambuTx12220	FALSE	intergenic	multi-exon	0.13986212332142423	0.07909057355416506	0.13026141756358417	0.14908489196673694	0.1452714193368997	0.12456485026126699	0.06636884039023302	0.13520946281446528	0.4815254832234107	0.14485324050775705
BambuGene33581	BambuTx6417	FALSE	intergenic	multi-exon	0	0	0	0.048855723235451204	0.11507716240199006	0.046982764513784185	0.10927969990569934	0	0.1199486907480399	0.07376645701993259
BambuGene33614	BambuTx6429	FALSE	antisense	multi-exon	0.022611984496499694	0.21654195490534175	0.35245143239993626	0.024427861617725602	0	0	0.1311356398868392	0.13460576703332386	0.01999144845800665	0.17212173304650938
BambuGene33816	BambuTx11764	FALSE	antisense	multi-exon	0.022611984496499694	0.07874252905648792	0.14512706039997375	0.048855723235451204	0	0	0	0.05384230681332954	0	0.17212173304650938
BambuGene33884	BambuTx6621	FALSE	intergenic	multi-exon	77.34381454431926	21.787793028013823	28.685451999020078	59.29552803282794	41.99298774805725	49.61532568856336	27.75583207536157	14.23498435706253	8.235626242923052	24.701836230608908
BambuGene33886	BambuTx6622	FALSE	antisense	multi-exon	1.2046242538393477	0.6719039980989246	1.350271569802469	1.7540671985245893	0.5504013582647126	0.8869137749013264	0.6116270471864941	1.4404650597858546	0.38754206705725963	3.029795300524458
BambuGene33928	BambuTx6641	FALSE	antisense	multi-exon	0.022611984496499694	0	0	0.24427861617725602	0.08630787180149255	0.09396552902756837	0.15299157986797907	0.08076346021999431	0.01999144845800665	0.4180099231129514
BambuGene34176	BambuTx6727	FALSE	intergenic	multi-exon	8.437852210302239	11.223984957536432	14.713038298121038	14.47030578002725	5.556372077699174	5.387783372779509	1.7151988009361743	0.6307201257966195	1.1097397418648962	1.8354246262019274
BambuGene34291	BambuTx6762	FALSE	antisense	multi-exon	0.18089587597199755	0.1968563226412198	0.0414648743999925	0.19542289294180482	0.3164621966054727	0.11745691128446045	0.1967034598302588	0.21536922725331817	0.2398973814960798	0.3196546470863746
BambuGene34357	BambuTx6802	FALSE	antisense	multi-exon	0.45223969438697365	1.2097373693449782	1.0212013707379324	1.1617047628091746	0.4027700684069652	0.5168104096322571	0.3496950396982379	0.10768461643004153	0.3198631753281064	0.0983552760265768
BambuGene34524	BambuTx6268	FALSE	antisense	multi-exon	0.587911596908992	1.082709774526709	0.6841704275998763	0.5374129555899633	0.5466165214094528	1.1745691128446045	1.311356398868392	1.399899977146568	0.7596750414042527	2.7785365477507944
BambuGene34624	BambuTx12279	FALSE	intergenic	multi-exon	0.13567190697899817	0.11798066851805199	0.14512706039997375	0.0732835848531768	0.08630787180149255	0.023491382256892093	0.08742375992455947	0.10768461362665908	0.1143973004502806	0.0245888190066442
BambuGene34766	BambuTx11759	FALSE	intergenic	multi-exon	0	0	0	0	0	0	0.02185593998113987	0.10768461362665908	0	0
BambuGene34830	BambuTx6415	FALSE	intergenic	multi-exon	0	0	0	0	0.3164621966054727	0.4228448806240576	0.4808306795850771	0.37689614769330676	0.1999144845800665	0.07376645701993259
BambuGene35475	BambuTx6717	FALSE	intergenic	multi-exon	0.13567190697899817	0.03937126452824396	0.0414648743999925	0.09771144647090241	0.028769290600497516	0.046982764513784185	0.10927969990569934	0.02692115340666477	0.1199486907480399	0.07376645701993259
BambuGene35655	BambuTx11995	FALSE	intergenic	multi-exon	9.383973566047374	3.9961833496167616	2.8403438963994865	7.401641844889877	0.14384645300248758	0.11745691128446045	0	0.02692115340666477	0	0.14753291403986518
BambuGene35728	BambuTx6834	FALSE	antisense	multi-exon	0.3165677829509957	0.13765155505344132	0.16703241725937876	0.12213930808862801	0.37400077780646773	0.45994095176045086	0.5682544395096366	0.6461076817599545	0.41982041761813965	0.34424346609301876
BambuGene35775	BambuTx6863	FALSE	intergenic	multi-exon	0.24873182946149663	0.6889971292442693	0.5597758043998988	0.19542289294180482	0.05753858120099503	0.023491382256892093	1.5201783148670618	3.382579816539512	2.0879428828033935	2.2077515928053737
BambuGene35775	BambuTx6864	FALSE	intergenic	multi-exon	0	0	0	0	0	0	0.8194488767001908	2.3258294107713025	2.0503036407799606	1.6772818102444227
BambuGene35934	BambuTx12226	FALSE	antisense	multi-exon	0.04522396899299939	0.019685632265125756	0.14512706039997375	0	0	0	0	0	0	0
BambuGene35970	BambuTx6908	FALSE	antisense	multi-exon	0.22611984496499693	0.3740270130183176	0.24878924639995503	0.3175622010304328	0.1726157436029851	0.16443967579824464	0.45897473960393725	0.32305384087997724	0.3198631753281064	0.1967105520531536
BambuGene35992	BambuTx6923	FALSE	intergenic	multi-exon	0.06783595348949908	0.03937126452824396	0.06219731159998876	0.048855723235451204	0	0	0.15299157986797907	0.08076346021999431	0.05997434537401995	0
BambuGene36016	BambuTx12298	FALSE	antisense	multi-exon	0	0	0.020688244101381138	0.024427861617725602	0	0	0	0.02692034351026725	0.01999144845800665	0.295065827493901
BambuGene36056	BambuTx11774	FALSE	antisense	multi-exon	0.15828389147549785	0.23622758716946374	0.10366218599998125	0.1465671697063536	0.11507716240199006	0.046982764513784185	0.15299157986797907	0.18844807384665338	0.0399828969160133	0.0491776380132884
BambuGene37003	BambuTx11782	FALSE	antisense	multi-exon	0.18089587597199755	0.21654195490534175	0.2073243719999625	0.24427861617725602	0.3164621966054727	0.11745691128446045	0.4808306795850771	0.40381730109997155	0.5397691083660328	0.2212993710597978
BambuGene37128	BambuTx12230	FALSE	antisense	multi-exon	0.24873182946149663	0.4527695420748055	0.4768460555999138	0.12213930808862801	0	0	0	0	0.05997434537401995	0
BambuGene37262	BambuTx12225	FALSE	intergenic	multi-exon	0.7109624798809041	0.6971950537132409	0.30890619398116415	0.651630409172324	0	0.023506836629699174	0.2525682762597395	0.45099917593924477	0.13034700249425044	0.14511178114723777
BambuGene3727	BambuTx512	FALSE	antisense	multi-exon	0.11305992248249846	0.21654195490534175	0.24878924639995503	0.048855723235451204	0.028769290600497516	0	0.15299157986797907	0.21536922725331817	0	0.0491776380132884
BambuGene37307	BambuTx6901	FALSE	antisense	multi-exon	0.7914194573774893	1.082709774526709	0.82929748799985	1.0992537727976521	0.719232265012438	1.0806035838170363	1.0709410590758535	0.9422403692332669	1.2194783559384057	0.5655428371528166
BambuGene37328	BambuTx11772	FALSE	antisense	multi-exon	0	0	0	0	0	0	0	0	0	0
BambuGene37384	BambuTx6964	FALSE	antisense	multi-exon	5.589499269792204	3.763351789758965	4.7992577878277105	12.483409742167883	5.8779379584269815	4.8160147063903995	3.051823675951278	3.1514878649825007	4.59661799334459	3.0255911205988455
BambuGene37399	BambuTx11775	FALSE	intergenic	multi-exon	0.5426876279159927	0.3937126452824396	0.7878326135998576	0.5862686788254144	0.9206172992159205	0.35237073385338136	0.15299157986797907	0.32305384087997724	0.7796664898622594	0.614720475166105
BambuGene37469	BambuTx11999	FALSE	antisense	multi-exon	3.7836395289749074	7.669731738618424	8.668185965463376	2.6827419116442632	0.08779238878976492	0.07186796769115732	0.022963251456385197	0.055680059246494294	0.0295335417580039	0.07619233943896632
BambuGene37488	BambuTx6995	FALSE	antisense	multi-exon	0.06783595348949908	0	0	0.17099503132407923	0.7480015556129355	0.35237073385338136	0.17484751984911895	0.02692115340666477	0.01999144845800665	0.0983552760265768
BambuGene37496	BambuTx6996	FALSE	intergenic	multi-exon	0.04522396899312376	0	0	0.17099503508777597	0.23015432480398013	0.07047414677312439	0.021855939981139823	0	0	0
BambuGene37584	BambuTx7023	FALSE	antisense	multi-exon	1.4722326089470874	1.5762723165068813	1.3891259675425784	1.5611974400244333	0.23016030895118172	0.6134072591781421	0.4589780523577101	0.2692204559201915	0.21990593327352614	0.7130758511566788
BambuGene37657	BambuTx12001	FALSE	antisense	multi-exon	0.5426876279159927	3.051273000938907	1.7000598503996927	0.2931343394127072	0.05753858120099503	0.11745691128446045	0.02185593998113987	0.08076346021999431	0.0799657938320266	0.0491776380132884
BambuGene37659	BambuTx7065	FALSE	intergenic	multi-exon	0.06783595348949908	0.059056896792365934	0.0414648743999925	0.09771144647090241	0.6616936838114429	0.3288793515964893	0.43711879962279737	0.699949988573284	0.3598460722441197	0.9343751222524795
BambuGene37765	BambuTx7116	FALSE	antisense	multi-exon	0.0568102218039788	0.13721927916457888	0.06106950238317632	0.04659425666749709	0.11507716240199006	0.23491382256925314	1.2239137576132446	9.476124775082281	1.0795382167335523	7.64701264081544
BambuGene37858	BambuTx7210	FALSE	intergenic	multi-exon	3.210563992595365	7.413689201711907	5.014626519322963	4.749409339539802	2.6249633699591803	2.7806944548782413	2.07966807704795	2.1203557056081164	2.3455897270561086	2.2921952258468647
BambuGene37977	BambuTx7256	FALSE	intergenic	multi-exon	0.5190923234235998	1.7714727508619645	1.2843888549389126	0.8547082085697804	0.17206952482379223	0.42284268138036096	1.5274370379077895	2.2264612863521562	1.4387102783371204	0.8349265631556037
BambuGene38020	BambuTx7266	FALSE	intergenic	multi-exon	0.8592554108669883	0.4724551743389275	0.33171899519994	0.9038308798558473	0.891848008615423	1.2215518773583887	0.3934069196605176	0.02692115340666477	0.17992303612205984	0.0983552760265768
BambuGene38162	BambuTx11781	FALSE	antisense	multi-exon	0.3843937569337973	0.33463555151554575	0.5597595251401546	0.6350674918286174	0.4602887417837502	0.3993149720478329	0.1529907134292572	0.21536922725331817	0.35981790966223737	0.17212173304650938
BambuGene38577	BambuTx7498	FALSE	intergenic	multi-exon	0.21682126628608753	0.059056786355638456	0.2280567597694402	0.29313421488764935	0.46029934418785423	0.3993534220805429	0.4371183806266258	0.26921128121872073	0.21987236640157404	0.7376642506214571
BambuGene38661	BambuTx7528	FALSE	antisense	multi-exon	2.7655103543863926	4.23167853658604	4.055862319552209	1.8507474395550358	1.6601392569187028	1.3627084981551396	2.674117854748489	2.601296492455946	2.5296384387365167	1.6662215378376803
BambuGene38677	BambuTx7529	FALSE	intergenic	multi-exon	1.1305992248249848	0.41339827754656155	0.35245143239993626	1.7099503132407923	0.28769290600497516	0.2349138225689209	0.1311356398868392	0	0.1199486907480399	0.0245888190066442
BambuGene38860	BambuTx12234	FALSE	antisense	multi-exon	0.18097831278827664	0.05916340263426655	0.08402701939535513	0.06860100735556593	0	0.023578615270559274	0.07284752944874555	0.05426361130797349	0.020352607501392107	0.09856486720399474
BambuGene390	BambuTx188	FALSE	antisense	multi-exon	3.391797674474954	4.527695418078954	4.042825253999269	3.566467796187938	0.8630787180149255	1.292026024129065	0.4808306795850771	0.2692115340666477	0.2798802784120931	0.4425987421195956
BambuGene39298	BambuTx7714	FALSE	antisense	multi-exon	0.04522396899299939	0.059056896792365934	0	0	0.08630787180149255	0.046982764513784185	0.24041533979253854	0.08076346021999431	0.1599315876640532	0.2212993710597978
BambuGene39472	BambuTx11785	FALSE	intergenic	multi-exon	0.022611984496499694	0	0	0	0.028769290600497516	0	0.02185593998113987	0.16152692043998862	0.05997434537401995	0
BambuGene39702	BambuTx11787	FALSE	intergenic	multi-exon	1.5285897126533667	1.1452590393953848	1.0513025561509217	1.2261111615614462	0.5221452799852808	0.12691153498966587	0.8439714460863533	0.7075347461403677	0.4661197031019657	0.9015133463179019
BambuGene39717	BambuTx12235	FALSE	intergenic	multi-exon	0.15828389147549785	0.07874252905648792	0.0414648743999925	0.1465671697063536	0.028769290600497516	0.023491382256892093	0.04371187996227974	0	0	0.0245888190066442
BambuGene39723	BambuTx12007	FALSE	intergenic	multi-exon	0.293955798454496	0	0	0.9526866030912985	0.2013850342034826	0.09396552902756837	0.04371187996227974	0.02692115340666477	0	0.07376645701993259
BambuGene39728	BambuTx11788	FALSE	intergenic	multi-exon	0.022611984496499694	0.01968563226412198	0	0	0	0	0	0.10768461362665908	0	0
BambuGene39733	BambuTx7648	FALSE	intergenic	multi-exon	0.1582865298400025	0.49676954000682744	0.22784496447665134	0.04874406257630017	0	0	0.08341587878849305	0.19956332219245193	0	0
BambuGene39824	BambuTx7661	FALSE	antisense	multi-exon	0.022611984496499694	0.059056896792365934	0.0414648743999925	0.0732835848531768	0.28769290600497516	0.16443967579824464	0.08742375992455947	0.16152692043998862	0.01999144845800665	0.368832285099663
BambuGene39964	BambuTx7694	FALSE	antisense	multi-exon	0	0	0	0.024427861617725602	0	0.046982764513784185	0.04371187996227974	0.05384230681332954	0.05997434537401995	0.34424346609301876
BambuGene39970	BambuTx7698	FALSE	antisense	multi-exon	0	0	0.06219731159998876	0	0	0.2114224403120288	0.5682544395096366	0.37689614769330676	1.1195211136483725	0.14753291403986518
BambuGene39996	BambuTx11790	FALSE	antisense	multi-exon	0.1710434743497487	0.0641461746005178	0.12411043242505293	0.09574935835233978	0.03146716138294287	0.02457708288512621	0.05309452048707373	0.1793933842419596	0.07540820443518831	0.0245888190066442
BambuGene40303	BambuTx7903	FALSE	intergenic	multi-exon	0.3617917519439951	0.4330839098106835	0.35245143239993626	0.46412937073678645	0.6041551026104479	0.4698276451378418	0.7649578993398953	0.6730288351666193	0.7396835929462461	0.7622533892059702
BambuGene40328	BambuTx12104	FALSE	antisense	multi-exon	0.09515057095714796	0.7208761326449986	0.7889143316075673	0.12879837379588843	0.030442576329424213	0	0.022866478799992047	0	0	0.05233266154715288
BambuGene40584	BambuTx7998	FALSE	antisense	multi-exon	0	0.03937126452824396	0	0	0.05753858120099503	0	0.10927969990569934	0.02692115237412135	0.01999144845800665	0
BambuGene40861	BambuTx12282	FALSE	intergenic	multi-exon	0	0	0	0	0	0.023491382256892093	0.04371187996227974	0.05384230681332954	0.05997434537401995	0.07376645701993259
BambuGene40933	BambuTx7740	FALSE	antisense	multi-exon	0.3391797677512917	0.8661678520097329	1.3010557894883414	0.8905453034085011	0.7278075809246922	0.26039230319975887	0.6200994326190747	0.5119493997782462	0.6597177995507068	0.36883228518086525
BambuGene41078	BambuTx7839	FALSE	antisense	multi-exon	0.022611984496499694	0	0.02073243719999625	0	0.05753858120099503	0.023491382256892093	0.17484751984911895	0.18844807384665338	0.2398973814960798	0.122944095033221
BambuGene4108	BambuTx661	FALSE	antisense	multi-exon	3.3057173145803613	0.844044635812877	2.1359341572671613	5.4024757718963095	7.958963184573117	7.775647527031282	7.068652872448736	11.865547597644811	17.698243948525445	7.737989522306022
BambuGene41116	BambuTx11798	FALSE	intergenic	multi-exon	0.04522396899299939	0	0.02073243719999625	0	0	0	0.02185593998113987	0.10768461362665908	0.0399828969160133	0.0983552760265768
BambuGene41199	BambuTx7880	FALSE	antisense	multi-exon	0.09044793798599877	0.07874252905648792	0.0414648743999925	0.024427861617725602	0.2301543248507783	0.5168104096516261	0.1311356398868392	0	0.0799657938320266	0.17212173304650938
BambuGene41232	BambuTx12330	FALSE	intergenic	multi-exon	0	0.1968563226412198	0.02073243719999625	0	0	0	0	0	0	0
BambuGene41339	BambuTx7943	FALSE	intergenic	multi-exon	0	0.059056896792365934	0	0.0732835848531768	0.028769290600497516	0.07047414677067627	0.1967034598302588	0.08076346021999431	0.1199486907480399	0.0491776380132884
BambuGene4149	BambuTx12141	FALSE	antisense	multi-exon	0.22611984496499693	0.4921408066030495	0.66343799039988	0.26870647779498164	0.028769290600497516	0	0	0	0	0
BambuGene41522	BambuTx8010	FALSE	intergenic	multi-exon	0.022611984496499694	0	0.06219731159998876	0	0	0.023491382256892093	0.1311356398868392	0	0	0
BambuGene4155	BambuTx684	FALSE	intergenic	multi-exon	0.7688074728809896	1.082709774526709	1.6793274131975577	2.1985074090016425	1.4096952391534718	1.8959684786912263	1.3550682788306718	1.3460576703332385	1.819221809678605	1.0327303982769238
BambuGene41557	BambuTx8017	FALSE	intergenic	multi-exon	0.6105235814054917	0.944910348677855	0.6841704275998763	1.4412438354458106	4.257880472467575	5.238578243286936	1.8796108383780188	0.48436627568271895	0.1199486907480399	6.196382389674259
BambuGene41677	BambuTx8042	FALSE	antisense	multi-exon	0.24873182946149663	1.6732787424503681	0.35245143239993626	0.0732835848531768	0.14384645300248758	0.2349138225689209	0.1311356398868392	0.13460576703332386	0.21990593303807315	0.245888190066442
BambuGene41725	BambuTx8065	FALSE	antisense	multi-exon	0.293955798454496	0.23622758716946374	0.2695687724519433	0.14669567041816256	0.028769290600497516	0.16443967579824464	0.15299157986797907	0.05384230681332954	0.05997434537401995	0.0491776380132884
BambuGene41746	BambuTx8067	FALSE	intergenic	multi-exon	0.27134381395799634	0.25591321943358575	0.24878924639995503	0.5374129555899633	0.46030864960796025	0.16443967579824464	0.30598315973595813	0.10768461362665908	0.2798802784120931	0.2704770090730862
BambuGene41808	BambuTx8094	FALSE	intergenic	multi-exon	0.24873182946149663	0.059056896792365934	0.26952168359995127	0.12213930808862801	0.1726157436029851	0.14094829354135255	0.04371187996227974	0.349974994286642	0.399828969160133	0.2704770090730862
BambuGene42313	BambuTx8311	FALSE	intergenic	multi-exon	0.20350786046849725	0.11811379358473187	0.14512704724177325	0.19542289294180482	0.028769290600497516	0.11745691128446045	0.08742375992455947	0.08076346021999431	0.0799657938320266	0.0491776380132884
BambuGene42319	BambuTx8313	FALSE	antisense	multi-exon	1.2436591473074832	1.3583086262244166	1.8451869107996663	1.6855224516230667	0.5466165214094528	0.6342673209360865	0.4808306795850771	0.18844807384665338	0.3198631753281064	1.0819080362923448
BambuGene42492	BambuTx11820	FALSE	antisense	multi-exon	0.06783595348949908	0.25591321943358575	0.26952168359995127	0.1465671697063536	0.08630787180149255	0.2114224403120288	0.1311356398868392	0.18875486282213688	0.1199486907480399	0.07376645701993259
BambuGene42859	BambuTx8167	FALSE	intergenic	multi-exon	1.1532112093214844	1.3386229939602945	1.7207922875996888	2.7359205011852676	0.776770846213433	1.0336208193032521	0.327839099717098	0.5922653749466249	0.7796664898622594	0.2212993710597978
BambuGene42922	BambuTx11806	FALSE	intergenic	multi-exon	0	0.03937126452824396	0	0	0	0	0.04371187996227974	0.24229038065998293	0.2998717268700997	0.0245888190066442
BambuGene43275	BambuTx11816	FALSE	antisense	multi-exon	0.09045076742507169	0.2761427815835231	0.29027281610804956	0.0489683316511784	0.0863098812164345	0.023491641233545905	0.04373792632772882	0.10799756279350405	0.019991982042372108	0.0737756126514613
BambuGene43505	BambuTx8456	FALSE	antisense	multi-exon	0.09044793798599877	0	0.14512706039997375	0.17099503132407923	0.08630787180149255	0.18793119304160344	0.4371260174846591	0.3500443894508129	0.45980689642773703	0.07376645701993259
BambuGene43625	BambuTx8563	FALSE	antisense	multi-exon	0.11935373591937076	0.2015465450976828	0.21097112945012114	0.024409155111699637	0.02875702872099333	0.15372257482193058	0.09049784424760376	0.026967913700600157	0.020378663363841372	0.047210774791820787
BambuGene4363	BambuTx11588	FALSE	antisense	multi-exon	0	0	0	0	0.05753858120099503	0	0.1311356398868392	0.24229038065998293	0.10718405790815294	0.2704770090730862
BambuGene4370	BambuTx11589	FALSE	intergenic	multi-exon	0	0	0	0	0	0	0	0.08076346021999431	0.2798802784120931	0
BambuGene43843	BambuTx12018	FALSE	antisense	multi-exon	0	0.02173349962621026	0.11497511895035767	0	0	0.05418045993409475	0.023809487426320747	0	0.022495275614578963	0
BambuGene4385	BambuTx851	FALSE	antisense	multi-exon	0.3391797674474954	0.23622758716946374	0.2073243719999625	0.39084578588360963	0.25892361540447767	0.30538796933959717	0.21855939981139869	0.37689614769330676	0.05997434537401995	0.3196546470863746
BambuGene43972	BambuTx8707	FALSE	antisense	multi-exon	1.0175393023424861	0.5905689679236593	0.9744245531714574	1.22139308088628	1.3233873676228858	0.5872845564223023	0.5682544395096366	1.1037672896732555	0.562374131557866	0.737664570199326
BambuGene44342	BambuTx8882	FALSE	intergenic	multi-exon	0.022611984496499694	0.01968563226412198	0	0	0	0.023491382256892093	0.10927969990569934	0.02692115340666477	0.01999144845800665	0
BambuGene44377	BambuTx8902	FALSE	antisense	multi-exon	0.3844037364404948	0.21654195490528236	0.3939163067978626	0.6839801252963169	0.28769290599167213	0.07047414677067627	0.19670346428592245	0.18844807384665338	0.05997434537401995	0.22126047813982302
BambuGene44474	BambuTx12284	FALSE	intergenic	multi-exon	0	0	0	0	0	0	0.02185593998113987	0.05384230681332954	0.25988882995408646	0
BambuGene44482	BambuTx8939	FALSE	intergenic	multi-exon	0.09044793798599877	0.0984281613206099	0.10366218599998125	0.0732835848531768	0	0.023491382256892093	0.15299157986797907	0.02692115340666477	0	0.0491776380132884
BambuGene44753	BambuTx8642	FALSE	antisense	multi-exon	5.126644463744344	3.1866778156233564	3.7412622267249	4.222127784016466	7.9661070969974626	7.758764222585364	8.605939779021476	6.939132350847587	9.854049987357723	7.668834108060242
BambuGene44773	BambuTx12247	FALSE	intergenic	multi-exon	0.3391797674474954	0.31497011622595167	0.22805680919995877	0.1465671697063536	0	0	0.02185593998113987	0	0	0.0245888190066442
BambuGene44962	BambuTx8761	FALSE	antisense	multi-exon	0.045223968992969356	0.11811379358473187	0.10366218599998125	0.2931343394127072	0.05753858120099503	0.04703097968331331	0.08742375992456394	0.05384230681332954	0.07996579320740395	0.0245888190066442
BambuGene45029	BambuTx8783	FALSE	intergenic	multi-exon	0.8592554108669883	0.5315120711312934	0.8085650507998539	1.3679602505926338	2.3303125386402987	1.761853669266907	2.666424677699064	5.088097993859641	2.898097660774791	4.893174982322195
BambuGene45169	BambuTx8822	FALSE	intergenic	multi-exon	0	0	0.02073243719999625	0.024427861617725602	0	0	0.0655678199434196	0.08076346021999431	0.2998717268700997	0.07376645701993259
BambuGene45171	BambuTx8823	FALSE	intergenic	multi-exon	0	0	0	0	0.08630787180149255	0.09396552902756837	0.7431019593587556	1.2114519032999147	1.4793671858924922	0.983552760265768
BambuGene4520	BambuTx932	FALSE	antisense	multi-exon	0.11305992248249846	0.29528448396182966	0.4353811811999213	0.46412937073678645	0.25892361540447767	0.11745691128446045	0.5245425595473568	0.5653442215399601	0.9995724229003324	0.17212173304650938
BambuGene45441	BambuTx12248	FALSE	antisense	multi-exon	0.2454619334739251	0.04202135721558703	0.23243306182363876	0	0	0.023491382256892093	0	0	0	0
BambuGene45445	BambuTx8929	FALSE	antisense	multi-exon	0.022611984496499694	0	0.02073243719999625	0	0.23015432480398013	0.14094829354135255	0.2622712797736784	0.37689614769330676	0.17992303612205984	0.614720475166105
BambuGene45499	BambuTx8946	FALSE	antisense	multi-exon	0.24873182946149663	0.07874252905648792	0.10366218599998125	0.12213930808862801	0.43153935900746276	0.5403017919085181	0.43711879962279737	0.5115019147266306	0.45980331453415296	0.368832285099663
BambuGene45728	BambuTx9095	FALSE	antisense	multi-exon	0.16274057829328503	0.3706570683515904	0.15083991694024348	0.23884397611522254	0	0.12683607642767492	0.15315796013420266	0.6254765219408889	0	1.6309173604470477
BambuGene4580	BambuTx953	FALSE	antisense	multi-exon	491.9269370892271	730.3707279248887	1040.5654218838881	559.9165834221048	174.50587985229637	225.94509572266745	60.37847518424719	20.110872860585495	10.278832762760945	77.51443353379672
BambuGene4584	BambuTx960	FALSE	antisense	multi-exon	0.8592554364110137	2.086678514241681	1.8451890742490595	1.1259288704572021	0.08630787547595158	0	1.5517726838298864	2.2882986334904287	0.447575330981841	0.4917765759573474
BambuGene45904	BambuTx9156	FALSE	antisense	multi-exon	0.15828389147549785	0.13779942584885385	0.12439462319997752	0.17099503132407923	0	0.3288793515964893	0.10927969990569934	0.10768461362665908	0.13994013920604656	0.1967105520531536
BambuGene45962	BambuTx9175	FALSE	intergenic	multi-exon	0.022611806605647253	0.01968561350241822	0.06140666049511136	0.07328355784997602	0.0577294816314585	0	0.11407205707589665	0.02693527553929401	0.02011968947856521	0.02458881757675565
BambuGene4621	BambuTx969	FALSE	intergenic	multi-exon	0.15828389147549785	0.13779942584885385	0.22805680919995877	0.2931343394127072	0.1726157436029851	0.023491382256892093	0.10927969990569934	0.02692115340666477	0.2398973814960798	0.07376645701993259
BambuGene46228	BambuTx9273	FALSE	antisense	multi-exon	2.080302573677972	2.89378793738577	2.4047233483429014	2.809203452783209	1.2370794958213933	0.9866366361487948	1.4862036047744405	1.4268211253577214	1.2594530428479154	0.6147204016756159
BambuGene46624	BambuTx12250	FALSE	intergenic	multi-exon	12.810750519164078	5.584005430483367	6.936502581587157	5.793414708581525	0.4333661098552194	0.21339922482509566	2.2716707812868564	2.488869326427462	0.7580098664349935	0.7347400366253686
BambuGene46638	BambuTx9500	FALSE	intergenic	multi-exon	0	0	0.0414648743999925	0	0.05753858120099503	0.2349138225689209	0.1967034598302588	0.18844807384665338	0.01999144845800665	0.17212173304650938
BambuGene46688	BambuTx9530	FALSE	antisense	multi-exon	0.22611984496499693	0.2755988516977077	0.24878924639995503	0.09771144647090241	0.05753858120099503	0.046982764513784185	0.04371187996227974	0.13460576703332386	0.0799657938320266	0.0245888190066442
BambuGene47065	BambuTx9073	FALSE	antisense	multi-exon	0.881867395363488	1.5354793166015144	1.4720030411997338	0.6839801252963169	0.3163467144757886	0.6107759386791943	0.327839099717098	0.18844807384665338	0.4997862120138949	0.14753291403986518
BambuGene4709	BambuTx12144	FALSE	intergenic	multi-exon	0.45223968992999386	0.059056896792365934	0.02073243719999625	1.3679602505926338	0	0.046982764513784185	0.02185593998113987	0	0.01999144845800665	0
BambuGene47197	BambuTx9131	FALSE	antisense	multi-exon	0.09044793798599877	0.01968563226412198	0.02073243719999625	0.024427861617725602	0.08630787180149255	0.09396552902756837	0.21855939981139869	0.32305384087997724	0.09995724229003325	0.6393086414554512
BambuGene47205	BambuTx9133	FALSE	intergenic	multi-exon	0	0	0	0	0	0	0	0	0	0
BambuGene47242	BambuTx12023	FALSE	antisense	multi-exon	0.24873182946149663	0.0984281613206099	0.10366218599998125	0.21985075455953043	0.19497742031546317	0.047012284733665914	0.07006019549053605	0.06330212924808634	0.020045559168198435	0.045548946207634534
BambuGene47426	BambuTx12333	FALSE	antisense	multi-exon	0.24873182946149663	0.4330839098106835	0.7875795752254984	0.46412931632504023	0.46030864960796025	0.5403016387411772	0.327839099717098	0.32305384087997724	0.47979476152311895	0.22126819294017327
BambuGene4781	BambuTx1016	FALSE	antisense	multi-exon	1.040151286838986	1.88982069735571	1.1817489203997864	1.905373206182597	1.3233873676228858	1.292026024129065	1.9233227183403083	1.6691115112132158	0.9595895259843192	1.598273235431873
BambuGene48078	BambuTx9503	FALSE	intergenic	multi-exon	0.04522396899299939	0.11811379358473187	0.10366218599998125	0.17099503132407923	0.46030864960796025	2.043750256349612	0.8960935392267346	0.37689614769330676	0.01999144845800665	30.957323129365047
BambuGene48081	BambuTx11850	FALSE	antisense	multi-exon	0.022611984496499694	0.01968563226412198	0	0	0	0.023491382256892093	0.02185593998113987	0.16152692043998862	0	0.1967105520531536
BambuGene48107	BambuTx9519	FALSE	antisense	multi-exon	2.0350786767004205	1.5710741048247043	2.1149352617794213	1.214792850563572	0.6616936839237738	0.6832179109747145	0.8960935392504603	1.1845307434572325	0.25988884109705856	2.2867601875333308
BambuGene48489	BambuTx9698	FALSE	antisense	multi-exon	0.6522279497145064	0.7575816569452579	0.7044408276815394	0.9197658255370293	0.35322013311017436	0.47660984606827517	0.292356613362115	0.4251541396980299	0.5463456219812712	0.4625610204591074
BambuGene48512	BambuTx9707	FALSE	intergenic	multi-exon	6.828819317942809	0.01968563226412198	0.06219731159998876	16.342238743626286	21.634506530764106	16.27941884271208	2.2074499380851718	0.2692115340666477	0.2398973814960798	3.7375004866317183
BambuGene48526	BambuTx12030	FALSE	intergenic	multi-exon	0.18089587597199755	0.13779942584885385	0.26952168359995127	0.19542289294180482	0.14384645300248758	0.023491382256892093	0.04371187996227974	0.05384230681332954	0.3198631753281064	0.07376645701993259
BambuGene48747	BambuTx9765	FALSE	intergenic	multi-exon	0	0	0	0	0	0	0.1311356398868392	0.10768461362665908	0	0.14753291403986518
BambuGene48950	BambuTx9673	FALSE	intergenic	multi-exon	0.7461954883844899	0.7874252905648792	1.1402840459997938	0.5862686788254144	0.776770846213433	0.6812500854498706	1.3769242188118116	1.2383730567065794	0.1199486907480399	0.4425987421195956
BambuGene49060	BambuTx12029	FALSE	intergenic	multi-exon	1.8541827287129748	0.21654195490534175	0.414648743999925	1.9786567910357737	0.11507716240199006	0.18793105805513674	0.02185593998113987	0	0	0.0491776380132884
BambuGene49085	BambuTx9703	FALSE	intergenic	multi-exon	0.3682363433230417	0.18284618087283763	0.16691963368873713	0.2681726952794699	0.24549812218294356	0.33967982666431623	0.20486963874772293	0.12994626035161377	0.0840607305569606	0.07848899789053881
BambuGene4916	BambuTx1061	FALSE	intergenic	multi-exon	5.872368278768448	3.8653006241410037	11.519195234369437	7.751682997751962	8.632983175693152	6.512050566058612	1.295541284804963	0.16154888376180862	0.11989829980817751	0.9875937646169306
BambuGene49188	BambuTx9723	FALSE	antisense	multi-exon	0.13567190697899817	0.01968563226412198	0.0414648743999925	0.048855723235451204	0.028769290600497516	0.16443967579824464	0.08742375992455947	0.05384230681332954	0	0.0245888190066442
BambuGene49418	BambuTx9780	FALSE	intergenic	multi-exon	9.270913643564874	0.5708833356595374	0.82929748799985	9.990995401649771	0.6041551026104479	0.35237073385338136	0.21855939981139869	0.02692115340666477	0.0799657938320266	0
BambuGene49422	BambuTx12031	FALSE	intergenic	multi-exon	0.5652996124124924	0	0.02073243719999625	0.43970150911906086	0.28769290600497516	0.14094829354135255	0.02185593998113987	0.02692115340666477	0.2398973814960798	0.0245888190066442
BambuGene49548	BambuTx12119	FALSE	antisense	multi-exon	0.022611984496499694	0	0.02073243719999625	0.024427861617725602	0.028769290600497516	0.07047414677067627	0.02185593998113987	0.02692115340666477	0.1599315876640532	0.3196546470863746
BambuGene49643	BambuTx9974	FALSE	antisense	multi-exon	0	0.01968563226412198	0	0	0.028769290600497516	0.023491382256892093	0.1311356398868392	0.02692115340666477	0	0
BambuGene49758	BambuTx10015	FALSE	intergenic	multi-exon	0.18089587597199755	0.4330839098106835	0.37318386959993255	0.24427861617725602	0.5178472308089553	0.2114224403120288	0.4152628596416575	0.18844807384665338	0.0799657938320266	0.1967105520531536
BambuGene49801	BambuTx10034	FALSE	antisense	multi-exon	0.5200756434194844	0.6889937613972491	0.580488317805487	0.7572637101494856	0.31645983180306136	0.4228448806237649	0.7212460193775427	0.80763457583902	0.19991448457886	0.5163651991395282
BambuGene49846	BambuTx10098	FALSE	antisense	multi-exon	1.1845496841783094	0.8183421679710503	1.1280959488263362	1.7360541668649216	8.798740147138977	10.04133799135902	15.940005671071399	9.341573479342372	3.8120407157766194	22.313043145946782
BambuGene49850	BambuTx12304	FALSE	antisense	multi-exon	0.1892794743867314	0	0.19506013211363568	0	0	0	0	0	0.09028302540121254	1.4599200176812422e-6
BambuGene49974	BambuTx10134	FALSE	intergenic	multi-exon	0.09045069177219295	0.11811407345161966	0.12936947826092957	0.12213953575011349	0.6041687787581398	0.555912172539195	0.9164410348713381	0.6473518323350205	0.37437191406046505	2.9099825186838735
BambuGene50364	BambuTx10410	FALSE	antisense	multi-exon	0.8366437975003514	1.1614522778667344	1.4927354783997302	1.6122388667698897	1.2946180770223883	0.6107759386791943	1.158364819000413	0.9153192158266021	1.079538216732359	0.860608665232547
BambuGene50373	BambuTx10418	FALSE	intergenic	multi-exon	38.94552733378097	65.6390913446411	78.11528477694942	43.27472800263468	6.446069977143555	11.141295674106587	2.8983773238157418	0.8495240421606706	0.6735014754263604	1.3181307598031324
BambuGene50377	BambuTx10420	FALSE	intergenic	multi-exon	0.24873182946149663	0.41339827754656155	0.37318386959993255	0.6839801252963169	0.25892361540447767	0.3758621161102735	0.2622712797736784	0.5922653749466249	0.3598460722441197	0.6393092941727492
BambuGene50906	BambuTx10112	FALSE	antisense	multi-exon	3.1204538605169576	2.4410184007511253	2.179030309253198	2.125223957152229	2.0426194962592694	2.349138225689209	1.792187078453392	1.2114519032999147	1.7992303612205984	1.3032073978458192
BambuGene51024	BambuTx10155	FALSE	antisense	multi-exon	0.09061971656346704	0.23724275954256563	0.269537978150175	0.4044003846319712	0.4711067017988139	0.40282299905444935	0.33341775505796134	0.6769256204066647	0.7574607246340684	0.5183826190872105
BambuGene51054	BambuTx10172	FALSE	intergenic	multi-exon	4.20510057605494	8.142857778926844	11.2994721551478	6.713269359259358	2.377232624294403	3.0480368298388556	1.769101200770365	1.7809189979686344	1.178715152242771	3.8365299180731838
BambuGene51155	BambuTx12342	FALSE	antisense	multi-exon	0.06783595348949908	0.059056896792365934	0.02073243719999625	0.0732835848531768	0.028769290600497516	0	0	0.02692115340666477	0.0399828969160133	0.0245888190066442
BambuGene51354	BambuTx11872	FALSE	antisense	multi-exon	0	0	0	0	0	0.07047991224316497	0.15299225586716372	0.37689614769330676	0.25988882995408646	0.122944095033221
BambuGene51444	BambuTx10419	FALSE	antisense	multi-exon	1.426664230086113	1.787982285011074	1.9871510743518057	1.94537073294633	1.1237378106055662	1.0764245709431157	1.2820007455326143	1.5557061346308045	1.1887461871668168	0.9140663802402079
BambuGene51542	BambuTx10457	FALSE	antisense	multi-exon	0.630964237003462	1.2505520626929494	0.7792076967402236	1.724813535394215	0.4637208823941003	0.29119302507681616	0.30242698736693924	0.5062805177266624	0.3587512459089477	0.2008925219389242
BambuGene51575	BambuTx10495	FALSE	antisense	multi-exon	1.0175393023424861	1.7913925360351	1.057354297199809	1.0748259111799265	0.719232265012438	1.0336208193032521	0.7212460193776157	0.5384230681332954	0.4997862114501662	0.3196546470863746
BambuGene51689	BambuTx10542	FALSE	intergenic	multi-exon	26.5981318732679	41.406671320489885	38.86083503965412	34.75179588296768	1.5711277541483764	3.66450495945904	0.7910083911236456	0.2172167568978557	0.04518295636337354	0.5517816249621769
BambuGene51746	BambuTx10577	FALSE	intergenic	multi-exon	0.24873182946149663	0.0984281613206099	0.10366218599998125	0.5374129555899633	0.28769290600497516	0.5792915259283519	0.3715509796793778	0.10768461362665908	0.01999144845800665	1.9179275783139944
BambuGene51947	BambuTx10642	FALSE	intergenic	multi-exon	126.69826562330468	133.39868572273576	187.85056365916125	107.59904363568631	28.04841614660632	37.06601638910329	11.756447944525272	4.520511355145045	1.3314076676295596	10.593814393418546
BambuGene52050	BambuTx10692	FALSE	intergenic	multi-exon	1.1305992248249848	1.0630241422625868	1.16101648319979	1.1481094960331033	8.889710795553732	8.339440701196692	9.96630863139978	12.141440186405811	10.555484785827511	10.25353752577063
BambuGene52171	BambuTx11879	FALSE	intergenic	multi-exon	0	0.03937126452824396	0	0	0	0	0	0.08076346021999431	0.1199486907480399	0
BambuGene52234	BambuTx10759	FALSE	antisense	multi-exon	0.8592554108669883	2.1260482845251736	1.7829895991996776	0.7816915717672193	0.834309427414428	0.8926725257618995	1.5299157986797907	0.6461076817599545	0.45980331453415296	0.9589639412591238
BambuGene52290	BambuTx10510	FALSE	antisense	multi-exon	0.15828389147549785	0.21654195490534175	0	0.12213930808862801	0.05753858120099503	0.07047414677067627	0.04371187996227974	0.05384230681332954	0.0399828969160133	0.07376645701993259
BambuGene52292	BambuTx10513	FALSE	antisense	multi-exon	0	0	0	0	0	0	0	0	0	0
BambuGene52419	BambuTx12123	FALSE	antisense	multi-exon	0.022611984496499694	0.07874252905648792	0.0414648743999925	0	0.11507716240199006	0.023491382256892093	0	0.16152692043998862	0	0.2704770090730862
BambuGene52476	BambuTx12258	FALSE	intergenic	multi-exon	0.4070157209369945	1.2795660971679286	1.803722036399674	0.2931343394127072	0	0	0	0	0	0
BambuGene5269	BambuTx1190	FALSE	intergenic	multi-exon	0.06783595348949908	0.5315120711312934	0.3939163067999288	0.17099503132407923	0.028769290600497516	0	0.15299157986797907	0.349974994286642	0.01999144845800665	0.122944095033221
BambuGene52739	BambuTx10664	FALSE	antisense	multi-exon	2.036374095779585	2.879638148949539	3.520448256424597	2.8195502398041934	2.425580143225549	3.4157952291287375	2.7636861755627726	2.517859887911078	2.679537894966828	2.3875519188693355
BambuGene53081	BambuTx10794	FALSE	antisense	multi-exon	1.5454222882904416	0.7884669128852885	1.9938312967315786	1.8046534629820792	6.536379771060429	8.329224494613957	2.383702068818764	2.3175000351739024	0.35080175892517446	32.771136642835224
BambuGene53088	BambuTx12037	FALSE	intergenic	multi-exon	0.06783595348949908	0.059056896792365934	0.06219731159998876	0.1465671697063536	0.2013850342034826	0.046982764513784185	0	0.02692115340666477	0.01999144845800665	0
BambuGene53102	BambuTx11880	FALSE	antisense	multi-exon	0.11158999818750207	0.11811384115443703	0.08239675496489919	0.1465671697063536	0.19880808074795395	0.1164547865720553	0.04371187996227974	0.18844807384665338	0.15904805603072197	0.0491776380132884
BambuGene532	BambuTx12138	FALSE	intergenic	multi-exon	0.06783595348949908	0.2755988516977077	0.16585949759997	0.0732835848531768	0	0	0.02185593998113987	0	0	0
BambuGene53260	BambuTx11884	FALSE	antisense	multi-exon	0.1356705382149006	0.6363993706738552	0.29355400487473776	0.14656756893531409	0.18135606990018172	0.14145343588536172	0.19670208451338397	0.40381830977928845	0.4969002827543691	0.27320424115771846
BambuGene53283	BambuTx10877	FALSE	antisense	multi-exon	0.9497033488529871	0.01968563226412198	0.082929748799985	1.6122388667698897	0.23015432480398013	0.35237073385338136	0.17484751984911895	0	0	0
BambuGene53469	BambuTx10807	FALSE	antisense	multi-exon	0.3391797674474954	0.3740270130183176	0.22805680919995877	0.36641792426588404	0.37400077780646773	0.16443967579824464	0.5682544395096366	0.21536922725331817	0.09995724229003325	0.2212993710597978
BambuGene53590	BambuTx10874	FALSE	intergenic	multi-exon	7.797583968107961	0.32645329271876455	0.1668942466230866	12.438965420271964	1.8768488947227968	1.8300523446173045	0.24318320650393302	0.10908036904561949	0	0.2855326517178519
BambuGene53604	BambuTx10886	FALSE	antisense	multi-exon	0.3844037364404948	0.7677396583007572	0.7878326135998576	0.6839801252963169	0.8630787180149255	1.1745691128446045	0.7431019593587556	1.1306884430799202	1.6792816704725586	0.983552760265768
BambuGene53709	BambuTx10948	FALSE	intergenic	multi-exon	0.04522396899299939	0	0.02073243719999625	0.024427861617725602	0.028769290600497516	0.07047414677067627	0.327839099717098	0.43073845450663634	0.21990593303807315	0.491776380132884
BambuGene53851	BambuTx11025	FALSE	intergenic	multi-exon	0.49746365892299327	0.5315120711312934	0.37318386959993255	0.8305472949593757	0.11507716240199006	0.1879310580550665	0.24041533979253854	0.32305384087997724	0.25988882995408646	0.1967105520531536
BambuGene540	BambuTx247	FALSE	intergenic	multi-exon	0.42962770543349416	0.15748505811297583	0.24878924639995503	0.36641792426588404	0.37400077780646773	0.6107759386791943	0.655678199434196	0.29613268747331245	0.4797947629921596	0.5655428371528166
BambuGene54081	BambuTx11888	FALSE	antisense	multi-exon	0.04522396899299939	0	0.02073243719999625	0	0.14384645300248758	0.11745691128446045	0.08742375992455947	0.18844807384665338	0.21990593303807315	0.17212173304650938
BambuGene54090	BambuTx11889	FALSE	intergenic	multi-exon	0.022611984496499694	0.03937126452824396	0.06219731159998876	0.024427861617725602	0	0	0	0.16152692043998862	0.05997434537401995	0.07376645701993259
BambuGene54217	BambuTx10916	FALSE	intergenic	multi-exon	0	0	0	0.029295496887536628	0.12981236563063314	0.3299783924099525	0.22285943416218706	0	0.09848553312123948	0.8213301081414481
BambuGene54395	BambuTx10999	FALSE	intergenic	multi-exon	0.3391797674474954	0.2755988516977077	0.35245143239993626	0.39084578588360963	0.4027700684069652	0.4698276451378418	1.6391954985854902	5.141940300672971	3.7384008616472437	6.122615932654406
BambuGene5457	BambuTx1296	FALSE	intergenic	multi-exon	1.7876008673306625	3.3925732242914903	2.792853424239472	2.296665699373858	0.4207904119303847	0.32655384839744056	3.1370648425031407	3.255174493070377	0.579016515678933	0.9954476527382295
BambuGene54756	BambuTx11126	FALSE	antisense	multi-exon	0.9044793798599877	1.22050920037922	0.7463677391998651	0.928258741511804	0.2013850342034826	0.3288793515964893	0.21855939981139869	0.29613268747331245	0.2998717268700997	0.17212173304650938
BambuGene54962	BambuTx11183	FALSE	antisense	multi-exon	0	0	0	0	0.05753858120099503	0	0.24041533979253854	0.48458076131996586	0.399828969160133	0.2212993710597978
BambuGene54972	BambuTx12040	FALSE	intergenic	multi-exon	3.4103562386503588	5.684473003959397	9.75427745829848	5.939913753714651	2.9682610354343018	3.4353021700948974	1.8012682344674347	2.101850062594136	2.168754738838385	2.7083261679055775
BambuGene54972	BambuTx12041	FALSE	intergenic	multi-exon	2.3399098261047606	7.030251076480485	9.363457587153649	2.820112947307844	0.1454830113102396	0.3668464534224509	0	0.027383619114942918	0	0.12881351706051283
BambuGene55062	BambuTx11211	FALSE	antisense	multi-exon	0	0.01968563226412198	0.02073243719999625	0	0.028769290600497516	0	0.5682544395096366	1.8037172782465396	4.198204176181396	1.6474508734451614
BambuGene55120	BambuTx11218	FALSE	intergenic	multi-exon	0	0.0984281613206099	0.0414648743999925	0.024427861617725602	0.08630787180149255	0.11745691128446045	0.10927969990569934	0.05384230681332954	0.01999144845800665	0.0491776380132884
BambuGene55247	BambuTx11268	FALSE	intergenic	multi-exon	0.06783595348949908	0.17717069037709782	0.16585949759997	0.0732835848531768	0.37400077780646773	0.5403017919085181	1.1146529390381332	4.11893647121971	2.3589909180447846	2.975247099803948
BambuGene55286	BambuTx11286	FALSE	antisense	multi-exon	0.9723157220644033	0.41339827754656155	0.4561140854612099	0.7084079869140425	1.0932330428189057	0.775215614477439	1.2020766989626928	1.8575595850598692	0.9196069757194733	2.2129942950751005
BambuGene55345	BambuTx11312	FALSE	antisense	multi-exon	0.022611984496499694	0	0.08292952989859843	0.024427861617725602	0	0.07047414677067627	0.1967034598302588	0	0.05997434537401995	0.0245888190066442
BambuGene55366	BambuTx11314	FALSE	antisense	multi-exon	0.6557475503984911	0.6693114969801445	0.2902541207999475	0.7816915717672193	0.5178472308089553	0.35237073385338136	0.6119663194719163	0.43073845450663634	0.2798802784120931	0.368832285099663
BambuGene5537	BambuTx1302	FALSE	intergenic	multi-exon	1.1439245495202088	0.449977295785314	0.38906892455871145	2.1898946888985065	3.0974259078434327	3.6947204761360246	1.4297687018229555	0.5096686924788294	0.5859049260529897	6.0978118854109615
BambuGene55553	BambuTx11363	FALSE	intergenic	multi-exon	0.11305992248249846	0.07874252905648792	0.10366218599998125	0.26870647779498164	0.14384645300248758	0.046982764513784185	0.04371187996227974	0.05384230681332954	0	0.0245888190066442
BambuGene55581	BambuTx12267	FALSE	intergenic	multi-exon	0.20350786046849725	0.17717069037709782	0.14512706039997375	0.3175622010304328	0	0	0.02185593998113987	0.02692115340666477	0	0.0245888190066442
BambuGene55609	BambuTx11894	FALSE	intergenic	multi-exon	0.09044793798599877	0.059056896792365934	0.082929748799985	0.048855723235451204	0.11507716240199006	0.07047414677067627	0.02185593998113987	0.08076346021999431	0.1199486907480399	0.0491776380132884
BambuGene55890	BambuTx12044	FALSE	intergenic	multi-exon	0.3617917519439951	0.1968563226412198	0.18659193479996627	0.34199006264815845	0.05753858120099503	0.11745691128446045	0	0	0	0
BambuGene55942	BambuTx11481	FALSE	intergenic	multi-exon	0.011305992248249847	0	0	0	0.009182514336839392	0.08221983789912232	0.2841272197548183	0.10768461362665908	0	7.745477987092922
BambuGene55955	BambuTx11490	FALSE	antisense	multi-exon	0	0	0	0	0	0	0	0	0	0
BambuGene56110	BambuTx12265	FALSE	intergenic	multi-exon	0.09044793798599877	0	0	0.21985075455953043	0	0.046982764513784185	0	0	0	0.0245888190066442
BambuGene56165	BambuTx11194	FALSE	intergenic	multi-exon	5.594244525715139	2.647359936771822	2.944792561907739	18.686701048966782	17.20998495461332	15.72215392785832	2.679114035011388	2.286460650233816	1.1964229637053478	4.331056203615879
BambuGene56284	BambuTx11210	FALSE	antisense	multi-exon	0	0	0	0	0	0	0.04371187996227974	1.0768461362665909	0.1999144845800665	1.352385045365431
BambuGene56291	BambuTx11212	FALSE	intergenic	multi-exon	0.09048725500569858	0.01970313538646903	0	0.04955571133939271	0.14387800188758698	0.20223820253244537	0.14262816060785027	0.24334531753491212	0.08004176019824784	0.41836437076702954
BambuGene56314	BambuTx12042	FALSE	intergenic	multi-exon	0	0	0.02073243719999625	0.024427861617725602	0.08630787180149255	0.2818965870827051	0	0	0	0
BambuGene56348	BambuTx11219	FALSE	antisense	multi-exon	0	0.01968563226412198	0	0.024427861617725602	0	0.023491382256892093	0.2622712797736784	0.16152692043998862	0.1999144845800665	0.2704770090730862
BambuGene56503	BambuTx11279	FALSE	antisense	multi-exon	0.07020620255519326	0.09882332196630457	0.31231834753261317	0.9564653660586743	20.214523598207307	14.370577776331332	12.443111612006923	1.1736624594685452	0.31407393579697224	3.4150738220718275
BambuGene56631	BambuTx11330	FALSE	intergenic	multi-exon	0	0	0	0	0.03127267914523546	0.004621516622045647	0	0	0	0
BambuGene56634	BambuTx11331	FALSE	antisense	multi-exon	0.13567190697899817	0.17717069037709782	0.2073243719999625	0.19542289294180482	0.05753858120099503	0.16443967579824464	0.0655678199434196	0.18844807384665338	0.1599315876640532	0.07376645701993259
BambuGene56665	BambuTx11345	FALSE	intergenic	multi-exon	2.2110734721165732	2.301084758203127	3.5898608471740996	2.8033084829065658	0.6527627957381587	0.2435411761745542	2.2100744742100478	2.956199692518681	1.212597046081155	1.2588760136271773
BambuGene56771	BambuTx11360	FALSE	antisense	multi-exon	0.8366434263704886	0.8267965550931231	0.8085650507998539	1.1481094960331033	1.0069251710174132	0.8926725257618995	0.7649578993398953	0.7807134487932783	0.8596322836942859	0.6638981131793934
BambuGene56871	BambuTx11386	FALSE	antisense	multi-exon	0.2261093419264284	0.21654195490534175	0.06219731159998876	0.36641792426588404	0.3164621966054727	0.16443967579824464	0.15299157986797907	0.10768461362665908	0.15993158766287188	0.14753291403986518
BambuGene56898	BambuTx11411	FALSE	intergenic	multi-exon	1.6958945618708736	2.041746281657597	2.0247275632030894	2.9026175181294303	1.06130777455875	2.4472372495680146	2.248512630326303	1.5470125808586066	1.6473887299456178	2.0138534980112293
BambuGene56906	BambuTx11414	FALSE	intergenic	multi-exon	0.293955798454496	0.17717069037709782	0.18659193479996627	0.34199006264815845	0.08630787180149255	0.07047414677067627	1.0490851190947137	10.095432527275177	1.379409943602459	17.187513116133964
BambuGene56971	BambuTx11420	FALSE	antisense	multi-exon	0	0	0	0	0	0	0.17484751984911895	0.21536922725331817	0.2398973814960798	0.29506582807973036
BambuGene56976	BambuTx11421	FALSE	antisense	multi-exon	0.45223968992999386	0.6693114969801472	0.7256353019998688	0.7816915717672193	0.28769290600497516	0.5168104096516261	0.8086697793021751	0.7537922953866135	0.4997862114501662	0.4425987421195956
BambuGene56989	BambuTx11430	FALSE	intergenic	multi-exon	16.38012326586674	46.26065995186028	68.00524435301652	11.699756105367237	57.87033850744415	44.605800515397426	12.099828908311936	1.3348532938878963	1.339896686938006	8.339620749393093
BambuGene57024	BambuTx11434	FALSE	intergenic	multi-exon	9.33890752019143	4.704868598905159	9.180247045304695	8.379650802867998	2.1290230250940225	2.491792707324474	2.0324980142804154	1.8580587134284903	0.8996302137820501	2.4878665377086766
BambuGene57066	BambuTx11442	FALSE	intergenic	multi-exon	0.2983583264771766	0.20154843260949418	0.2524802112167085	0.20322329788865928	0.06297172861132415	0.023548038497975807	0.06576692605039224	0.02707418100971372	0.02006696812029338	0.024772734432396193
BambuGene57129	BambuTx11466	FALSE	intergenic	multi-exon	0.5361135410146785	0.1623741990822423	0.38778371632016384	1.7638724905656467	2.933625851286027	6.0961661348602885	1.064986825852282	0.11347651366713106	0.03195950976398035	1.414308772498466
BambuGene57169	BambuTx11480	FALSE	intergenic	multi-exon	0.011305992248249847	0	0	0	0.04835606686415564	0.08221983789912232	0.2841272197548183	0.10768461362665908	0	7.745477987092922
BambuGene57223	BambuTx11523	FALSE	intergenic	multi-exon	0	0	0.02073243719999625	0.024427861617725602	0.5753858120099503	0.39935349836716555	1.3987801587929516	1.3460576703332385	1.4993586343504988	2.4097042626511316
BambuGene5723	BambuTx1358	FALSE	antisense	multi-exon	1.2210471628109834	1.5748505811297584	1.3683408551997527	1.5878110051521641	0.3452314872059702	0.046982764513784185	0.4152628596416575	0.18844807384665338	0.05997434537401995	0.0983552760265768
BambuGene57235	BambuTx11900	FALSE	intergenic	multi-exon	0.114568673154474	0.8464821873572451	0.3939163067999288	0.17099503132407923	0.1726157436029851	0.35237073385338136	0.04398073651671167	0.18855308668804405	0.05997434537401995	0.0245888190066442
BambuGene57306	BambuTx11542	FALSE	intergenic	multi-exon	0	0	0	0	1.771410512384391	3.6824227900283164	8.05138316248222	2.392057354152705	3.0203014462869877	35.68293904236748
BambuGene57308	BambuTx11544	FALSE	intergenic	multi-exon	0	0	0	0	0.189134487375948	0.2818965870827051	0.4480467696133673	1.0768461362665909	0.12994441497704323	13.732855415210786
BambuGene57310	BambuTx11546	FALSE	intergenic	multi-exon	0	0	0	0	0	0.046982764513784185	0.1311356398868392	0.05384230681332954	0.01999144845800665	0.34424346609301876
BambuGene57355	BambuTx11533	FALSE	antisense	multi-exon	1.2883779756825933	2.5135494337577255	1.7819694101716168	3.0335415084304564	6.471315213966533	8.026846315883647	6.8990381102708955	2.8620178805714716	1.025001837716429	1.157766646585819
BambuGene57404	BambuTx11901	FALSE	intergenic	multi-exon	0.022611984496499694	0.03937126452824396	0.082929748799985	0	0.028769290600497516	0	0.02185593998113987	0.5384230681332954	0.0399828969160133	0.8851974842391912
BambuGene57419	BambuTx11543	FALSE	intergenic	multi-exon	0	0	0	0	0.01225054682753461	0.2818965870827051	0.4480467696133673	1.0768461362665909	0.12994441497704323	13.732855415210786
BambuGene57421	BambuTx11545	FALSE	intergenic	multi-exon	0	0	0	0	1.7384428658171978	3.576414328884956	3.5619309927916505	16.93735450187983	1.5956307701330688	28.22353275900877
BambuGene57427	BambuTx11548	FALSE	antisense	multi-exon	6.421803597005913	3.641841968862566	1.9695815339996439	5.471841002370535	1.5247724018263684	1.6443967579824463	12.698301129042264	14.914318987292281	5.5576226713258485	9.02409657543842
BambuGene57481	BambuTx11557	FALSE	antisense	multi-exon	0	0.09649718123542807	0	0	0	7.692851850406346	0.22137159659478384	23.030332001335374	7.078350716269271	0
BambuGene57481	BambuTx12133	FALSE	antisense	multi-exon	1.607402061534968	3.765115128541859	2.5227056496281626	0.987426284248167	0.06583316719538168	0.08487385978770132	0.0788005519110387	0.14088334801478217	0.13436196136038991	0.16412043142166868
BambuGene57544	BambuTx11559	FALSE	intergenic	multi-exon	0	0	0	0.019623038112805267	6.359372938125068	4.862200401135941	9.424849555674951	9.981477157380159	1.3738739773240778	7.61371114140433
BambuGene57565	BambuTx11560	FALSE	intergenic	multi-exon	5.49471231862855	3.2137640392015188	3.04294626894741	4.209800958481857	1.9277852175694057	1.2919102427613032	5.2226425579653375	4.334313321918545	1.869439238257581	2.2620286195337735
BambuGene5761	BambuTx11917	FALSE	intergenic	multi-exon	0.20350786046849725	0	0	1.3435323889749082	0.3452314872059702	0.16443967579824464	0.02185593998113987	0.02692115340666477	0.0799657938320266	0.14753291403986518
BambuGene57630	BambuTx11564	FALSE	intergenic	multi-exon	2.511154849665908	1.7126847268847079	2.591551874970015	2.0812708463801712	1.237064668826862	1.0705266292504345	1.37692421883174	0.8614769090132727	1.2594967238837693	0.5839168173972072
BambuGene5782	BambuTx1374	FALSE	antisense	multi-exon	1.1758231938179828	1.8504494327826244	1.8244544735996702	2.393930438537109	2.733082607047212	2.114224403120226	2.273017757994621	2.4498249599706408	3.018708717159004	1.1802633123189215
BambuGene5802	BambuTx1395	FALSE	antisense	multi-exon	4.297954531919627	6.918707280929522	5.862775796355525	8.94663130115607	6.210298130686154	6.071177533180703	1.2677243320618703	0.18842693262318796	0	1.5253190436170736
BambuGene5880	BambuTx1431	FALSE	antisense	multi-exon	0.7443851953437846	0.589415707734347	1.2815738739468485	0.7113702390351133	0.7185314737715254	0.40573398252341514	2.3584582959919733	3.313426384359771	1.164707166492116	2.2234922804740047
BambuGene5936	BambuTx12340	FALSE	antisense	multi-exon	0.27134381395799634	0.01968563226412198	0.082929748799985	0.34199006264815845	0.14384645300248758	0	0.04371187996227974	0.02692115340666477	0.0399828969160133	0
BambuGene5987	BambuTx1483	FALSE	antisense	multi-exon	0.06783595348949908	0.03937126452824396	0.06219731159998876	0.024427861617725817	0.05753858120099503	0.09396552902756837	0.24041533979253854	0.2692115340666477	0.3198631331560917	0.09835527602658016
BambuGene6032	BambuTx1496	FALSE	intergenic	multi-exon	0.04522396899299939	0	0	0	0.11507716240199006	0.023491382256892093	1.1146529390381332	0.9153192158266021	0.9395980775263125	1.0573192172857004
BambuGene6152	BambuTx1541	FALSE	antisense	multi-exon	0.4265896543854579	0.8583588101766677	0.5066404917949504	1.2094723818856776	1.1886008069382277	0.413458293692976	0.9848091349353315	1.5023700061155596	1.6595509530091148	0.39213073180202596
BambuGene62	BambuTx12135	FALSE	antisense	multi-exon	0.293955798454496	0.17717069037709782	0.2073243719999625	0.26870647779498164	0.028769290600497516	0.023491382256892093	0.04371187996227974	0.10768461362665908	0.0799657938320266	0
BambuGene6272	BambuTx11606	FALSE	intergenic	multi-exon	0.022611984496499694	0	0	0.048855723235451204	0.028769290600497516	0.046982764513784185	0	0.10768461362665908	0	0.0983552760265768
BambuGene6328	BambuTx12290	FALSE	intergenic	multi-exon	0.15828389147549785	0.07874252905648792	0.06219731159998876	0.0732835848531768	0.028769290600497516	0	0	0	0	0
BambuGene6408	BambuTx12148	FALSE	intergenic	multi-exon	0.520075643419493	1.3189373616961726	0.8914947995998388	0.5862686788254144	0	0	0	0	0	0
BambuGene6553	BambuTx11610	FALSE	intergenic	multi-exon	0.47485167442649356	1.4961080520732704	1.637862538799704	0.7328358485317681	0.08630787180149255	0.11745691128446045	0.0655678199434196	0.18844807384665338	0.3598460722441197	0.0245888190066442
BambuGene6604	BambuTx1691	FALSE	intergenic	multi-exon	0.07388618596881315	0.06427565466572746	0.06730209726896301	0.0689359682582982	0.9721796084104573	0.6515969407365888	1.414944010219207	3.9559777935279867	1.473650836193054	3.1898740486822437
BambuGene6984	BambuTx12151	FALSE	intergenic	multi-exon	0.6783595348949908	10.492441996777014	13.807803175197504	0.17099503132407923	0.05753858120099503	0	0	0.02692115340666477	0	0.0491776380132884
BambuGene711	BambuTx11907	FALSE	intergenic	multi-exon	34.53817515870309	41.507400354255054	57.32722123066669	70.37792594896334	45.77124793154268	57.82442537598576	19.794668748332263	9.894087737566153	7.2789349878749166	25.157351331394924
BambuGene7141	BambuTx1937	FALSE	intergenic	multi-exon	7.343615687603602	6.721999113544581	8.98253641887503	6.2588336843658405	0.6388401328847004	1.4092075482303261	0.5487407380928483	0.6545245916018709	1.3319977671981582	0.5642441780333047
BambuGene7162	BambuTx1945	FALSE	antisense	multi-exon	0.04522396899299939	0.059056896792365934	0.06219731159998876	0.024427861617725602	0.25892361540447767	0.2114224403120288	1.0709410590758535	1.5614268975865566	1.8592047065946185	0.9097863032458353
BambuGene7224	BambuTx1979	FALSE	intergenic	multi-exon	0.11305992248249846	0.03937126452824396	0.10366218599998125	0.6839801252963169	1.8124653078313435	2.1846985498909643	0.30598315973595813	0.21536922725331817	0	3.3194905654935356
BambuGene7244	BambuTx12054	FALSE	antisense	multi-exon	0.022611984496499694	0.03937126452824396	0.0414648743999925	0.048855723235451204	0	0.023491382256892093	0	0	0.01999144845800665	0.0983552760265768
BambuGene7353	BambuTx12152	FALSE	intergenic	multi-exon	0.810890315410393	0	0	0.6665646292348333	0.11488074494366995	0.023491382222841358	0	0	0	0
BambuGene7472	BambuTx1205	FALSE	antisense	multi-exon	0	0	0	0.02447257165328119	0	0	0.0680809649658973	0.8526735200302201	0.20245588766695682	0.5792753957720768
BambuGene748	BambuTx321	FALSE	antisense	multi-exon	0.587911596908992	0.5905689679236593	0.24878924639995503	0.8549751566203961	0.43153935900746276	0.6107759386791943	0.7431019593587556	0.40381730109997155	0.6997006960302328	0.1967105520531536
BambuGene7501	BambuTx1218	FALSE	antisense	multi-exon	0	0	0	0	0.028769290600497516	0	0.30598315973595813	0.7268711419799487	1.379409943602459	0.0245888190066442
BambuGene7680	BambuTx11916	FALSE	antisense	multi-exon	1.2022626899907727	0.7678016095193286	0.642782139660219	1.5878958784095971	0.3453340363176065	0.45487300894577903	0.32784219871114895	0.40421649892003036	0.2829436018716846	0.09674181552793408
BambuGene7830	BambuTx1325	FALSE	intergenic	multi-exon	0.15828389147549785	0.7677396583007572	0.8500299251998463	0.2931343394127072	0.028769290600497516	0	0.8523816592644549	0.48458076131996586	0.1199486907480399	0.14753291403986518
BambuGene8130	BambuTx1442	FALSE	antisense	multi-exon	0	0	0.02073243719999625	0	0.11507716240199006	0.18793105805513674	0.6338222594530561	0.13460576703332386	0.21990593303807315	0.17212173304650938
BambuGene8204	BambuTx1470	FALSE	intergenic	multi-exon	0	0.03937126452824396	0	0	0.05753858120099503	0.09396552902756837	0.2841272197548183	0.24229038065998293	0.21990593303807315	0.0983552760265768
BambuGene8238	BambuTx1489	FALSE	antisense	multi-exon	1.1057936297842168	1.0062086295542945	0.5390645444831154	0.8858435983242762	1.2230064809250334	0.6490321768315586	0.5672613752193328	0.8257550765507844	0.8290521573356705	0.6437925893314391
BambuGene8315	BambuTx1500	FALSE	antisense	multi-exon	0.06783595348949908	0.41339827754656155	0.7878326135998576	0.09771144647090241	0.08630787180149255	0.046982764513784185	0.1311356398868392	0.05384230681332954	0.4997862114501662	0.0491776380132884
BambuGene8342	BambuTx11603	FALSE	antisense	multi-exon	1.2210471628109834	2.972530471882419	2.218370780399599	1.6122388667698897	0.08630787180149255	0	1.7703311384723293	2.6382730338531473	0.33985462378611303	0.6884869321860375
BambuGene8364	BambuTx11922	FALSE	antisense	multi-exon	0.2713437599261665	0.31497010490646205	0.47684577756773494	0.39084575917259956	0.1726157434728813	0.25840355419478345	0.32783572730684135	0.1884405475980695	0.2794960258817452	0.22129936015729693
BambuGene8424	BambuTx11605	FALSE	intergenic	multi-exon	0.2605280974705273	0.34805021619732224	0.20663854146106803	0.6934024323751001	0.552626653774823	0.19331585787532263	7.025825385772369	6.844525823474397	1.1690707472313642	1.9939295956744647
BambuGene8661	BambuTx1643	FALSE	intergenic	multi-exon	2.3856640959106565	1.9232426010565886	2.9205423682465086	2.604317288876628	1.8566813063779848	2.3042545255274414	1.7116564386859958	2.291280939248214	2.5915631142870135	1.510340610277278
BambuGene8836	BambuTx1706	FALSE	intergenic	multi-exon	2.623015829680959	5.258111002865097	6.385511959242821	5.398594955009409	8.22382264732049	11.863409903244875	1.883647517674425	0.1076846176848633	0.09995728264170387	5.458918062896632
BambuGene8912	BambuTx12149	FALSE	antisense	multi-exon	3.3694420733151627	6.209114766351062	9.6283176319857109	1.9207321736110454	4.501843013178309	3.6520138861232967	3.1965898224204046	2.004547174278361	4.841247723951582	3.32145215226033
BambuGene8997	BambuTx12335	FALSE	antisense	multi-exon	0	0	0.016741291358912423	0	0	0	0	0	0	0
BambuGene9092	BambuTx1852	FALSE	antisense	multi-exon	0.022611984496499694	0.059056896792365934	0.02073243719999625	0.024427861617725602	0	0.2114224403120288	0.21856103003476726	0.5384230681332954	0.8410401866119651	0.2714022377792905
BambuGene9370	BambuTx11621	FALSE	intergenic	multi-exon	0.4070157209369945	0.5708833356595374	0.6012406787998913	0.8061194333849449	0.8055401368139304	1.1745691128446045	2.010746478264868	1.265294210113244	0.4797947629921596	1.5245067784119404
BambuGene9453	BambuTx1981	FALSE	antisense	multi-exon	0	0	0	0	0.5466165214094528	0.4228448806240576	0.6119663194719163	0.5653442215399601	0.09995724229003325	0.4180099231129514
BambuGene9546	BambuTx2015	FALSE	intergenic	multi-exon	6.560616630448506	0.0984281613206099	0.02073243719999625	4.658709203429346	1.0071215884757332	0.5168104096856767	0.6993900793964758	0.43073845450663634	0.7196921444882394	0.5163651991395282
BambuGene9550	BambuTx12271	FALSE	intergenic	multi-exon	0	0	0	0	0	0	0.02185593998113987	0.05384230681332954	0.0799657938320266	0
BambuGene9578	BambuTx11928	FALSE	intergenic	multi-exon	0.06783595348949908	0.29528448396182966	0.2073243719999625	0.19542289294180482	0.05753858120099503	0.07047414677067627	0	0.02692115340666477	0.05997434537401995	0.0983552760265768
BambuGene958	BambuTx436	FALSE	intergenic	multi-exon	0.022611984496499694	0.07874252905648792	0.06219731159998876	0.12213930808862801	0.028769290600497516	0.046982764513784185	0.04371187996227974	0	0	0
BambuGene9604	BambuTx12272	FALSE	intergenic	multi-exon	0.13567190697899817	0.01968563226412198	0.26952168359995127	0.19542289294180482	0.23015432480398013	0.046982764513784185	0.02185593998113987	0.02692115340666477	0.1999144845800665	0.0491776380132884
BambuGene9855	BambuTx2165	FALSE	intergenic	multi-exon	1.1039661187796008	1.7204302402545877	1.1201611975508763	1.6360458788525702	1.2891012978133227	1.168115462415264	3.692584944731053	4.881762745254157	1.3480724510305189	1.7748670309899988
BambuGene9870	BambuTx2169	FALSE	intergenic	multi-exon	24.79086921870863	19.219180586315197	24.294598501928558	18.05062625820482	13.961309688841618	13.580134290945342	18.6462506670384	21.33961812578868	18.551243260237385	23.752406524250148
BambuGene9948	BambuTx2218	FALSE	antisense	multi-exon	0.3165678062228929	0.2559132958524364	0.16585960334219402	0.48855728482673505	0.23015434583148525	0.21142245435808865	0.41528546203682704	0.21537053845137882	0.2199059664163519	0.4917764129235911
ENSG00000000003.16	ENST00000373020.9	TRUE	full-splice_match	reference_match	238.81088366542684	244.10704384572907	287.0481703644394	230.004860966341	254.97038829865068	199.31903081227966	231.49839044369546	261.2913737699088	271.90464113154127	310.9693406897347
ENSG00000000003.16	ENST00000494424.1	FALSE	full-splice_match	reference_match	0	0	0	0	0	0	0	0	0	0
ENSG00000000003.16	ENST00000496771.5	FALSE	full-splice_match	reference_match	2.6778850056811523	3.208758059051852	4.789194743573654	1.981264204607186	2.6783985902007643	1.785346223057065	1.4206458129050303	1.1845308336411235	2.024671145783984	1.2048521587442906
ENSG00000000003.16	ENST00000612152.4	TRUE	full-splice_match	reference_match	0.48207742593525305	0.427880139194805	0.6143940351341041	0.34726667523957944	0.3542112164103024	0.1697861417145743	0.4368349220303077	0.2745526454986005	0.4333263603582302	0.32510790696287656
ENSG00000000005.6	BambuTx11367	TRUE	incomplete-splice_match	3prime_fragment	4.929412620236933	1.850449432827466	2.550089775599539	6.131393266049126	1.517752381958542	1.1745691128446045	0.7431019593587556	0.3415242651178468	0.49602804078537077	1.376973864372075
ENSG00000000005.6	ENST00000373031.5	TRUE	full-splice_match	reference_match	0	0	0	0	0.0933278916693191	0	0	0.1430564962021191	0.08372396449682208	0
ENSG00000000005.6	ENST00000485971.1	FALSE	full-splice_match	reference_match	0	0	0	0	0	0	0	0	0	0
ENSG00000000419.14	BambuTx10708	TRUE	incomplete-splice_match	3prime_fragment	0	0	0	0	0	0	0	0	0	0
ENSG00000000419.14	ENST00000371582.8	TRUE	full-splice_match	reference_match	8.436911569291645	4.431853283783985	3.700545263337141	4.689470566842147	4.172108877926665	3.151515419873297	5.203178100945705	4.3440695984494715	4.722036740220724	6.692365603590435
ENSG00000000419.14	ENST00000371584.9	TRUE	full-splice_match	reference_match	1.4938442542875763	0.1727933926182709	0.30369074457491413	0.6726169169398849	0.6703552679949748	0.47990709778335316	0.4726567666185146	0.41286724756201726	0.5259142013453397	0.20122423328083197
ENSG00000000419.14	ENST00000371588.10	TRUE	full-splice_match	reference_match	99.15239091484058	58.28378917190921	51.73774165220225	59.61420511320107	55.764981027328524	43.90228523527212	54.18916291615534	42.98665599572142	49.53731760424265	55.79624159722918
ENSG00000000419.14	ENST00000413082.1	FALSE	full-splice_match	reference_match	0	0	0	0	0	0	0	0	0	0
ENSG00000000419.14	ENST00000466152.5	TRUE	full-splice_match	reference_match	0.7271002606580801	0.584012885428644	0.6686942327123707	0.7836482864047465	0.6642268550512426	0.6288505496490984	0.35405605471293733	0.2742953871554263	0.34226156646096606	0.6019990777138997
ENSG00000000419.14	ENST00000494752.1	TRUE	full-splice_match	reference_match	0	0	0	0	0	0	0	0.026765068068685918	0	0
ENSG00000000419.14	ENST00000681979.1	TRUE	full-splice_match	reference_match	0	0	0	0	0	0	0.511018348666982	0	0	0
ENSG00000000419.14	ENST00000682366.1	TRUE	full-splice_match	reference_match	0.530385445567766	0.4314446146038242	0.7272564342207957	0.9415445070706223	0.4714540601691603	1.3727380003515335	0.967485025894299	0.9683904943849881	0.5744486158997677	0.4370854672256317
ENSG00000000419.14	ENST00000682713.1	TRUE	full-splice_match	reference_match	0.3200784147117912	0.1185256128175329	0.5183109472175033	0.561840817208904	0.2589236154100974	0.1886273750044768	0.2841272243733876	0.24229038065998293	0.6101206764463809	0.2212993710597978
ENSG00000000419.14	ENST00000682754.1	TRUE	full-splice_match	reference_match	0.2939551965642173	0.15748537867485332	0.3109865579999438	0.39084590502690403	0.25892361540447767	0.25840348653507145	0.17484756772990165	0.1305718240492034	0.13994013920604656	0.14753291403986518
ENSG00000000419.14	ENST00000683010.1	TRUE	full-splice_match	reference_match	0.04522397199462161	0.059056896792365934	0.02073243719999625	0.048855723235451204	0.028769290600497516	0	0.0655678199434196	0.030955096390785232	0.01999144845800665	0.0491776380132884
ENSG00000000419.14	ENST00000683048.1	TRUE	full-splice_match	reference_match	1.8668312449474924	1.7308789001362264	0.7276654507996482	1.514368034456614	0.6973799251651828	0.7457797284776685	1.1087083717790573	0.6287866928532436	0.6379788118097908	1.229229572514897
ENSG00000000419.14	ENST00000683466.1	TRUE	full-splice_match	reference_match	0	0.01994333985609267	0	0	0	0	0	0	0	0
ENSG00000000419.14	ENST00000684193.1	TRUE	full-splice_match	reference_match	0.02458626205584365	0.06172704235870911	0.021108092661026392	0.0488668683197463	0	0	0.0655683769754645	0.027697551101224085	0.07997499592324943	0
ENSG00000000419.14	ENST00000684628.1	TRUE	full-splice_match	reference_match	0.11305992248249846	0.23622758716946374	0.12439462319997752	0.4152736475013352	0.1726157436029851	0.3288793515964893	0.21855939981139869	0.16152692043998862	0.25988882995408646	0.1967105520531536
ENSG00000000419.14	ENST00000684708.1	TRUE	full-splice_match	reference_match	3.0177249941347903	4.713514639192698	4.124017777463249	2.64936237674097	1.657473444267654	0.7415116319033561	0.07327313143478942	0	0.8851729642555568	0.2022248160519545
ENSG00000000457.14	ENST00000367770.5	TRUE	full-splice_match	reference_match	0	0	0	0	0	0	0	0	0	0
ENSG00000000457.14	ENST00000367771.11	TRUE	full-splice_match	reference_match	5.156002242397736	3.468971872847156	5.686815552985497	5.614261165300036	6.901042118807397	5.817832308286485	6.84412418292842	9.799383357354058	7.4900423191731775	10.215795417956006
ENSG00000000457.14	ENST00000367772.8	TRUE	full-splice_match	reference_match	1.3080781660587768	1.4502672589155063	0.979506894371044	1.6168302098294434	1.7515540929349886	1.226043632683441	1.344613975829805	1.6785689728824655	1.7767385608945192	1.090941222972154
ENSG00000000457.14	ENST00000423670.1	FALSE	full-splice_match	reference_match	0.023145420962195996	0.040517254927971674	0.04318386747543865	0	0.029450775931749922	0	0	0.027296960369481753	0.020478768967640774	0
ENSG00000000457.14	ENST00000470238.1	TRUE	full-splice_match	reference_match	0.05544539920517559	0.04189284986193973	0.11332069827913678	0.02645257504915295	0.15435240274640563	0.04853290514356972	0.16490297948723864	0.08660754999163095	0.06501723430600717	0.05051124939351125
ENSG00000000460.17	BambuTx903	TRUE	novel_in_catalog	combination_of_known_junctions	0.9054902017329108	1.1030969207595347	0.8329201806755785	0.7795407625715454	0.45667689119255045	0.555208205200813	0.578055522670948	0.46385368426413237	0.6213422650514492	0.31805671320918305
ENSG00000000460.17	BambuTx904	TRUE	novel_in_catalog	combination_of_known_junctions	32.6501257732034	26.287180091426002	30.123245410231632	27.965138305946386	29.21716102692802	26.696731856200348	26.35581212997457	22.273459795294187	28.925791101182853	18.007837017248676
ENSG00000000460.17	BambuTx905	TRUE	novel_in_catalog	combination_of_known_junctions	1.2304590260454136	0.9910899427206922	1.6321935463673851	0.8020956110969558	1.5999823992735902	1.612746945298959	1.7349246672973617	2.4259312843637066	2.7078928695272797	2.8162159418988812
ENSG00000000460.17	ENST00000286031.10	TRUE	full-splice_match	reference_match	1.2696710086026026	4.049763604145083	4.884083256789034	4.709656408663902	3.355351863577395	3.435865376415626	2.953641701367258	2.669170824861973	3.7863727790474013	0.3895576648063811
ENSG00000000460.17	ENST00000359326.9	TRUE	full-splice_match	reference_match	5.3862748069160515	5.511138426388974	4.322028229049432	3.3524350053328407	3.6360964284768333	3.634533905790489	2.4530275944073443	1.6941771316867766	2.2845493785884066	1.403158438024111
ENSG00000000460.17	ENST00000413811.3	TRUE	full-splice_match	reference_match	0.04994498943094022	0.2954779706293002	0.09453356731527837	0	0.10098568779053171	0.16996021431746597	0	0	0.020229558018853056	0
ENSG00000000460.17	ENST00000459772.5	TRUE	full-splice_match	reference_match	0.21924790016501816	0.2132402828675324	0.35888924903190317	0.19497765798018835	0.5035572223429913	0.6037939470642273	0.5887250522856591	0.9784053017799614	0.8289922647582825	0.5233718904893998
ENSG00000000460.17	ENST00000466580.6	TRUE	full-splice_match	reference_match	0	0	0	0	0	0	0	0	0	0
ENSG00000000460.17	ENST00000472795.5	TRUE	full-splice_match	reference_match	0.047353507991445866	0.061582255703268876	0	0.07762926373317186	0	0.05309812249970692	0	0.09988303223959132	0.10932067641768863	0.025693015749940762
ENSG00000000460.17	ENST00000481744.5	TRUE	full-splice_match	reference_match	0	0	0.020739878493036264	0	0	0	0	0	0	0
ENSG00000000460.17	ENST00000496973.5	TRUE	full-splice_match	reference_match	0.29191654559926783	0.37386248813063144	0.333982564175755	0.3694661820747456	0.26415053082990686	0.14385098080286932	0.36498843740370185	0.5151200519128671	0.38605215236304696	0.34473798552459006
ENSG00000000460.17	ENST00000498289.5	TRUE	full-splice_match	reference_match	0.11362635140229047	0.14870863043259755	0.16656032126438564	0.3654483047783264	0.26622196632716616	0.3066750049987794	0.34743672093476374	0.413213036474125	0.3416606137171299	0.18860144643398918
ENSG00000000938.13	ENST00000374003.7	TRUE	full-splice_match	reference_match	0.022611984249841365	0	0	0	0	0	0	0	0	0
ENSG00000000938.13	ENST00000374004.5	TRUE	full-splice_match	reference_match	0.04522396923965772	0.01968563226412198	0	0	0	0	0	0	0	0
ENSG00000000938.13	ENST00000374005.8	TRUE	full-splice_match	reference_match	0	0	0.33171899519994	0	0	0	0.2622712797736784	0.5115019147266306	0.2798802784120931	0.3688228201575607
ENSG00000000938.13	ENST00000399173.5	TRUE	full-splice_match	reference_match	0	0	0	0.09771144647090241	0.028769290600497516	0	0	0	0	9.464942102281012e-6
ENSG00000000938.13	ENST00000457296.5	FALSE	full-splice_match	reference_match	0	0	0	0	0	0	0	0	0	0
ENSG00000000938.13	ENST00000468038.1	TRUE	full-splice_match	reference_match	0	0	0	0	0	0	0	0	0	0
ENSG00000000938.13	ENST00000475472.5	TRUE	full-splice_match	reference_match	0.022611984496499694	0.03937126452824396	0	0.024427861617725602	0	0	0	0	0	0
ENSG00000000971.17	BambuTx970	TRUE	incomplete-splice_match	3prime_fragment	0	0	0	0	0	0	0	0.2723456369927037	0.013962210803598527	0
ENSG00000000971.17	ENST00000359637.3	TRUE	full-splice_match	reference_match	0	0	0	0	0	0	0	0	0	0
ENSG00000000971.17	ENST00000367429.9	TRUE	full-splice_match	reference_match	0	0	0	0	0	0	0.1742462908891715	1.0109998893447716	0.5168169559942951	0.2025449460414529
ENSG00000000971.17	ENST00000466229.5	TRUE	full-splice_match	reference_match	0.1808970087997962	0.022548466415450368	0.1417336192063168	0.0732836148217363	0	0	0.0443140129456782	0.05434276077199748	0.040002166568009055	0
ENSG00000000971.17	ENST00000470918.2	TRUE	full-splice_match	reference_match	0	0.016822798112793587	0	0	0	0	0	0	0	0
ENSG00000000971.17	ENST00000496761.2	TRUE	full-splice_match	reference_match	0	0	0	0	0	0	0.04371187996227974	0.02692115340666477	0	0
ENSG00000000971.17	ENST00000630130.2	TRUE	full-splice_match	reference_match	0	0	0	0	0	0	0.17484751984546423	0.3728442955385364	0.4798540032050999	0.2635824071870158
ENSG00000000971.17	ENST00000695968.1	TRUE	full-splice_match	reference_match	0	0	0	0	0	0	0	0	0	0
ENSG00000000971.17	ENST00000695969.1	TRUE	full-splice_match	reference_match	0	0	0	0	0	0	0	0.02725719184987905	0	0
ENSG00000000971.17	ENST00000695970.1	TRUE	full-splice_match	reference_match	0	0	0	0	0	0	0	0.032142703511682996	0	0
ENSG00000000971.17	ENST00000695971.1	TRUE	full-splice_match	reference_match	0	0	0	0	0	0	0	0.08048206473755759	0.025065329127389065	0
ENSG00000000971.17	ENST00000695972.1	TRUE	full-splice_match	reference_match	0	0	0	0	0	0	0	0	0	0
ENSG00000000971.17	ENST00000695973.1	TRUE	full-splice_match	reference_match	0	0	0	0	0	0	0	0	0	0
ENSG00000000971.17	ENST00000695974.1	TRUE	full-splice_match	reference_match	0	0	0	0	0	0	0	0	0	0
ENSG00000000971.17	ENST00000695975.1	TRUE	full-splice_match	reference_match	0	0	0	0	0	0	0	0	0	0.01876638186970682
ENSG00000000971.17	ENST00000695976.1	TRUE	full-splice_match	reference_match	0	0	0	0	0	0	0	0	0	0
ENSG00000000971.17	ENST00000695977.1	TRUE	full-splice_match	reference_match	0	0	0	0	0	0	0	0	0	0
ENSG00000000971.17	ENST00000695978.1	TRUE	full-splice_match	reference_match	0	0	0	0	0	0	0	0	0	0
ENSG00000000971.17	ENST00000695979.1	TRUE	full-splice_match	reference_match	0	0	0	0	0	0	0	0.0268896535001632	0	0.07374861398527771
ENSG00000000971.17	ENST00000695980.1	TRUE	full-splice_match	reference_match	0	0	0	0	0	0	0	0	0	0
ENSG00000000971.17	ENST00000695981.1	TRUE	full-splice_match	reference_match	0	0	0	0	0	0	0	0	0	0
ENSG00000000971.17	ENST00000695983.1	TRUE	full-splice_match	reference_match	0	0	0	0	0	0	0	0	0	0
ENSG00000000971.17	ENST00000695984.1	TRUE	full-splice_match	reference_match	0	0	0	0	0	0	0	0	0	0
ENSG00000000971.17	ENST00000695986.1	TRUE	full-splice_match	reference_match	0	0	0	0	0	0	0	0	0	0
ENSG00000000971.17	ENST00000695987.1	TRUE	full-splice_match	reference_match	0.09044793798599877	0.21654195490534175	0.12439462319997752	0.0732835848531768	0	0	0.0874237599282142	0.19253143340198445	0	0.056122324889696956
ENSG00000000971.17	ENST00000695990.1	TRUE	full-splice_match	reference_match	0.022611984496499694	0.059056896792365934	0.02073243719999625	0.024427861617725602	0	0	0.08742375993750306	0.05694474649186167	0.019991653313112808	0.0491776380132884
ENSG00000000971.17	ENST00000696018.1	TRUE	full-splice_match	reference_match	0	0	0	0	0	0	0.021861563828788684	0	0	0
ENSG00000000971.17	ENST00000696019.1	TRUE	full-splice_match	reference_match	0	0	0	0	0	0	0	0	0	0
ENSG00000000971.17	ENST00000696020.1	TRUE	full-splice_match	reference_match	0.04522396899299939	0.03937126452824396	0.06219731159998876	0	0	0	0.03524196786759025	0.08076346022166943	0	0.009781301767415604
ENSG00000000971.17	ENST00000696021.1	TRUE	full-splice_match	reference_match	0	0	0	0	0	0	0.00846991209468949	0	0	0.014808355233805614
ENSG00000000971.17	ENST00000696022.1	TRUE	full-splice_match	reference_match	0	0	0	0	0	0	0	0	0	0
ENSG00000000971.17	ENST00000696023.1	TRUE	full-splice_match	reference_match	0	0	0	0	0	0	0	0	0.01989198991059379	0.024544127786583245
ENSG00000000971.17	ENST00000696024.1	TRUE	full-splice_match	reference_match	0.022611984496499694	0	0	0	0	0	0	0	0	0.02458949921862911
ENSG00000000971.17	ENST00000696025.1	TRUE	full-splice_match	reference_match	0	0	0	0	0	0	0	0	0	0
ENSG00000000971.17	ENST00000696026.1	TRUE	full-splice_match	reference_match	0	0	0	0	0	0	0	0	0	0
ENSG00000000971.17	ENST00000696027.1	TRUE	full-splice_match	reference_match	0	0	0	0	0	0	0	0	0	0
ENSG00000000971.17	ENST00000696028.1	TRUE	full-splice_match	reference_match	0	0	0	0	0	0	0	0	0	0
ENSG00000000971.17	ENST00000696029.1	TRUE	full-splice_match	reference_match	0	0	0	0	0	0	0	0	0	0
ENSG00000000971.17	ENST00000696030.1	TRUE	full-splice_match	reference_match	0	0	0	0	0	0	0	0	0	0
ENSG00000000971.17	ENST00000696031.1	TRUE	full-splice_match	reference_match	0	0	0	0	0	0	0	0	0.0839137344203776	0
ENSG00000001036.14	ENST00000002165.11	TRUE	full-splice_match	reference_match	223.42901880991346	156.6779404125484	207.30363956276244	196.69314174592654	265.3391672083886	217.92955319718794	298.04945352280447	291.17919524648613	266.0062131822365	289.85299845032176
ENSG00000001036.14	ENST00000367585.1	TRUE	full-splice_match	reference_match	0	0.019692409857853727	0	0	0	0	0	0	0	0
ENSG00000001036.14	ENST00000451668.1	TRUE	full-splice_match	reference_match	0.18089587597199755	0.13779942584885327	0.33171899519994	0.31756220103042143	0.11507716240199006	0.16443967579824464	0.327839099716987	0.16152692043998862	0.41982041761813926	0.122944095033221
ENSG00000001084.13	ENST00000504353.1	FALSE	full-splice_match	reference_match	0	0	0	0	0	0.020354833625963558	0	0	0	0
ENSG00000001084.13	ENST00000504525.1	TRUE	full-splice_match	reference_match	0	0	0	0	0	0	0	0	0	0
ENSG00000001084.13	ENST00000505197.1	FALSE	full-splice_match	reference_match	0	0	0	0	0	0	0	0	0	0
ENSG00000001084.13	ENST00000505294.5	TRUE	full-splice_match	reference_match	0	0.03937126452824396	0.02073243719999625	0.024427861617725602	0	0.023491382256892093	0	0.05384230681332954	0.05997434537401995	0
ENSG00000001084.13	ENST00000509541.5	TRUE	full-splice_match	reference_match	0.45546648805975115	0.38899203211462124	1.1569480740407831	1.2272383450505095	0.4635276242607363	0.5839391281225607	0.31314526791388075	0.3953424713829154	1.0836558359032484	0.3209032444966733
ENSG00000001084.13	ENST00000510837.5	FALSE	full-splice_match	reference_match	0	0	0	0	0	0	0	0	0	0
ENSG00000001084.13	ENST00000513939.6	TRUE	full-splice_match	reference_match	0	0	0	0	0	0	0	0	0	0
ENSG00000001084.13	ENST00000514004.5	TRUE	full-splice_match	reference_match	0.3265644411932748	0.6102546010578905	1.062060575126165	0.7597107042594478	0.2883051588046289	0.2114224403120288	0.3068246473362818	0.3233870672311772	0.4003804294937848	0.14753291403986518
ENSG00000001084.13	ENST00000514373.3	TRUE	full-splice_match	reference_match	0	0.01968563226412198	0	0	0	0.023491382256892093	0	0	0	0
ENSG00000001084.13	ENST00000514933.2	FALSE	full-splice_match	reference_match	0	0	0	0	0	0	0	0	0	0
ENSG00000001084.13	ENST00000515580.1	TRUE	full-splice_match	reference_match	0.136181843064633	0.1393703895558744	0.16682288502283987	0.19746893261655776	0.08660116795607121	0	0	0.027203216739649004	0.12165517695080615	0.04991714302538291
ENSG00000001084.13	ENST00000616923.5	TRUE	full-splice_match	reference_match	0.1048219818575375	0.11147749956244922	0.16015743039562902	0.0875900172146416	0	0.058918655627238026	0	0	0	0
ENSG00000001084.13	ENST00000643939.1	TRUE	full-splice_match	reference_match	0	0	0	0	0	0	0	0	0	0
ENSG00000001084.13	ENST00000650454.1	TRUE	full-splice_match	reference_match	38.77405795966428	40.56218840670428	39.64452073740699	29.97276933625668	22.205767819977076	23.25101452014041	14.132789572019245	15.89134004996509	14.60737325709558	16.497109451035858
ENSG00000001167.15	ENST00000341376.11	TRUE	full-splice_match	reference_match	21.527064207754542	20.891480226371108	22.078173642372192	23.886712421636737	22.529542759097826	32.48638572441959	24.179210191986172	30.19403810502159	31.354032892667835	25.190175418608003
ENSG00000001167.15	ENST00000353205.5	TRUE	full-splice_match	reference_match	1.5371599786751615	1.0579997481248948	1.3494803936235926	1.6404109918486443	1.8668156701240464	1.6231013125877685	1.064400486230385	1.3306325341828429	1.4319425784630506	1.6608149366474507
ENSG00000001460.18	BambuTx11569	TRUE	incomplete-splice_match	5prime_fragment	0.09044793798599877	0.11813477891579577	0.14512706039997375	0.09771144647090241	0	0.07047417878357125	0.15299157986797907	0.05384230681332954	0.05997434537401995	0.07376645701993259
ENSG00000001460.18	BambuTx11905	TRUE	incomplete-splice_match	5prime_fragment	0.05871506940963275	0.08630925521827401	0.09549527835939033	0.11899478101230625	0.08493825196604553	0.09839681165483158	0	0	0.0513117834502562	0
ENSG00000001460.18	BambuTx189	TRUE	incomplete-splice_match	5prime_fragment	1.1941816310273963	1.953799601681192	1.8428902470709154	1.407928396391972	1.2564480214047256	0.8457789292617474	0.9438296323412794	0.5995738978596641	0.8952696796215601	0.4789962131512024
ENSG00000001460.18	BambuTx190	TRUE	incomplete-splice_match	5prime_fragment	0.5216611640054288	0.7767653620654765	0.4832072544711009	0.6400051303084321	0.6123608341419124	0.66740923004684	0.48172845414218923	0.3502611230291815	0.3812498977591427	0.12334761576586015
ENSG00000001460.18	BambuTx191	TRUE	incomplete-splice_match	5prime_fragment	1.1623320934013508	2.2484809478363554	1.9777484416402353	1.688666978699388	0.7493711754483824	0.8647498608777442	0.6119663194719163	0.32305384087997724	0.26855139187785015	0.245888190066442
ENSG00000001460.18	ENST00000003583.12	TRUE	full-splice_match	reference_match	2.6657734935284707	1.9601404060711476	2.6358623324792045	2.2038353316240653	3.6930042565846706	3.2815192380620757	4.984499985678563	5.270720240267187	3.1362967912991495	6.7300535796986924
ENSG00000001460.18	ENST00000337248.9	TRUE	full-splice_match	reference_match	6.246371680254683	4.110108936942933	4.991118574709372	5.592502316064125	5.7375761203570335	6.004878178591282	6.9952017062241865	7.753546344888325	6.451458337335324	8.021905381297278
ENSG00000001460.18	ENST00000374409.5	TRUE	full-splice_match	reference_match	0	0	0	0	0	0	0	0	0	0
ENSG00000001460.18	ENST00000435187.1	TRUE	full-splice_match	reference_match	0	0	0	0	0	0	0	0	0	0
ENSG00000001460.18	ENST00000438866.1	TRUE	full-splice_match	reference_match	0	0	0	0	0	0	0	0	0	0
ENSG00000001460.18	ENST00000468303.5	TRUE	full-splice_match	reference_match	0.5423323724548722	0.6719357943142089	0.6826618748674856	0.779026039035048	0.3809427513136501	0.24136408477734037	0.6688830768477794	0.8325327676212643	0.3709193273845653	0.6284295644056883
ENSG00000001460.18	ENST00000475760.1	TRUE	full-splice_match	reference_match	0	0	0	0	0.028769290600497516	0.023491350243997115	0	0	0	0
ENSG00000001460.18	ENST00000483261.1	TRUE	full-splice_match	reference_match	0	0	0	0	0	0	0	0	0	0
ENSG00000001460.18	ENST00000483528.1	TRUE	full-splice_match	reference_match	0.04522396899299939	0.01968563226412198	0	0	0	0	0	0	0	0
ENSG00000001460.18	ENST00000492753.1	FALSE	full-splice_match	reference_match	0	0	0	0	0	0	0	0	0	0
ENSG00000001460.18	ENST00000497384.1	TRUE	full-splice_match	reference_match	0	0.023503701276657348	0	0.05167831352244921	0	0	0.06665031256349437	0	0	0
ENSG00000001460.18	ENST00000498488.5	TRUE	full-splice_match	reference_match	0	0	0	0	0	0	0	0	0	0
ENSG00000001461.17	ENST00000003912.7	TRUE	full-splice_match	reference_match	0.0413143885927261	0.04362794857351872	0	0	0.04048617792229645	0.13429138715084812	0.03145961743043178	0.043833005412305816	0.08197257315716179	0.07646670230916391
ENSG00000001461.17	ENST00000339255.2	TRUE	full-splice_match	reference_match	1.9846717526711493	4.2167210254868746	3.120349522808647	2.008133104073871	1.8603972425239708	2.02328208846037	3.896159572917156	4.101191817268356	2.7992206061498814	4.673291313090004
ENSG00000001461.17	ENST00000358028.8	TRUE	full-splice_match	reference_match	0.15999226269593106	0.5524450311083519	0.4167397522844659	0.09917610597457045	0	0.07085631021552466	0.21934936904796656	0.2975834117200545	0.2011400084076779	0.29561005312001376
ENSG00000001461.17	ENST00000374399.9	TRUE	full-splice_match	reference_match	4.100153285606212	7.175754491316247	6.538875629501439	4.146223364089313	4.083129024457218	4.654545215442638	8.092357830042795	11.89853188344483	9.932099758447643	10.765242552753078
ENSG00000001461.17	ENST00000432012.1	TRUE	full-splice_match	reference_match	0.13567190697899817	0.2559147717988959	0.3109861326035691	0.09771144647090241	0.05753858120099503	0	0.0655678199434196	0.13460576703332386	0.1599315876640532	0.0491776380132884
ENSG00000001461.17	ENST00000475663.2	TRUE	full-splice_match	reference_match	0.11305992248249846	0.5118264388671715	0.37318386959993255	0.26870647779498164	0.08630787180149255	0.2818965870827051	0.4152628596416575	0.29613268747331245	0.25988882995408646	0.17212173304650938
ENSG00000001461.17	ENST00000488155.1	TRUE	full-splice_match	reference_match	0.2035078609293926	0.4330839098106835	0.8085650507998539	0.39084578588360963	0.4027700684069652	0.07047414677067627	0.21855939981139869	0.37689614769330676	0.2398973814960798	0.122944095033221
ENSG00000001497.18	BambuTx11305	TRUE	incomplete-splice_match	5prime_fragment	1.5014835209301545	0.7130748664730958	0.718602579907746	1.1129149119474535	1.2631972573205004	1.023283773630844	1.1085235508754605	0.9446329849640163	0.7334856529242411	0.7814433177781693
ENSG00000001497.18	BambuTx11306	FALSE	incomplete-splice_match	5prime_fragment	0	0	0	0	0	0	0	0	0	0
ENSG00000001497.18	ENST00000374804.9	TRUE	full-splice_match	reference_match	0.5996924699950458	0.5573147584373529	0.5463032499422343	0.6053854875205383	0.5237113574477021	0.22854914785870786	0.2635766982786552	0.30217783694445055	0.14858505933313715	0.25949716176020654
ENSG00000001497.18	ENST00000374807.9	TRUE	full-splice_match	reference_match	59.440525579589504	51.40064023178876	50.32959257945975	50.70418359583391	46.05145658057081	39.850322391510424	39.7176548203456	22.498846286999004	22.885109877250372	24.933669555997177
ENSG00000001497.18	ENST00000374811.8	TRUE	full-splice_match	reference_match	19.00622637848654	11.57036510070648	9.843959906107704	16.745545427038866	28.16448225124176	19.88452113684927	42.1930762222925	36.271405676074345	35.347469061211825	44.61488278712234
ENSG00000001497.18	ENST00000469091.1	TRUE	full-splice_match	reference_match	0	0	0	0	0	0	0.021855777665100967	0	0	0
ENSG00000001497.18	ENST00000484069.1	TRUE	full-splice_match	reference_match	0.18281658266047834	0.08525704449208349	0.2160768469388345	0.42501118680036654	0.11549566000665414	0.1954549421907948	0.1753664224183904	0.2537289129852044	0.4078982743567923	0.05176693507907336
ENSG00000001497.18	ENST00000676986.1	TRUE	full-splice_match	reference_match	0.8465915777041101	1.4279219927966813	1.17861382859119	1.028807045381083	0.8948207543943109	0.9373610846117724	0.6597485705409125	0.2751960022016864	0.35977738193628467	0.22028650603467134
ENSG00000001497.18	ENST00000677056.1	TRUE	full-splice_match	reference_match	0.25146732913946596	0.27375516002193806	0.19177824425627363	0.2539403840574701	0.11568025152644128	0.02698215507632404	0.15287136826058734	0.22347015455643107	0.18587989921413428	0.08100125083507001
ENSG00000001497.18	ENST00000677087.1	TRUE	full-splice_match	reference_match	0	0.046630181911043025	0.09885280556199176	0.05648860180305577	0.1309664011836534	0.0927637985693144	0.048326186167711435	0	0.047677761685216154	0.03302372573348318
ENSG00000001497.18	ENST00000677154.1	TRUE	full-splice_match	reference_match	0.0203140581373362	0	0.02914497861578864	0	0	0.0760358351111048	0	0	0	0.05227471993960418
ENSG00000001497.18	ENST00000677834.1	TRUE	full-splice_match	reference_match	59.470743811088255	59.91581613324999	50.32959257945975	61.906259114454635	46.05145658057081	39.850322391510424	26.838860765078017	22.443926670766427	22.885109877250372	24.933669555997177
ENSG00000001497.18	ENST00000677969.1	TRUE	full-splice_match	reference_match	0	0.05562745969821691	0.20170046067977052	0.024899258396349905	0	0.10748816447385852	0.07439174846437172	0.2677507679380546	0.2171385808149776	0.1409222433422669
ENSG00000001497.18	ENST00000677986.1	TRUE	full-splice_match	reference_match	0.23982812945030493	0.1622176867794384	0.10553478330883526	0.22926115592370302	0.1449441854852904	0.02635502340018132	0.4121600137795478	0.15267136945036552	0.12639418376362724	0.07416348590969755
ENSG00000001497.18	ENST00000678074.1	TRUE	full-splice_match	reference_match	0	0	0	0	0	0	0	0.14524699749658215	0.049814209695936966	0
ENSG00000001497.18	ENST00000678173.1	TRUE	full-splice_match	reference_match	0	0	0	0	0	0	0.02933934089375998	0	0.03405784627080979	0
ENSG00000001497.18	ENST00000678547.1	TRUE	full-splice_match	reference_match	0	0.02929676843361152	0	0	0	0	0.12438109304277924	0.03890894424318662	0	0
ENSG00000001497.18	ENST00000678570.1	TRUE	full-splice_match	reference_match	0	0	0	0	0	0	0.02195196887424978	0.026985695385116804	0	0
ENSG00000001497.18	ENST00000678602.1	TRUE	full-splice_match	reference_match	0	0.019829495410207336	0	0	0	0	0.021991461896937955	0	0	0.024604771324610048
ENSG00000001497.18	ENST00000678705.1	TRUE	full-splice_match	reference_match	0	0	0	0.027497933857451112	0	0	0	0.0479373924181407	0	0
ENSG00000001497.18	ENST00000678823.1	TRUE	full-splice_match	reference_match	0.18228980608480364	0.26297535140839795	0.2004760292200446	0.1745489790261138	0.7043252655511713	0.4012834273181019	0.40847562250242025	0.37844842549228014	0.5178338254668889	0.2890175932297708
ENSG00000001497.18	ENST00000678848.1	TRUE	full-splice_match	reference_match	0.1583602473576391	0.08890444693907804	0.2190218651378157	0.26981324027712034	0.1726783037843297	0.16339347260317877	0.10047519826897718	0.21662838273111942	0.252242980616234	0.24588985477866532
ENSG00000001497.18	ENST00000678956.1	TRUE	full-splice_match	reference_match	0	0	0	0	0	0.027139145670125125	0.033270793629704504	0	0.13824884315613217	0
ENSG00000001497.18	ENST00000679056.1	TRUE	full-splice_match	reference_match	1.1573325653528148	1.099488936322867	1.0027588955097726	1.4312418944436498	0.9599081200661675	0.8154310735492004	0.7692355472197071	0.5894167078564563	1.2780746713760074	0.34579139933903014
ENSG00000001497.18	ENST00000679116.1	TRUE	full-splice_match	reference_match	0.1693732445305875	0.14662459497781033	0.1900428659381417	0.27093332843140516	0.1415731163216196	0.21004647821222464	0.18449287998379202	0.07773250139007347	0.20452130939257568	0
ENSG00000001497.18	ENST00000679261.1	TRUE	full-splice_match	reference_match	0	0	0	0	0	0	0	0	0	0
ENSG00000001497.18	ENST00000679277.1	TRUE	full-splice_match	reference_match	0	0	0	0	0	0.05961519967901698	0	0.13915561907321186	0.06990014297337974	0.05105110081638078
ENSG00000001561.7	ENST00000321037.5	TRUE	full-splice_match	reference_match	6.444415581502413	6.004117840557203	7.049028647998726	5.642836033694614	2.445389701042289	3.829095307873411	4.196340476378855	5.141940300672971	5.957451640485981	3.5653787559634087
ENSG00000001617.12	ENST00000002829.8	TRUE	full-splice_match	reference_match	0	0.21339600530261943	0.1692404867895552	0.024427861617725602	0.13811631719854883	0.07844220547385884	0.1087852297729824	0.1508294066985802	0.23811794442977224	0.13065037948663194
ENSG00000001617.12	ENST00000413852.5	TRUE	full-splice_match	reference_match	0.06783595348949908	0.030329741123454587	0.05881632241040358	0	0.09203800760543134	0.4383682041812489	0.43890530644352893	0.764489809128022	0.5280604541165815	0.21359308660638682
ENSG00000001617.12	ENST00000414301.5	FALSE	full-splice_match	reference_match	0	0	0	0	0	0.046982764510302436	0	0	0	0
ENSG00000001617.12	ENST00000420831.1	FALSE	full-splice_match	reference_match	0	0	0	0	0	0	0	0	0	0
ENSG00000001617.12	ENST00000426511.5	FALSE	full-splice_match	reference_match	0	0	0	0	0	0	0	0	0	0
ENSG00000001617.12	ENST00000434342.5	TRUE	full-splice_match	reference_match	0	0.07124436979987764	0	0	0	0	0.0642757832554078	0	0.0534709882319188	0
ENSG00000001617.12	ENST00000450338.5	FALSE	full-splice_match	reference_match	0	0	0	0	0	0	0.04371187996227687	0	0	0
ENSG00000001617.12	ENST00000470737.1	FALSE	full-splice_match	reference_match	0	0.059056896792365934	0	0	0	0.023491382256892093	0.02185593998113987	0.02692115340666477	0.05997434537401995	0.0245888190066442
ENSG00000001617.12	ENST00000493743.1	FALSE	full-splice_match	reference_match	0	0	0	0	0	0	0	0	0	0
ENSG00000001626.18	ENST00000003084.11	TRUE	full-splice_match	reference_match	0.5305695465634629	0.4623105914481388	1.7086556160178434	0.45443767598783086	0.05753858120099503	0	0.26084359498346504	1.3056654379209238	0.22322363356463085	0.8704027089643848
ENSG00000001626.18	ENST00000426809.5	TRUE	full-splice_match	reference_match	0	0	0	0	0	0	0	0.027440337642100226	0	0
ENSG00000001626.18	ENST00000429014.1	TRUE	full-splice_match	reference_match	0	0.03937126452824396	0.06219731159998876	0	0.1726157436029851	0.14094829354135255	0.2841272197547556	1.1037672896731925	0.1599315876640532	4.645790825052649
ENSG00000001626.18	ENST00000436097.2	FALSE	full-splice_match	reference_match	0	0	0	0	0	0	0	0	0	0
ENSG00000001626.18	ENST00000446805.2	TRUE	full-splice_match	reference_match	0	0	0.06219731159998876	0.024427861617725602	0	0	0	0	0	0.0245888190066442
ENSG00000001626.18	ENST00000468795.1	TRUE	full-splice_match	reference_match	0	0	0	0	0	0	0	0	0	0
ENSG00000001626.18	ENST00000472848.1	FALSE	full-splice_match	reference_match	0	0	0	0	0	0	0	0	0	0
ENSG00000001626.18	ENST00000546407.1	FALSE	full-splice_match	reference_match	0	0	0	0	0	0	0	0	0	0
ENSG00000001626.18	ENST00000600166.1	TRUE	full-splice_match	reference_match	0	0	0	0	0	0	0	0	0	0
ENSG00000001626.18	ENST00000608965.5	TRUE	full-splice_match	reference_match	0	0	0.02073243719999625	0	0.028769290566162353	0	0	0.02692115340666477	0	0
ENSG00000001626.18	ENST00000610149.1	FALSE	full-splice_match	reference_match	0	0	0	0	0	0	0	0	0	0
ENSG00000001626.18	ENST00000621535.1	TRUE	full-splice_match	reference_match	0	0	0.02073243719999625	0	0	0	0	0	0	0
ENSG00000001626.18	ENST00000647639.1	TRUE	full-splice_match	reference_match	0	0.01968563226412198	0.02073243719999625	0.024427861617725602	0	0	0	0	0	0
ENSG00000001626.18	ENST00000647720.2	TRUE	full-splice_match	reference_match	0	0	0.043414047941196875	0	0	0	0	0	0	0
ENSG00000001626.18	ENST00000647978.2	TRUE	full-splice_match	reference_match	0	0	0	0.02680242247586917	0	0	0	0.02689149846672434	0	0.02518105695251284
ENSG00000001626.18	ENST00000648260.1	TRUE	full-splice_match	reference_match	0.02333021567863074	0	0	0	0	0	0	0	0	0.024979428909265657
ENSG00000001626.18	ENST00000649406.1	TRUE	full-splice_match	reference_match	0	0.13040817979767008	0.1507932385337259	0	0	0	0.04513956475138963	0.1617227532627096	0	0.1626965288845833
ENSG00000001626.18	ENST00000649781.2	TRUE	full-splice_match	reference_match	0	0.03574798281690607	0.06532470417068117	0	0	0	0	0.08097112196384212	0	0.11520186742264632
ENSG00000001626.18	ENST00000649850.2	TRUE	full-splice_match	reference_match	0.022611984496499694	0	0.06219731159998876	0	0	0	0	0	0	0.07376645701993259
ENSG00000001626.18	ENST00000673785.1	TRUE	full-splice_match	reference_match	0	0	0.06814971413746139	0	0	0	0	0.02946699864048142	0	0
ENSG00000001626.18	ENST00000685018.2	TRUE	full-splice_match	reference_match	0.10184778815639739	0.17864416876628628	0.21734745969865432	0.0756247733854367	0	0	0	0.06387451671113	0.056656644846195106	0.1478098091493317
ENSG00000001626.18	ENST00000687278.2	TRUE	full-splice_match	reference_match	0	0	0	0	0	0	0	0	0	0.03070246407716599
ENSG00000001626.18	ENST00000689011.1	TRUE	full-splice_match	reference_match	0	0	0	0	0	0	0	0	0	0
ENSG00000001626.18	ENST00000692802.2	TRUE	full-splice_match	reference_match	0	0.03937126452824396	0	0	0	0	0	0	0	0
ENSG00000001626.18	ENST00000693465.2	TRUE	full-splice_match	reference_match	0	0	0	0	0	0	0	0	0	0
ENSG00000001626.18	ENST00000693480.2	TRUE	full-splice_match	reference_match	0	0	0.06219731159998876	0.024427861617725602	0	0	0	0.08076346021999431	0	0
ENSG00000001626.18	ENST00000699585.1	TRUE	full-splice_match	reference_match	0	0	1.1665143327488886e-5	0	0	0	0	0	0	0
ENSG00000001626.18	ENST00000699596.1	TRUE	full-splice_match	reference_match	0	0	0.026871646354582057	0	0	0	0	0	0	0
ENSG00000001626.18	ENST00000699597.1	TRUE	full-splice_match	reference_match	0	0	0	0	0	0	0	0	0	0
ENSG00000001626.18	ENST00000699598.1	TRUE	full-splice_match	reference_match	0	0	0	0.0294038069760577	0	0	0	0	0	0
ENSG00000001626.18	ENST00000699599.1	TRUE	full-splice_match	reference_match	0	0	0	0	0	0	0	0	0	0
ENSG00000001626.18	ENST00000699600.1	TRUE	full-splice_match	reference_match	0	0	0	0	0	0	0	0	0	0
ENSG00000001626.18	ENST00000699601.1	TRUE	full-splice_match	reference_match	0	0	0	0	0	0	0	0	0	0
ENSG00000001626.18	ENST00000699602.1	TRUE	full-splice_match	reference_match	0	0	0	0	0	0	0	0	0	0
ENSG00000001626.18	ENST00000699603.1	TRUE	full-splice_match	reference_match	0	0	0	0	0	0	0	0	0	0
ENSG00000001626.18	ENST00000699604.1	TRUE	full-splice_match	reference_match	0	0	0	0	0	0.023491382256892093	0	0	0	0
ENSG00000001626.18	ENST00000699605.1	TRUE	full-splice_match	reference_match	0	0	0	0	0	0	0	0	0	0
ENSG00000001626.18	ENST00000699606.1	TRUE	full-splice_match	reference_match	0	0	0.08292974880210051	0.0244278616179455	0	0	0.02185593998224335	0.188448073858622	0.01999144845927376	0.04917763802547326
ENSG00000001629.10	ENST00000265742.8	TRUE	full-splice_match	reference_match	23.9200685700704	23.530466460569357	35.41402920552765	23.646140255137347	20.05786154517633	32.336660220739574	21.208653199338475	32.05476394004537	34.9719560969653	31.364065235336177
ENSG00000001629.10	ENST00000413588.1	TRUE	full-splice_match	reference_match	0	0	0	0.024433662763909653	0	0	0	0	0	0
ENSG00000001629.10	ENST00000422095.1	TRUE	full-splice_match	reference_match	0.02602301172279924	0.07260662411292342	0.10062934386987757	0	0.10941116577242488	0.15191155062295406	0.10088828227289788	0.06217210648881583	0.0730613418813865	0.10956458766951906
ENSG00000001629.10	ENST00000439883.1	TRUE	full-splice_match	reference_match	0	0	0.02073881139611472	0.02445185129257142	0	0.023501272176148877	0	0	0	0
ENSG00000001629.10	ENST00000442183.1	FALSE	full-splice_match	reference_match	0	0	0	0	0	0	0	0	0	0
ENSG00000001629.10	ENST00000465883.1	FALSE	full-splice_match	reference_match	0.09044793798599877	0.0984281613206099	0.02073243719999625	0.024427861617725602	0.05753858120099503	0	0.08742375992455947	0.05384230681332954	0.05997434537401995	0.0983552760265768
ENSG00000001629.10	ENST00000486698.1	TRUE	full-splice_match	reference_match	0.022611984496499694	0	0.10366218599998125	0.09771144647090241	0.05753858120099503	0.023491382256892093	0	0.08076342783692082	0.15992329570214375	0.02464732450556623
ENSG00000001630.18	BambuTx4615	FALSE	incomplete-splice_match	5prime_fragment	0	0	0	0	0	0	0	0	0	0
ENSG00000001630.18	BambuTx4616	FALSE	incomplete-splice_match	5prime_fragment	0	0.01985530801262365	0	0	0	0	0	0	0	0
ENSG00000001630.18	BambuTx4617	FALSE	incomplete-splice_match	5prime_fragment	0	0	0	0	0	0	0	0	0	0
ENSG00000001630.18	ENST00000003100.13	TRUE	full-splice_match	reference_match	321.37376176945355	224.694494750238	188.71855991615234	279.2221204954248	561.4767782090875	540.6441091385742	502.68059989811616	472.9886578636364	565.8568862408147	455.9674055873447
ENSG00000001630.18	ENST00000422867.1	TRUE	full-splice_match	reference_match	0	0	0	0	0	0	0	0	0	0
ENSG00000001630.18	ENST00000450723.5	TRUE	full-splice_match	reference_match	6.260943918494056	4.405658159268822	3.4430023140583024	5.453373363814278	5.529735363833909	3.2064916598550965	3.941431833745426	3.452946949373476	4.142767577793557	4.046083598282687
ENSG00000001630.18	ENST00000482924.1	FALSE	full-splice_match	reference_match	0.022611984496499694	0	0	0	0	0.09396552902756837	0	0	0	0.0245888190066442
ENSG00000001630.18	ENST00000691309.1	TRUE	full-splice_match	reference_match	0.4976184733882813	0.5693579674153997	0.22250880953936641	0.38521726278800134	0.08131044608720386	0.4112038587149196	0.44103246696499404	0.20968302546735249	0.9246885506944797	0.11565167401792294
ENSG00000001631.17	BambuTx4618	TRUE	incomplete-splice_match	3prime_fragment	0	0	0	0	0	0	0	0	0	0
ENSG00000001631.17	BambuTx4619	TRUE	incomplete-splice_match	3prime_fragment	0	0	0	0	0	0.14845407365933538	0	0	0	0
ENSG00000001631.17	BambuTx4620	TRUE	incomplete-splice_match	3prime_fragment	0	0	0	0	0	0	0	0	0	0
ENSG00000001631.17	ENST00000340022.6	TRUE	full-splice_match	reference_match	1.2293508562173738	0.77298403940552185	1.2420577344807417	0.5827203254849963	1.2897124948034495	0.8333077984313659	1.8314256620181313	1.3512036518689614	1.161172575495484	1.2558543653153489
ENSG00000001631.17	ENST00000394503.6	TRUE	full-splice_match	reference_match	0	0.040309396588800936	0.0797313634181507	0.011982980824442341	0	0.028149358812462756	0	0.07239368843567526	0.05094056804820079	0
ENSG00000001631.17	ENST00000394505.7	TRUE	full-splice_match	reference_match	5.8325362647555155	4.5429079023817716	6.235963555140787	5.588642019547376	6.638410139851423	5.045622509988754	6.254846887853769	6.035742716894802	5.629152197067174	5.374179246577565
ENSG00000001631.17	ENST00000394507.5	TRUE	full-splice_match	reference_match	0.4064916617444945	0.8663975374613154	0.6727516634563488	0.5417683212525704	0.4522236438829612	1.0401381579508744	0.36867228061594265	1.0226267884506128	0.6119945321383436	0.8273391132815817
ENSG00000001631.17	ENST00000412043.6	TRUE	full-splice_match	reference_match	0	0.08620945644623713	0.031231429980822543	0.09927408914773077	0.0925514026796042	0.07751941455691284	0.1227473170841213	0	0.03885131141813328	0.10956151833776134
ENSG00000001631.17	ENST00000413688.6	TRUE	full-splice_match	reference_match	0	0	0	0	0	0	0	0	0	0
ENSG00000001631.17	ENST00000422347.6	TRUE	full-splice_match	reference_match	0.5784944544993332	0.7555267337957287	1.230508362238546	0.9177320642658148	1.0632765885153797	0.4780182794223207	0.8650510039082138	1.1492882801195965	1.5711592601424618	0.6320627508056298
ENSG00000001631.17	ENST00000425073.2	TRUE	full-splice_match	reference_match	0	0	0	0	0.0587583240524425	0	0	0	0	0.024287517585135556
ENSG00000001631.17	ENST00000425919.6	TRUE	full-splice_match	reference_match	0.008067365261642092	0.010411026252000107	0	0.001060121062838611	0.009099604795435555	0	0	0	0	0
ENSG00000001631.17	ENST00000430102.6	TRUE	full-splice_match	reference_match	0.13580046434467713	0.05903852623236242	0.04146860506162206	0.1954814221547474	0.05753858120099538	0.046987874108532945	0.13113791394881763	0.16152692043998976	0.059977739224701475	0.17212173304651276
ENSG00000001631.17	ENST00000433016.6	TRUE	full-splice_match	reference_match	0.02589729624313107	0.02244915632431064	0	0.056618810015443465	0	0.026166608862104094	0.02536999567588965	0	0.018189104037288774	0
ENSG00000001631.17	ENST00000440209.5	FALSE	full-splice_match	reference_match	0	0	0	0	0	0	0	0	0	0
ENSG00000001631.17	ENST00000444960.6	TRUE	full-splice_match	reference_match	0.40535428522533407	0.7589197898913154	0.44629432140173	0.14764372596323172	0.13966071826406817	0.8269168611603881	0.5516079902209302	0.90384206649979	0.17828020869521444	0.5822195564455017
ENSG00000001631.17	ENST00000445516.2	TRUE	full-splice_match	reference_match	0	0	0	0	0	0	0	0	0	0
ENSG00000001631.17	ENST00000452773.6	FALSE	full-splice_match	reference_match	0	0	0	0	0	0	0	0	0	0
ENSG00000001631.17	ENST00000454017.6	TRUE	full-splice_match	reference_match	0.024091090719339642	0	0	0.027044606796488183	0	0.051640141689773225	0.024002032297053347	0	0	0.07906775262214127
ENSG00000001631.17	ENST00000458177.7	TRUE	full-splice_match	reference_match	1.361464767255445	1.2657649097220232	1.4812774618048037	1.8031911736156174	1.2154524112049745	2.0182647866949237	1.8552311397704853	2.9945714837429365	2.1951923679190966	3.017059731377005
ENSG00000001631.17	ENST00000466166.1	FALSE	full-splice_match	reference_match	0	0	0	0	0	0	0	0	0	0
ENSG00000001631.17	ENST00000470309.5	TRUE	full-splice_match	reference_match	0	0	0	0	0	0	0	0	0	0
ENSG00000001631.17	ENST00000475770.6	TRUE	full-splice_match	reference_match	0.027585855342705384	0.05230703957902295	0.08464513743136153	0.03257528887350534	0.035166942281708406	0	0.13328393623445778	0.10820538564473615	0.05662945068288442	0
ENSG00000001631.17	ENST00000486261.5	TRUE	full-splice_match	reference_match	0	0.024777243787473098	0	0	0.03296800217774566	0	0	0	0	0
ENSG00000001631.17	ENST00000487168.2	TRUE	full-splice_match	reference_match	0.20350788243289708	0.23688172116247427	0.4768460555999138	0.5143055897377157	0.4890780885924869	0.11745698816673086	0.30598315973595813	0.21536931235922918	0.6397270504657282	0.41801013441158064
ENSG00000001631.17	ENST00000489087.2	TRUE	full-splice_match	reference_match	0.8997170556446642	0.6373290301651056	1.9601057252858514	2.021204393482692	1.1916072027714628	1.1598918987859825	0.7875631439332007	1.0674026949513968	1.531227970790265	0.6422810793925944
ENSG00000001631.17	ENST00000684808.1	TRUE	full-splice_match	reference_match	0	0	0	0	0	0	0	0	0	0
ENSG00000001631.17	ENST00000685285.1	TRUE	full-splice_match	reference_match	0.0463495468378743	0.020325783423171637	0.041909604029998146	0	0	0	0	0.05496457633335308	0.020230140896881816	0.025736252098026526
ENSG00000001631.17	ENST00000685431.1	TRUE	full-splice_match	reference_match	0	0	0	0	0	0	0	0	0.0421442594287874	0
ENSG00000001631.17	ENST00000686043.1	TRUE	full-splice_match	reference_match	0.0452046807831203	0.11191448790704604	0.1271155834963198	0	0.19251119625354748	0.27774360420337735	0.09317323107782381	0.10653528303601813	0	0.32831215812323467
ENSG00000001631.17	ENST00000686094.1	TRUE	full-splice_match	reference_match	2.3204671411907314	2.004610989661224	2.9421561398967806	2.163183618920815	1.327000829535789	2.7926652385040307	1.0581674604244364	1.460649210353543	2.6711950898757095	0.5942939007721899
ENSG00000001631.17	ENST00000686149.1	TRUE	full-splice_match	reference_match	0.09209302433520089	0.24116467151570017	0.3450171768315431	0.3131633376880813	0.17416208866068097	0.17158720739368327	0.23561383480632883	0.4137872225652956	0.4146024773699477	0.06689881593010188
ENSG00000001631.17	ENST00000686233.1	TRUE	full-splice_match	reference_match	0	0	0	0	0	0	0	0	0	0
ENSG00000001631.17	ENST00000686527.1	TRUE	full-splice_match	reference_match	0	0.7980608852745489	0	0	0.1277220821637066	0	0.08899274857923575	0.3392150998353174	0.335224943893749	0
ENSG00000001631.17	ENST00000686619.1	TRUE	full-splice_match	reference_match	0.07711408112658139	0	0.15740457950681253	0	0	0	0.037077926932782224	0	0	0
ENSG00000001631.17	ENST00000686785.1	TRUE	full-splice_match	reference_match	0	0.0536349967510969	0	0.09514676800190916	0.056870694044414014	0	0.09482264972999481	0.04353241148967568	0.05420461850715261	8.274466266530115e-4
ENSG00000001631.17	ENST00000687135.1	TRUE	full-splice_match	reference_match	1.1815850929548783	0	0.823908113095208	0.722504305461079	0.6071576299606914	0.6863004671329211	0.46509151507068186	0	0.17514133480971802	1.0759505933700617
ENSG00000001631.17	ENST00000687517.1	TRUE	full-splice_match	reference_match	0.25072229818212793	0.27172893653648217	0.5455410074776426	0.5188349194854959	0.37710594692099064	0.27296743989840744	0.27900233583709055	0.5756734972458118	0.31414435670980123	0.187892866462891
ENSG00000001631.17	ENST00000687627.1	TRUE	full-splice_match	reference_match	0.7393189060500638	0.9827257415185621	1.0636664995759968	1.1694370130294263	1.0864240734998953	0.7433746811641753	0.5481230040823261	0.479816967322869	1.759320188951362	0.44528420252027784
ENSG00000001631.17	ENST00000687876.1	TRUE	full-splice_match	reference_match	0.26819973297598854	0.843247472862176	0.3616522481205759	0.41021126264666924	0.4867177149792225	0.8699328977201235	0.17483014561382904	0.40785961867706827	0.7280881503607032	0.20100996426226367
ENSG00000001631.17	ENST00000688180.1	TRUE	full-splice_match	reference_match	0.6373258337691812	0.6049906699188973	0.7516111145618622	0.9813973763198024	0.7174254201017456	0.582314068436075	0.743656565448208	0.774367549379826	1.0060910805643126	0.9441356551407657
ENSG00000001631.17	ENST00000688196.1	TRUE	full-splice_match	reference_match	0.004692677787665016	0	0.021199096468890715	0	0	0	0.022220410120742627	0.0034872691774259132	0.06232674445180337	0
ENSG00000001631.17	ENST00000688314.1	TRUE	full-splice_match	reference_match	0.19164262998234224	0.07059342710610268	0	0.45664277461549324	0	0	0	0.050131749518663185	0.12617135206673355	0
ENSG00000001631.17	ENST00000688404.1	TRUE	full-splice_match	reference_match	0	0.04992331349155232	0.2388189102323312	0.2344051882185367	0.029963264833132112	0.10196690925102896	0.05507951970173079	0	0.3232806357030001	0
ENSG00000001631.17	ENST00000688580.1	TRUE	full-splice_match	reference_match	0	0.037737457012590334	0.06028388457251434	0.05019273965603284	0	0.02469020277961735	0.03623688833437823	0.0883414118223889	0.10485694510458927	0.02535249095461961
ENSG00000001631.17	ENST00000688665.1	TRUE	full-splice_match	reference_match	0	0	0.09422430373570005	0	0	0	0	0	0	0
ENSG00000001631.17	ENST00000688766.1	TRUE	full-splice_match	reference_match	0	0	0	0	0	0	0	0	0	0
ENSG00000001631.17	ENST00000688781.1	TRUE	full-splice_match	reference_match	0.04434898793084947	0	0	0.1737407255997798	0	0.1638212597141204	0.04480805131895586	0	0.062416142687202365	0
ENSG00000001631.17	ENST00000689082.1	TRUE	full-splice_match	reference_match	0.06409130775508082	0.15507179485390604	0.21145320479688934	0.48769285906276766	0.21002583323888172	0.04480358089424745	0.1826073009578816	0.10017550955801305	0.22125067965816236	0.03621943553868778
ENSG00000001631.17	ENST00000689411.1	TRUE	full-splice_match	reference_match	0.9141373568498397	1.2888394244026131	0.5810687373168172	1.0898173850685438	1.088634367282803	1.8918357201034353	1.2579892347908612	1.0759904039514372	1.429618136620563	1.067963380350772
ENSG00000001631.17	ENST00000689539.1	TRUE	full-splice_match	reference_match	0	0	0	0	0.03208286139943186	0	0	0	0.0219464577559233	0
ENSG00000001631.17	ENST00000689556.1	TRUE	full-splice_match	reference_match	0.22176059753830682	0.1495291111824282	0.3406478615527858	0.11098636736032136	0.2688877918116525	0.07224066889701614	0.21274261532272123	0.23649544649993703	0.46948147523146994	0
ENSG00000001631.17	ENST00000689778.1	TRUE	full-splice_match	reference_match	0	0	0	0	0	0	0	0	0	0
ENSG00000001631.17	ENST00000689789.1	TRUE	full-splice_match	reference_match	0.08491209954624736	0.022880633988099214	0.08312834386238538	0.08462407030079465	0	0.030292750682955553	0.1363348869505164	0.09224945453773238	0.023885087745728978	0.17888488445013243
ENSG00000001631.17	ENST00000690292.1	TRUE	full-splice_match	reference_match	0.2757220878798098	0	0.10569383412356041	0.04930164363068275	0.05587042443762836	0.1451768841634985	0	0	0	0
ENSG00000001631.17	ENST00000690529.1	TRUE	full-splice_match	reference_match	1.671111957648959	2.0895184402360663	2.102866318698067	1.666068640655454	2.0946749537682736	1.4732768441277357	2.064376549631371	2.271826309560891	2.3369821407052	3.292881387271292
ENSG00000001631.17	ENST00000690720.1	TRUE	full-splice_match	reference_match	0.2777595362568112	0.15350786518421305	0.3511070988190096	0.08088982114465135	0.200812044302598	0.18370474800306008	0.1504169354430429	0.21059151470059098	0.23601959873511888	0.28583290156553354
ENSG00000001631.17	ENST00000690751.1	TRUE	full-splice_match	reference_match	0	0.03605636659547058	0	0.03469780420597905	0	0	0	0	0.04315158665051563	0
ENSG00000001631.17	ENST00000690904.1	TRUE	full-splice_match	reference_match	0.08029240099740255	0	0.15434322841378537	0.05676711592768167	0.053756982703550914	0	0	0.06468896961705772	0.05171037630245328	0.11393314615092909
ENSG00000001631.17	ENST00000690908.1	TRUE	full-splice_match	reference_match	0.04831887657633131	0.27354733979583634	0.1775590102407912	0.049885416904725415	0.06547139907196646	0.06218701689869695	0.16315780231804525	0.17706237298175084	0.29464475193782413	0.17989528116684778
ENSG00000001631.17	ENST00000691222.1	TRUE	full-splice_match	reference_match	1.4158639349215223	1.6712872295670782	1.818622290915601	1.8760519647457063	1.0448021635960694	0.9729915038824715	1.8687880756155484	3.1350780715403044	1.5043468061013379	0.7557205229432754
ENSG00000001631.17	ENST00000691239.1	TRUE	full-splice_match	reference_match	0	0	0.036378895830780786	0	0	0	0	0.05826663857876766	0	0
ENSG00000001631.17	ENST00000691622.1	TRUE	full-splice_match	reference_match	0.04567305922875894	0.11900588996639015	0.14604918369827571	0.0987945826541164	0.11702387469572413	0.2386861836632868	0.11119050950787261	0.08231123690685807	0.18133508509648066	0.0701046433885182
ENSG00000001631.17	ENST00000691827.1	TRUE	full-splice_match	reference_match	0	0	0	0	0	1.3505975409943947e-5	0.038899688845554475	0	0	0.05067582404361416
ENSG00000001631.17	ENST00000691890.1	TRUE	full-splice_match	reference_match	0	0	0.051591669811237646	0	0	0.03889230091081064	0.025822232120231155	0	0.02456294496741957	0
ENSG00000001631.17	ENST00000692000.1	TRUE	full-splice_match	reference_match	0	0.05302060384648101	0.04850627343716748	0.14649249351579774	0.0391634435763667	0.17122481475761941	0.2430325932592513	0.1552181094744877	0.18513115071492744	0.05653484715635638
ENSG00000001631.17	ENST00000692157.1	TRUE	full-splice_match	reference_match	0.06955604959121178	0.07501697052877927	0.08367644104855518	0	0.15069495365204633	0.17400663396296195	0.2064138049338215	0.10481837974685893	0	0
ENSG00000001631.17	ENST00000692205.1	TRUE	full-splice_match	reference_match	0	0.1186912323825448	0.06313706330859795	0.046574637397648916	0	0.04742195133012363	0.06661516871049035	0.03456439280231966	0.0426387492062798	0.025042335073717326
ENSG00000001631.17	ENST00000692361.1	TRUE	full-splice_match	reference_match	0	0.010936863067680486	0	0	0	0	0	0.05213346169515053	0	0
ENSG00000001631.17	ENST00000692428.1	TRUE	full-splice_match	reference_match	1.7869544640706494	2.736765987639127	2.2162168993402136	2.1718479710194294	0.6547569889336906	0.6194757984881062	3.1531344508864025	3.1387929005088413	1.1975718911140623	1.0383502073865234
ENSG00000001631.17	ENST00000692690.1	TRUE	full-splice_match	reference_match	0.2584981774674759	0.46699480682415084	0.16555065089734877	0.3579904127569246	0.33627292706292616	0.10585850765876316	0.30187183220443564	0.5962041088422158	0.27292402462339754	0.38360185575629435
ENSG00000001631.17	ENST00000692807.1	TRUE	full-splice_match	reference_match	4.074082668303356	2.528603069963054	3.8067743865569548	4.557980626108903	2.1908498652140818	3.0470126863910436	2.4707782356182095	3.135761187065874	3.3902287032312635	1.7581208661461472
ENSG00000001631.17	ENST00000693563.1	TRUE	full-splice_match	reference_match	0	0	0	0	0	0	0	0	0.1292755211924013	0
ENSG00000002016.18	ENST00000228345.9	TRUE	full-splice_match	reference_match	0.023269409843234373	0.11882355441269772	0	0.0266705216421842	0.031960083270293586	0.030871976788050193	0.1075917431576543	0.28751105757033685	0	0.22999942161520687
ENSG00000002016.18	ENST00000358495.8	TRUE	full-splice_match	reference_match	6.1685623775600895	5.937716952876644	7.122268977543141	6.630146508866951	3.857775113177955	5.079017443985082	4.662098235419432	5.326114730098172	5.890208383597696	3.0506962737277243
ENSG00000002016.18	ENST00000397230.6	FALSE	full-splice_match	reference_match	0	0	0	0	0	0	0	0	0.017672547518710027	0
ENSG00000002016.18	ENST00000430095.6	TRUE	full-splice_match	reference_match	0.027868454351827873	0.07103867226350737	0	0.029268380380713045	0.039958568494079	0.08740263355104223	0.05072953608330545	0.09514414287674296	0.029662577336471554	0
ENSG00000002016.18	ENST00000461568.5	TRUE	full-splice_match	reference_match	0.02266765138581721	0	0.020814298140861037	0.08607602652799863	0.030626822900295003	0	0	0	0	0
ENSG00000002016.18	ENST00000463750.5	TRUE	full-splice_match	reference_match	0.0452265465496372	0.28264015166967427	0.559775800443245	0.15741539208160693	0.06801560583432463	0.07047414677088715	0.3333395512603283	0.1884486011375517	0.21154404027026344	0.12294414393214166
ENSG00000002016.18	ENST00000468231.5	TRUE	full-splice_match	reference_match	0.04849388835484437	0.1664202879959096	0.18394819416893385	0.05321662054168402	0.03267455206443957	0.2455060025050783	0.1724702712506743	0.21104310384552472	0.12020833120740275	0.45124867615601744
ENSG00000002016.18	ENST00000481052.5	TRUE	full-splice_match	reference_match	0.5985469318890559	0.5924435994548961	0.6089909243532312	0.5111077513133018	0.3848679412571127	0.37288929744263366	0.7111612083513157	0.7863104472720552	0.5246112564014588	0.6794506044539335
ENSG00000002016.18	ENST00000488642.6	TRUE	full-splice_match	reference_match	0.18553062131928874	0.10711953628642151	0.0881092300899572	0.26610990925446065	0.15354688411899156	0.07208458534753469	0.31613842950070387	0.36578979507599607	0.16850681221800565	0.1359276908501623
ENSG00000002016.18	ENST00000535376.5	TRUE	full-splice_match	reference_match	0	0	0	0	0	0	0	0	0	0
ENSG00000002016.18	ENST00000536177.5	TRUE	full-splice_match	reference_match	0	0.0323150581907537	0.1679052295732064	0.06260015806841887	0.19194435364427878	0	0.10384007771971819	0.05384245427187971	0.10863837598609583	0.12387557241455349
ENSG00000002016.18	ENST00000541619.1	TRUE	full-splice_match	reference_match	0	0	0	0	0	0	0	0	0	0
ENSG00000002016.18	ENST00000542297.1	TRUE	full-splice_match	reference_match	0	0	0	0.024427861617725602	0	0	0	0	0	0.024587868362414427
ENSG00000002016.18	ENST00000542584.5	FALSE	full-splice_match	reference_match	0	0	0	0	0	0	0	0	0	0
ENSG00000002016.18	ENST00000542785.5	FALSE	full-splice_match	reference_match	0.24873183050681963	0.3515251353571314	0.2073243720734811	0.6106960556424905	0.25892361540447767	0.2114224403120288	0.26227286544016376	0.21536922722562696	0.1622504944452846	0.17212189953005597
ENSG00000002016.18	ENST00000543912.5	TRUE	full-splice_match	reference_match	0	0	0	0	0	0	0	0	0	0
ENSG00000002016.18	ENST00000544742.5	TRUE	full-splice_match	reference_match	0	0	0	0	0	0	0	0	0	0
ENSG00000002016.18	ENST00000545564.5	TRUE	full-splice_match	reference_match	0	0	0	0.023284444836733944	0	0.023387340074397436	0	0.026910348025314366	0	0
ENSG00000002016.18	ENST00000545967.1	TRUE	full-splice_match	reference_match	0	0	0	0	0	0	0	0	0	0
ENSG00000002079.15	ENST00000439784.7	FALSE	full-splice_match	reference_match	0	0.059056896792365934	0.03637893639517267	0	0.028769290600497516	0.023491382256892093	0	0	0	0
ENSG00000002330.14	ENST00000309032.8	TRUE	full-splice_match	reference_match	16.615115900353533	17.924149704916505	7.160270772219957	23.95130901940969	21.76170626668382	30.607780946847896	51.832884305021416	48.58291948610726	36.874061972408136	37.681315588113215
ENSG00000002330.14	ENST00000394531.3	TRUE	full-splice_match	reference_match	0	0	0	0	0	0	0	0	0	0
ENSG00000002330.14	ENST00000394532.7	TRUE	full-splice_match	reference_match	3.6452222089910147	9.948301318441041	6.9164954294476715	5.826254325020264	1.312276985581446	2.468085270856062	2.8163294468378015	3.185630432939852	2.9249943644685916	1.6607948225190505
ENSG00000002330.14	ENST00000492141.1	TRUE	full-splice_match	reference_match	0	0	0	0	0	0	0	0	0	0
ENSG00000002330.14	ENST00000493798.1	TRUE	full-splice_match	reference_match	0.49746365892299327	0.35434138075419563	0.4768460555999138	0.8549751566203961	0.4027700684069652	0.4698276451378418	0.655678199434196	0.6191865283532897	0.2998717268700997	0.14753291403986518
ENSG00000002330.14	ENST00000544271.1	TRUE	full-splice_match	reference_match	0.04522396899299939	0.36089105088906115	0.14568572041872033	0.12213930808862801	0.20037284524681886	0.07047414677067627	0.09991590089609106	0.3238819796204302	0.1438577002110968	0.0245888190066442
ENSG00000002330.14	ENST00000544785.1	TRUE	full-splice_match	reference_match	0	0	0	0	0	0	0	0	0	0
ENSG00000002549.13	ENST00000226299.9	TRUE	full-splice_match	reference_match	151.24660916402794	110.59413149269133	112.71144958071046	108.4023792906433	104.77383967369762	91.3592718256049	83.04941207068973	80.68044260248645	79.0043761839603	70.27161635709028
ENSG00000002549.13	ENST00000503467.1	TRUE	full-splice_match	reference_match	0.09540307104455398	0.21341335630436511	0.3425304708691899	0.20387240921699729	0.09022402361373336	0.18664482950371397	0.046871737604002116	0.029175310694537323	0.02181957054203321	0.05240600191212626
ENSG00000002549.13	ENST00000504614.5	FALSE	full-splice_match	reference_match	0	0	0	0	0	0	0	0	0	0
ENSG00000002549.13	ENST00000507960.1	FALSE	full-splice_match	reference_match	0	0	0	0	0	0	0	0	0	0
ENSG00000002549.13	ENST00000508014.5	TRUE	full-splice_match	reference_match	0	0	0	0	0	0	0	0	0	0
ENSG00000002549.13	ENST00000508497.5	TRUE	full-splice_match	reference_match	0	0.17717069037709782	0.0414648743999925	0.07329430030544981	0	0	0.02185593998113987	0.02692115340666477	0.039982896913999116	0.0491776380132884
ENSG00000002549.13	ENST00000509583.1	TRUE	full-splice_match	reference_match	0	0.042250430275078035	0.02073243719999625	0	0	0	0	0.02692115340666477	0	0
ENSG00000002549.13	ENST00000512397.1	TRUE	full-splice_match	reference_match	0.3391797674474954	0.6693114969801472	0.580508241599895	0.41528398459703975	0.1726157436029851	0.2349138225689209	0.3496950396982379	0.13460576703332386	0.13994013920604656	0.1967105520531536
ENSG00000002549.13	ENST00000513105.1	FALSE	full-splice_match	reference_match	0	0	0	0	0	0	0	0	0	0
ENSG00000002549.13	ENST00000606142.5	TRUE	full-splice_match	reference_match	0	0	0	0	0	0	0	0	0	0
ENSG00000002549.13	ENST00000618908.4	TRUE	full-splice_match	reference_match	0	0	0	0	0	0	0	0	0	0
ENSG00000002586.20	BambuTx11153	TRUE	novel_in_catalog	combination_of_known_junctions	1.119524913572731	1.3027048302156359	0.957324957446065	1.1993943391356023	3.2815344237999953	3.0300934687202283	8.930304407823103	13.880657235790402	12.783068528708432	10.62409274823832
ENSG00000002586.20	ENST00000381177.7	TRUE	full-splice_match	reference_match	0	0.03937106387219221	0.06221390683820081	0.048855723235451204	0.14384583707949253	0.02349138234026454	0.15299143869825063	0.1346043713472125	0.21990525720809226	0.14753291049254275
ENSG00000002586.20	ENST00000381180.9	TRUE	full-splice_match	reference_match	0.022611984496499694	0	0.02073243719999625	0	0.028769290600497516	0	0.02185593998113987	0	0.01999144845800665	0.0491776380132884
ENSG00000002586.20	ENST00000381184.6	TRUE	full-splice_match	reference_match	0	0.019686574384764077	0	0	0.029531158556709302	0	0.04453724018596862	0.054194754210486806	0.02015248527980157	0.024963462690146137
ENSG00000002586.20	ENST00000381187.8	TRUE	full-splice_match	reference_match	0	0	0	0	0	0	0	0.013211982616273007	0	0
ENSG00000002586.20	ENST00000381192.10	TRUE	full-splice_match	reference_match	10.6434672615396	20.7418578472594	8.35978115341372	12.288144396695296	67.31217732540087	81.47968626070718	235.63488132324437	432.74530174035164	443.3322040306997	254.22210729356206
ENSG00000002586.20	ENST00000449611.6	FALSE	full-splice_match	reference_match	0	0	0	0	0	0	0	0	0	0
ENSG00000002586.20	ENST00000482293.6	FALSE	full-splice_match	reference_match	0	0	0	0	0	0	0	0	0	0
ENSG00000002586.20	ENST00000482405.7	TRUE	full-splice_match	reference_match	0.22611984496450807	0.4921399314885702	0.24878946873879873	0.39084578588360824	0.8049147226558556	0.6344045491791841	1.3324553470992568	1.58799645767458	1.8790365318953166	1.2290674085331412
ENSG00000002586.20	ENST00000497752.7	FALSE	full-splice_match	reference_match	0.022611984496499694	0	0.0414648743999925	0.024427861617725602	0.08630776156548677	0	0.08742375992455947	0.13460576703332386	0.3198631753281064	0.0983552760265768
ENSG00000002586.20	ENST00000611428.5	TRUE	full-splice_match	reference_match	41.08121587815066	69.51331298303148	55.202272308144586	47.02027449127521	98.22543990328256	101.78260016721322	250.3360747853624	394.62031588182884	310.21502416461414	389.65949824825253
ENSG00000002586.20	ENST00000623253.4	TRUE	full-splice_match	reference_match	0	0	0	0	0	0	0	0	0	0
ENSG00000002586.20	ENST00000624481.4	TRUE	full-splice_match	reference_match	0	0	0	0	0	0	0	0	0	0
ENSG00000002586.20	ENST00000645950.1	FALSE	full-splice_match	reference_match	0	0	0.02068176468325071	0.024427861617725602	0.21655333509051095	0.1350924649073572	0.09200013558117945	0.1342422728949097	0.23950959633187413	0.0732513875018291
ENSG00000002586.20	ENST00000646103.1	TRUE	full-splice_match	reference_match	0	0	0.06219731159998876	0	0.028769290600497516	0.023491382256892093	0.02185593998113987	0	0.01999144845800665	0.0245888190066442
ENSG00000002586.20	ENST00000647297.1	TRUE	full-splice_match	reference_match	0.022611984496499694	0.01968563226412198	0	0	0	0.07047414677067627	0.04371187996227974	0.05384230681332954	0.0399828969160133	0.0491776380132884
ENSG00000002587.10	ENST00000002596.6	TRUE	full-splice_match	reference_match	0.47485167442649356	0.23622758716946374	0.3939163067999288	0.5374129555899633	1.6110802736278609	2.090733020863396	1.66105143856663	2.0190865054998577	1.9191790519686385	1.475329140398652
ENSG00000002587.10	ENST00000510712.1	FALSE	full-splice_match	reference_match	0	0	0	0	0	0	0	0	0	0
ENSG00000002587.10	ENST00000514690.5	FALSE	full-splice_match	reference_match	0	0	0	0	0	0	0	0	0	0
ENSG00000002726.21	ENST00000360937.9	TRUE	full-splice_match	reference_match	0.714390059509589	0.40694671685749373	0.41732066347789887	0.36806297975636343	0.12218519317834978	0	0.05293524062367481	0.07076409244392752	0.05003205970441429	0.08825867847812152
ENSG00000002726.21	ENST00000416793.6	TRUE	full-splice_match	reference_match	0	0.09403621886340675	0.06694309271555472	0.036080964737559416	0	0	0	0	0	0.03712354274541864
ENSG00000002726.21	ENST00000460213.1	FALSE	full-splice_match	reference_match	0	0	0	0	0	0	0	0	0	0
ENSG00000002726.21	ENST00000467291.5	TRUE	full-splice_match	reference_match	0	0	0	0	0	0	0	0	0	0
ENSG00000002726.21	ENST00000480582.1	TRUE	full-splice_match	reference_match	0	0	0	0	0	0	0	0	0	0
ENSG00000002726.21	ENST00000483043.1	FALSE	full-splice_match	reference_match	0	0.01968563226412198	0.041913362293762184	0.024427861617725602	0	0	0.02185593998113987	0	0.020900342635992022	0.0245888190066442
ENSG00000002726.21	ENST00000493429.5	TRUE	full-splice_match	reference_match	0.19008932035039877	0.06990039993863698	0.30312036951263444	0.25540831918466844	0.30935416582911296	0.18793105805513674	0.2749038590934232	0.2522897484360497	0.44884525756776655	0.09591714983625764
ENSG00000002745.13	ENST00000222462.3	TRUE	full-splice_match	reference_match	0.20350786046849725	0.7480540260366352	0.9329596739998314	0.2931343394127072	0.25892361540447767	0.14094829354135255	0.5901103794907765	0.6730288351666193	0.2398973814960798	0.4180099231129514
ENSG00000002745.13	ENST00000361301.6	TRUE	full-splice_match	reference_match	0	0	0	0	0	0	0	0	0	0
ENSG00000002746.15	BambuTx4495	TRUE	novel_in_catalog	combination_of_known_junctions	0.20818723406709533	2.3383259298615804	1.815187025376448	0.18987064095427977	0.11507716238875691	0.07054328610884945	0.06901071984923891	0.02692115340666477	0.02064201767827705	0.049166230855978967
ENSG00000002746.15	ENST00000395891.7	TRUE	full-splice_match	reference_match	0.6034323115859356	4.47289339067146	2.6182563189883545	0.6501285959546981	0.24361245421393435	0.27606432546318466	0.280684319848999	0.13460576703332386	0.14247321360242438	0.4569057136304945
ENSG00000002746.15	ENST00000429529.1	FALSE	full-splice_match	reference_match	0	0	0	0	0	0	0	0	0	0
ENSG00000002746.15	ENST00000453890.5	TRUE	full-splice_match	reference_match	0.27049820588669804	0.5194898345211506	0.49891220849921436	0.24253044713429148	0.07284974240477156	0.05281502613330456	0	0	0.09677359867338504	0.10864853067963154
ENSG00000002746.15	ENST00000461842.1	TRUE	full-splice_match	reference_match	0.09044793798599877	0.17717069037709782	0.16585949759996535	0.024427861617725602	0	0	0	0	0	0.0245888190066442
ENSG00000002746.15	ENST00000464944.1	FALSE	full-splice_match	reference_match	0	0	0	0	0	0	0	0	0	0
ENSG00000002746.15	ENST00000471043.1	TRUE	full-splice_match	reference_match	0.023349632480479166	0.8490219688682661	0.7330013551285909	0.10596762493939783	0	0.046913625175611005	0	0	0	0
ENSG00000002746.15	ENST00000471527.1	FALSE	full-splice_match	reference_match	0	0	0	0	0	0	0	0	0	0
ENSG00000002746.15	ENST00000481031.5	FALSE	full-splice_match	reference_match	0	0.03958157447025089	0	0	0	0	0	0	0	0
ENSG00000002746.15	ENST00000490954.2	FALSE	full-splice_match	reference_match	0	0	0	0	0	0	0	0	0	0
ENSG00000002746.15	ENST00000492310.5	TRUE	full-splice_match	reference_match	0.09296779429427572	0.2061379106515005	0.34704987918461266	0.08175149513906427	0	0	0	0	0	0
ENSG00000002746.15	ENST00000493057.1	FALSE	full-splice_match	reference_match	0	0.09842816132060969	0	0	0	0	0	0	0	0.0245888190066442
ENSG00000002822.16	BambuTx4349	TRUE	novel_in_catalog	combination_of_known_junctions	0	0	0.020763173946378402	0.0245047189236812	0	0	0.13171080584621234	0.32474186086409124	0.12035235188949354	0.34514138089763585
ENSG00000002822.16	ENST00000265854.12	TRUE	full-splice_match	reference_match	37.53309870528202	29.38862801809217	25.729499567922517	30.964186341976184	46.32558730859727	40.526822279549144	43.28316700756944	34.984651897679896	35.530208638665094	36.26980201785283
ENSG00000002822.16	ENST00000399654.6	TRUE	full-splice_match	reference_match	6.605748463836145	5.178977767005441	4.869399847504735	5.976771351139179	7.591362797177996	8.292495437308093	8.108064799990196	6.701309970736101	7.642746088396018	7.711703374445491
ENSG00000002822.16	ENST00000402746.5	TRUE	full-splice_match	reference_match	0	0	0.048081541591845696	0	0	0	0.025526736170848174	0	0	0
ENSG00000002822.16	ENST00000406869.5	TRUE	full-splice_match	reference_match	3.0631581905911567	2.1698123759062455	1.9203487939148596	1.6799082549289184	2.581220304548131	3.1658349909670753	2.425853692517173	2.625816812057973	2.359177058595604	2.776730423771485
ENSG00000002822.16	ENST00000421113.5	FALSE	full-splice_match	reference_match	0	0	0	0	0	0	0	0.05384230681332954	0	0
ENSG00000002822.16	ENST00000429625.5	TRUE	full-splice_match	reference_match	0	0	0.014843792180117228	0	0	0	0	0	0	0
ENSG00000002822.16	ENST00000429779.1	FALSE	full-splice_match	reference_match	0	0	0	0	0	0	0.02179475738752762	0	0	0
ENSG00000002822.16	ENST00000437877.1	FALSE	full-splice_match	reference_match	0	0	0	0	0	0	0	0	0	0
ENSG00000002822.16	ENST00000438959.5	FALSE	full-splice_match	reference_match	0	0	0	0.024427861617725602	0	0	0	0	0	0
ENSG00000002822.16	ENST00000444373.6	FALSE	full-splice_match	reference_match	0	0	0	0	0	0	0	0	0	0
ENSG00000002822.16	ENST00000445959.5	TRUE	full-splice_match	reference_match	0	0	0	0	0	0	0	0	0	0
ENSG00000002822.16	ENST00000450235.5	FALSE	full-splice_match	reference_match	0	0	0	0	0	0	0	0	0	0
ENSG00000002822.16	ENST00000455998.5	TRUE	full-splice_match	reference_match	0	0.013428458911065136	0	0	0	0	0	0	0	0
ENSG00000002822.16	ENST00000459731.1	TRUE	full-splice_match	reference_match	0.022611984496499694	0.039465508534965076	0	0	0	0.013029254407480591	0.02185593998113987	0.02692115340666477	0.0399828969160133	0
ENSG00000002822.16	ENST00000464742.5	FALSE	full-splice_match	reference_match	0.04522396899299939	0.01968563226412198	0.0414648743999925	0.12213930808862801	0.028769290600497516	0	0.0655678199434196	0	0.09995724229003325	0
ENSG00000002822.16	ENST00000468372.5	TRUE	full-splice_match	reference_match	0	0	0	0	0	0	0	0	0	0
ENSG00000002822.16	ENST00000469871.1	TRUE	full-splice_match	reference_match	0	0	0	0	0	0	0	0	0	0
ENSG00000002822.16	ENST00000477172.1	TRUE	full-splice_match	reference_match	0	0	0	0	0	0	0	0	0	0
ENSG00000002822.16	ENST00000481633.1	TRUE	full-splice_match	reference_match	0	0	0	0	0	0	0	0	0	0
ENSG00000002822.16	ENST00000483165.5	FALSE	full-splice_match	reference_match	0.04522396899299939	0.01968563226412198	0.14512706039997375	0.0732835848531768	0.1726157436029851	0	0.04371187996227974	0.05384230681332954	0.0399828969160133	0.07376645701993259
ENSG00000002822.16	ENST00000486340.5	TRUE	full-splice_match	reference_match	0	0	0.020770624591308115	0	0	0	0	0	0	0.024686142674997223
ENSG00000002822.16	ENST00000491858.5	FALSE	full-splice_match	reference_match	0.09044793798599877	0.059056896792365934	0.02073243719999625	0	0.028769290600497516	0	0	0.02692115340666477	0.0399828969160133	0.0245888190066442
ENSG00000002822.16	ENST00000496548.1	TRUE	full-splice_match	reference_match	0	0	0	0.024448767907378488	0	0	0.021873187636676613	0	0	0
ENSG00000002834.19	ENST00000318008.11	TRUE	full-splice_match	reference_match	130.16149399420652	147.59621430803668	122.68425660966652	104.23854718924865	103.55333223949397	126.69779300054367	95.61657452038942	118.42076070030267	128.29379299202034	100.67980904359158
ENSG00000002834.19	ENST00000419929.1	TRUE	full-splice_match	reference_match	0	0	0	0	0	0	0	0	0	0
ENSG00000002834.19	ENST00000433206.6	TRUE	full-splice_match	reference_match	0.19656088590961207	0.183791339937271	0.2798040008534559	0.09284978005741208	0.5339565714580808	0.2496367157009266	0.2217222969087439	1.1630027321019107	0.09120679739803218	0.18352652166286332
ENSG00000002834.19	ENST00000443937.7	TRUE	full-splice_match	reference_match	0	0.059060795320964345	0.020732773203910666	0	0.02877387224862286	0	0.02185593998113995	0	0.039985871590851874	0
ENSG00000002834.19	ENST00000579123.1	TRUE	full-splice_match	reference_match	0.24873182946149663	0.3740270130183176	0.414648743999925	0.36641792426588404	0.14384645300248758	0.07047414677067627	0.327839099717098	0.18844807384665338	0.33985462378611303	0
ENSG00000002834.19	ENST00000581485.1	FALSE	full-splice_match	reference_match	0	0	0.082929748799985	0.048855723235451204	0.028769290600497516	0	0	0	0.05997434537401995	0
ENSG00000002834.19	ENST00000584106.1	TRUE	full-splice_match	reference_match	0.24876757166657246	0.21657381516640092	0.24881333305337358	0.26870647779498164	0.14384645300248758	0.09396552902756837	0.04371187996227974	0.05384230681332954	0.23997661472164902	0.0491776380132884
ENSG00000002834.19	ENST00000585841.5	TRUE	full-splice_match	reference_match	0	0	0	0	0	0	0	0	0	0
ENSG00000002919.15	ENST00000359238.7	TRUE	full-splice_match	reference_match	13.938769036470601	11.305042326317635	13.33751373194777	15.316861916950634	14.544169499954059	13.84679561041984	13.501020982704775	15.466061326008004	14.418817500020594	15.133428096199783
ENSG00000002919.15	ENST00000393405.6	TRUE	full-splice_match	reference_match	15.185505138647537	11.650765776163158	13.034146386447466	11.333935107987953	11.722192818300199	9.386181441646409	11.152477268387086	8.762920199654197	10.57049307248771	9.332446815411185
ENSG00000002919.15	ENST00000452859.6	TRUE	full-splice_match	reference_match	0	0	0	0	0	0	0	0.02693460426589726	0	0
ENSG00000002919.15	ENST00000577310.1	FALSE	full-splice_match	reference_match	0	0.017317350020782947	0	0	0	0	0	0	0	0
ENSG00000002919.15	ENST00000578861.5	TRUE	full-splice_match	reference_match	0	0	0	0	0	0	0	0	0	0
ENSG00000002919.15	ENST00000580219.5	TRUE	full-splice_match	reference_match	0	0	0	0	0	0	0	0	0	0
ENSG00000002919.15	ENST00000580875.1	TRUE	full-splice_match	reference_match	0.022611984496499694	0.01969303199289571	0	0	0	0	0	0	0	0
ENSG00000002919.15	ENST00000581298.5	FALSE	full-splice_match	reference_match	0	0	0	0	0	0	0	0	0	0
ENSG00000002919.15	ENST00000581705.5	TRUE	full-splice_match	reference_match	0	0	0	0	0	0	0	0	0	0
ENSG00000002919.15	ENST00000582104.5	TRUE	full-splice_match	reference_match	0.045185825366455594	0	0	0	0	0	0.021857987615080957	0.02696424288351007	0	0
ENSG00000002919.15	ENST00000582481.1	FALSE	full-splice_match	reference_match	0	0	0	0	0	0	0	0	0	0
ENSG00000002919.15	ENST00000583320.5	TRUE	full-splice_match	reference_match	0	0	0	0	0	0	0	0	0	0
ENSG00000002919.15	ENST00000584335.5	FALSE	full-splice_match	reference_match	0	0	0	0	0	0	0	0	0	0
ENSG00000002933.9	ENST00000004103.8	TRUE	full-splice_match	reference_match	0.037030384086993204	0.0756761038149331	0	0.03612796527813193	0	0	0	0	0.005262820284693815	0.04914333128796239
ENSG00000002933.9	ENST00000461345.5	TRUE	full-splice_match	reference_match	0	0	0	0	0	0	0	0	0	0
ENSG00000002933.9	ENST00000462826.1	TRUE	full-splice_match	reference_match	0	0.01968563226412198	0	0.024427861617725602	0.05753858120099503	0	0.04371187996227974	0.02692115340666477	0.1599315876640532	0
ENSG00000002933.9	ENST00000468689.2	TRUE	full-splice_match	reference_match	0	0	0	0	0	0	0	0	0	0
ENSG00000002933.9	ENST00000474166.1	TRUE	full-splice_match	reference_match	0	0	0	0	0	0	0	0	0	0
ENSG00000002933.9	ENST00000475007.5	TRUE	full-splice_match	reference_match	0	0	0	0	0	0	0	0	0	0
ENSG00000002933.9	ENST00000475536.5	TRUE	full-splice_match	reference_match	0	0	0	0	0	0	0	0	0	0
ENSG00000002933.9	ENST00000475710.1	TRUE	full-splice_match	reference_match	0	0	0	0	0	0	0	0	0	0
ENSG00000002933.9	ENST00000481305.1	TRUE	full-splice_match	reference_match	0	0	0	0	0	0	0	0	0	0
ENSG00000002933.9	ENST00000484928.5	TRUE	full-splice_match	reference_match	0.14386549188500436	0.08180895429804273	0.26952168359995127	0.18372278928139849	0.028769290600497516	0.07047414677067627	0	0.02692115340666477	0.0747029735473328	0.07380076374525858
ENSG00000002933.9	ENST00000494349.5	TRUE	full-splice_match	reference_match	0	0	0.02073243719999625	0	0	0	0	0	0	0.0245888190066442
ENSG00000003056.8	ENST00000000412.8	TRUE	full-splice_match	reference_match	296.6790018089401	277.44894806520693	292.5649290543835	271.37176994236	274.5334006970246	253.06197136312488	237.2974753617757	240.95928437559138	235.42387009741407	224.46722413858032
ENSG00000003056.8	ENST00000536844.5	TRUE	full-splice_match	reference_match	0.9100485978271685	0.8132150432837209	1.1183073081321058	0.7089081368707815	0.760471430096729	0.803944522519996	0.8678562407922067	0.27435076076662873	0.8433696972199138	0.5632000649376822
ENSG00000003056.8	ENST00000537621.1	TRUE	full-splice_match	reference_match	0.04522396899299939	0.11801717647429638	0.31093546673991157	0.0732835848531768	0.028769290600497516	0.023491382256892093	0.02185593998113987	0.05384230681332954	0	0
ENSG00000003056.8	ENST00000539143.5	TRUE	full-splice_match	reference_match	0.022619432646449635	0.03737507155191553	0.06823501478583592	0.00543351127526518	0.024017606160015102	0.07413141638335015	0.012112519937251907	0.053881746381495614	0.15161708274158553	0
ENSG00000003056.8	ENST00000540837.1	TRUE	full-splice_match	reference_match	0.11305992235829455	0.45276861193174606	0.43538125925557125	0.14656716944974546	0.25892361524929	0.07047418274568464	0.17484751914983243	0.10768461345557742	0.13994013911907383	0.04917763769961527
ENSG00000003056.8	ENST00000541507.5	TRUE	full-splice_match	reference_match	0.07569022657015782	0.17799581146352725	0.06689164888850617	0.056063324302828677	0.20159175763653783	0.17910154367165423	0.02460515364306206	0.03129859819767702	0.15852389265320793	0.05901652911463082
ENSG00000003056.8	ENST00000543159.1	FALSE	full-splice_match	reference_match	0.06783595348949908	0.25591321943358575	0.2902541207999475	0.19542289294180482	0.11507716240199006	0.11745691128446045	0.1967034598302588	0.10768461362665908	0.2398973814960798	0.07376645701993259
ENSG00000003056.8	ENST00000543258.1	TRUE	full-splice_match	reference_match	0	0	0	0	0	0	0	0	0	0
ENSG00000003056.8	ENST00000543704.5	TRUE	full-splice_match	reference_match	0	0	0	0	0	0	0	0	0	0
ENSG00000003056.8	ENST00000543834.1	TRUE	full-splice_match	reference_match	0.13567190697899817	0.1772508685579063	0.4353811811999213	0.5374129556575337	0.25892361540447767	0.09396552902756837	0.1311356398868392	0.13446203083333522	0.13994013920604656	0.07376645701993259
ENSG00000003056.8	ENST00000543845.1	FALSE	full-splice_match	reference_match	0	0	0	0	0	0	0	0	0	0
ENSG00000003056.8	ENST00000544193.1	FALSE	full-splice_match	reference_match	0	0	0	0	0	0	0	0	0	0
ENSG00000003056.8	ENST00000544245.1	FALSE	full-splice_match	reference_match	0	0	0	0	0	0.009358918737361862	0	0	0	0
ENSG00000003096.15	BambuTx11418	TRUE	incomplete-splice_match	3prime_fragment	0	0	0	0	0	0	0	0	0	0
ENSG00000003096.15	ENST00000262820.7	TRUE	full-splice_match	reference_match	0	0.08060447502198494	0.05402654152793206	0.032314404942145394	0.0734623431798958	0	0	0	0	0.033417608124950315
ENSG00000003096.15	ENST00000371876.5	TRUE	full-splice_match	reference_match	0	0	0	0	0	0	0	0	0	0
ENSG00000003096.15	ENST00000371878.5	TRUE	full-splice_match	reference_match	0	0	0	0	0	0	0	0	0	0
ENSG00000003096.15	ENST00000371882.5	TRUE	full-splice_match	reference_match	12.16541622660661	12.252465603873038	15.412087195662329	8.899919917155938	7.1707429563351335	5.584310744411115	5.2315817949232315	6.443540370870755	6.985329682230389	9.667757715169047
ENSG00000003096.15	ENST00000453826.1	FALSE	full-splice_match	reference_match	0	0	0	0	0	0	0	0	0	0
ENSG00000003096.15	ENST00000469946.5	TRUE	full-splice_match	reference_match	0	0	0	0	0.028958182372347804	0	0	0	0	0
ENSG00000003096.15	ENST00000540167.6	TRUE	full-splice_match	reference_match	3.4368530759782074	1.9586989448572374	3.021768738814086	2.9641342857342665	2.0768559632743098	1.3691384036289358	1.1940645595318817	1.255909503435318	0.5914292833541335	1.5850926007556956
ENSG00000003096.15	ENST00000541812.5	TRUE	full-splice_match	reference_match	0	0	0.005451506393703814	0	0	0	0	0	0	0
ENSG00000003137.9	ENST00000001146.7	TRUE	full-splice_match	reference_match	0.13567190697899817	0	0	0	0.6041551026104479	0.3758621161102735	0.24041533979253854	0	0.17587591389018525	0.22178302084693788
ENSG00000003137.9	ENST00000412253.1	TRUE	full-splice_match	reference_match	0	0	0	0	0	0	0	0	0	0
ENSG00000003137.9	ENST00000461519.1	FALSE	full-splice_match	reference_match	0	0	0	0	0	0	0	0	0	0.0245888190066442
ENSG00000003137.9	ENST00000474509.1	FALSE	full-splice_match	reference_match	0	0	0	0	0	0	0	0	0	0
ENSG00000003137.9	ENST00000546307.5	TRUE	full-splice_match	reference_match	0	0.01968563226412198	0.0414648743999925	0.024427861617725602	0	0	0	0.08076346021999431	0.024038570689881238	0.09787162623943667
ENSG00000003147.19	BambuTx4394	TRUE	novel_in_catalog	combination_of_known_splicesites	0.33558247527139523	1.3666495492620991	0.8769645917174138	0.810307515612256	1.6567301374126855	1.6033836995772333	3.4482886582426926	5.478739928284811	6.329133001676678	4.3606544022432034
ENSG00000003147.19	BambuTx4395	FALSE	incomplete-splice_match	internal_fragment	0	0	0	0	0	0	0	0	0	0
ENSG00000003147.19	BambuTx4396	TRUE	incomplete-splice_match	5prime_fragment	0	0	0	0	0	0	0	0	0	0
ENSG00000003147.19	BambuTx4397	TRUE	incomplete-splice_match	5prime_fragment	0	0	0	0	0	0	0	0	0	0
ENSG00000003147.19	ENST00000265577.11	TRUE	full-splice_match	reference_match	0.5933086564960184	1.212740099349794	0.9594818992882588	0.9069992688003009	1.5621252610848309	1.0833633789109955	3.133036564632195	6.0714810333394515	5.846892912377787	5.76270480857904
ENSG00000003147.19	ENST00000317367.9	TRUE	full-splice_match	reference_match	0	0	0	0	0	0	0	0	0	0
ENSG00000003147.19	ENST00000339809.10	TRUE	full-splice_match	reference_match	0	0	0	0	0	0	0	0	0	0
ENSG00000003147.19	ENST00000396675.7	TRUE	full-splice_match	reference_match	0.1491284971706871	0.19747684252523284	0.06868408774757709	0.10990262736261201	0.19842567830126293	0.25397278162957204	0.3376831722608442	0.9180747004742114	0.7168821724432527	0.4543693625505695
ENSG00000003147.19	ENST00000401396.5	TRUE	full-splice_match	reference_match	0.023705926672396	0	0	0	0	0.056182123174695446	0	0	0.022667491002112735	0
ENSG00000003147.19	ENST00000402384.8	TRUE	full-splice_match	reference_match	2.4400023143232383	3.4452203274178594	2.7581726275926384	2.5951430059169085	6.48258532566607	6.425692758942692	14.0994132823864	32.24116408308839	28.694769853276508	27.182138721219683
ENSG00000003147.19	ENST00000406470.6	TRUE	full-splice_match	reference_match	17.60814296840649	45.07258677727197	48.56870510930319	18.239854951375545	5.672090446643854	6.9761358999115775	3.242256897215359	5.447707172227646	1.4396329298138455	15.13375031276117
ENSG00000003147.19	ENST00000407906.5	TRUE	full-splice_match	reference_match	2.5579961724291684	3.8381575491943876	3.2397463960751818	1.7672973108454195	0.32963785947490626	0.1260944197495841	0.25033055470560295	0.5311721674583981	0.4862721339789444	0.22645969402190025
ENSG00000003147.19	ENST00000422063.6	TRUE	full-splice_match	reference_match	0	0.06974597274104943	0.10414269343046877	0	0.028937983574405926	0.023739973259440585	0	0	0	0.023406453943995237
ENSG00000003147.19	ENST00000430867.5	TRUE	full-splice_match	reference_match	0	0	0	0	0	0	0	0	0	0
ENSG00000003147.19	ENST00000446305.1	TRUE	full-splice_match	reference_match	0	0	0	0.009305958041300407	0	0	0	0	0	0.02408335333828866
ENSG00000003147.19	ENST00000447326.5	TRUE	full-splice_match	reference_match	0	0.037510205640189004	0.04145508214140179	0	0	0	0	0	0	0
ENSG00000003147.19	ENST00000455539.5	TRUE	full-splice_match	reference_match	0.5170653474286118	1.2884331166899112	1.4480038039948264	0.6121794614748937	0.21928136558775538	0.7935719236117356	0.3366462353382685	0.6897003029346748	1.2150619416311739	0.6200785950732631
ENSG00000003147.19	ENST00000457755.5	TRUE	full-splice_match	reference_match	0	0	0	0	0	0	0	0	0	0
ENSG00000003147.19	ENST00000470696.1	FALSE	full-splice_match	reference_match	0	0.059056896792365934	0.02073243719443543	0.02442786151256348	0	0	0.02185593998113987	0.02692115340666477	0.059974345351693985	0
ENSG00000003147.19	ENST00000476942.1	FALSE	full-splice_match	reference_match	0	0	0	0	0	0	0	0	0	0
ENSG00000003147.19	ENST00000486677.1	TRUE	full-splice_match	reference_match	0	0	0	0	0	0	0	0	0	0
ENSG00000003147.19	ENST00000490041.1	TRUE	full-splice_match	reference_match	0	0.11811379358473187	0.2408078023487775	0.12213930808862801	0.16012571477656373	0.16047734749145756	0.08632130217309254	0.22876141444690834	0.39982850835422573	0.06918723916347085
ENSG00000003147.19	ENST00000650486.1	TRUE	full-splice_match	reference_match	0.9440254020303446	1.6323329934051554	1.036849343608595	0.4610033450755037	0.9292154166678902	1.28692611160817	1.405531914714224	2.0606893374093915	2.7824666765504507	2.4174439646958197
ENSG00000003249.15	ENST00000002501.11	TRUE	full-splice_match	reference_match	57.97719126055805	46.24897327573911	45.89322138161425	42.19802334483851	8.828755675221634	13.32749488783007	7.695328905840789	5.234507075821896	3.6420131939415845	6.758277383088299
ENSG00000003249.15	ENST00000304733.8	TRUE	full-splice_match	reference_match	0	0	0	0	0	0	0	0	0	0
ENSG00000003249.15	ENST00000392973.8	TRUE	full-splice_match	reference_match	0.025617462764035325	0	0	0	0.034106658992241606	0	0	0	0	0
ENSG00000003249.15	ENST00000568330.2	TRUE	full-splice_match	reference_match	0	0	0	0	0	0	0	0	0	0
ENSG00000003249.15	ENST00000568662.2	TRUE	full-splice_match	reference_match	0	0	0	0	0	0	0	0	0	0
ENSG00000003249.15	ENST00000568838.2	TRUE	full-splice_match	reference_match	14.769889234619828	7.4079431683421015	8.660057540541883	15.014737223896354	3.047772724176975	4.416795093200967	2.5099001608636473	2.0880466507909214	1.8537755117604922	1.2061995421721943
ENSG00000003249.15	ENST00000623401.1	TRUE	full-splice_match	mono-exon	0.3770718882345893	0.6951142371600516	0.2840174718346302	0.827838634980943	0.11492841261714337	0.1561432987206898	0.023350844469026803	0	0.02185106870776667	0.026889251898873222
ENSG00000003393.16	BambuTx1902	FALSE	novel_not_in_catalog	at_least_one_novel_splicesite	2.4873182946149663	2.1260481458140505	2.4464275895995575	2.516069746625737	2.186466085644543	1.9966582808800315	2.0543352491379663	1.3460576703332385	2.5189225057131974	1.2046018407491215
ENSG00000003393.16	ENST00000264276.11	TRUE	full-splice_match	reference_match	18.201126117484133	16.31291399406692	19.985273055478803	18.335724899257116	21.456491278102042	24.594834265408874	20.14763764198093	26.983290638720025	26.791568615184563	21.416155096599272
ENSG00000003393.16	ENST00000409632.7	TRUE	full-splice_match	reference_match	0	0.019947996530852188	0	0	0	0	0	0	0	0
ENSG00000003393.16	ENST00000410052.1	FALSE	full-splice_match	reference_match	0	0	0	0	0	0	0	0	0	0
ENSG00000003393.16	ENST00000439495.6	TRUE	full-splice_match	reference_match	0	0	0.12475316916475339	0	0.0630580110419128	0	0	0	0	0
ENSG00000003393.16	ENST00000462747.1	TRUE	full-splice_match	reference_match	0	0	0.0414648743999925	0	0.028769290600497516	0.07047414677067627	0.04371187996227974	0.02692115340666477	0	0.0245888190066442
ENSG00000003393.16	ENST00000467448.5	TRUE	full-splice_match	reference_match	6.671070865877796	5.375334898175782	5.43240272938668	7.110913947383295	9.605576390905645	8.919764728138276	7.261917840014729	7.7741751782606	7.454162662410581	9.317879055674453
ENSG00000003393.16	ENST00000482789.6	TRUE	full-splice_match	reference_match	0.7800699421404377	0.8316481055265733	1.6944821743292315	0.7594840173186623	0.6823262680162709	0.5917792484366075	0.6168610129719174	0.5941818732457141	0.5825105170896181	2.395988009363354
ENSG00000003393.16	ENST00000482891.6	TRUE	full-splice_match	reference_match	0	0	0	0	0	0	0.022092757791496432	0	0	0
ENSG00000003393.16	ENST00000483703.1	TRUE	full-splice_match	reference_match	0	0	0	0	0	0	0	0	0	0
ENSG00000003393.16	ENST00000489440.5	TRUE	full-splice_match	reference_match	0	0	0	0	0	0	0	0	0	0
ENSG00000003393.16	ENST00000494017.6	TRUE	full-splice_match	reference_match	0	0	0	0	0	0	0	0	0	0
ENSG00000003393.16	ENST00000496244.5	TRUE	full-splice_match	reference_match	0	0	0	0	0	0	0	0	0	0
ENSG00000003393.16	ENST00000679409.1	TRUE	full-splice_match	reference_match	0	0	0	0	0	0.05759363769834353	0.025771239500928807	0.1450669491153363	0.08071491151538608	0.060294732474108895
ENSG00000003393.16	ENST00000679416.1	TRUE	full-splice_match	reference_match	0	0	0	0	0	0	0	0.12161254552518307	0	0
ENSG00000003393.16	ENST00000679427.1	TRUE	full-splice_match	reference_match	0.356001849226872	0.3716084457180714	0.4906984760509488	0.560695376365449	0.35950846830546973	0.41241956313863887	0.2130701792714573	0.4466531360914778	0.4219842700784602	0.3210933721557801
ENSG00000003393.16	ENST00000679435.1	TRUE	full-splice_match	reference_match	0	0.04295013558485892	0	0	0.06527233380123273	0	0	0	0.04706664105908196	0
ENSG00000003393.16	ENST00000679503.1	TRUE	full-splice_match	reference_match	0	0.059961005244837315	0	0.024740696194459188	0	0.03684638898186629	0	0.026622708247637704	0.02200478319841109	0
ENSG00000003393.16	ENST00000679516.1	TRUE	full-splice_match	reference_match	0	0	0	0	0	0	0	0	0	0
ENSG00000003393.16	ENST00000679549.1	TRUE	full-splice_match	reference_match	0	0	0	0.025861548344142466	0	0	0	0	0	0.0509864547347787
ENSG00000003393.16	ENST00000679550.1	TRUE	full-splice_match	reference_match	0.451228252773425	0.3976204015172016	0.5823065680471783	0.29653066841106596	0.39259537797579175	0.5160427964977237	0.208034778289722	0.20532089416310637	0.6288893295564896	0.13111523601720668
ENSG00000003393.16	ENST00000679618.1	TRUE	full-splice_match	reference_match	0.10599154800993517	0	0	0	0	0.031031420457143858	0.18609143415322316	0	4.997025901168278e-6	0
ENSG00000003393.16	ENST00000679630.1	TRUE	full-splice_match	reference_match	0	0	0	0	0	0	0	0	0	0.035413560246597704
ENSG00000003393.16	ENST00000679635.1	TRUE	full-splice_match	reference_match	0	0	0	0	0.07338004947832075	0	0	0	0	0.028088315039076012
ENSG00000003393.16	ENST00000679686.1	TRUE	full-splice_match	reference_match	0	0	0	0	0	0	0	0	0	0
ENSG00000003393.16	ENST00000679701.1	TRUE	full-splice_match	reference_match	0	0	0	0.027576715728149143	0	0.02729178159301561	0.11005340901654181	0	0.0471831499682887	0
ENSG00000003393.16	ENST00000679728.1	TRUE	full-splice_match	reference_match	0	0	0	0.02459453560305886	0.02896895515517107	0.14176092561349574	0.021965789938651944	0.027142626237777943	0.04016920338691899	0
ENSG00000003393.16	ENST00000679916.1	TRUE	full-splice_match	reference_match	0.02615886819601009	0.13852161020023881	0.024116442253965784	0.08921509745421254	0.14221451388307993	0.2973582783317626	0.12184785603740596	0.06736905585769354	0.25658163262247136	0.1787742976012522
ENSG00000003393.16	ENST00000679939.1	TRUE	full-splice_match	reference_match	0.2634508559241472	0.8002989386076755	0.6085334805776084	0.5622930740943015	0.25406046183175285	0.030645070864510217	0.48732922610501794	0.5532471009284224	0.2842959260637685	0.3716957183092957
ENSG00000003393.16	ENST00000679949.1	TRUE	full-splice_match	reference_match	0.03473913319194988	0.06843483400443755	0.03611861649471309	0	0	0.053925272492695644	0	0	0	0
ENSG00000003393.16	ENST00000680000.1	TRUE	full-splice_match	reference_match	0	0	0	0.05440091410991238	0.0346053319348283	0	0.023934636259407498	0	0	0
ENSG00000003393.16	ENST00000680135.1	TRUE	full-splice_match	reference_match	0	0.017216428008904223	0.07011534600770053	0.07842530448118448	0.07323102791732718	0.06004507459674174	0.09951450396187915	0.15219434278091581	0.02564017821295702	0.031140649980475055
ENSG00000003393.16	ENST00000680149.1	TRUE	full-splice_match	reference_match	0.014097277545045543	0.01866492689947602	0.03679277442316507	0	0.1320308660906492	0	0	0.089713574166795207	0	0
ENSG00000003393.16	ENST00000680163.1	TRUE	full-splice_match	reference_match	0	0	0	0	0	0	0	0	0	0
ENSG00000003393.16	ENST00000680174.1	TRUE	full-splice_match	reference_match	0.026370513177224057	0	0	0	0	0	0.05061179804196016	0	0	0
ENSG00000003393.16	ENST00000680188.1	TRUE	full-splice_match	reference_match	0	0	0	0	0	0	0	0	0	0
ENSG00000003393.16	ENST00000680236.1	TRUE	full-splice_match	reference_match	0.02645642402031633	0	0	0.028689719495925563	0	0	0	0	0	0
ENSG00000003393.16	ENST00000680287.1	TRUE	full-splice_match	reference_match	0.8284076732469925	0.7304751537488761	1.051135468227108	0.8641621230889701	0.6596247774125816	0.4053440943107884	0.6471660042567866	1.16952269120573	0.5190544561365843	0.4617220838002754
ENSG00000003393.16	ENST00000680404.1	TRUE	full-splice_match	reference_match	0	0	0	0	0	0	0	0	0	0.026223715365384013
ENSG00000003393.16	ENST00000680441.1	TRUE	full-splice_match	reference_match	0.14984640882220632	0.1720221487296559	0.07086417454728011	0.1341658382540257	0.0652457989789325	0.14921821465798038	0.0974883846086506	0.031212522973279862	0.1189548394175597	0.02762673209678968
ENSG00000003393.16	ENST00000680497.1	TRUE	full-splice_match	reference_match	0	0	0	0	0	0	0	0	0	0
ENSG00000003393.16	ENST00000680508.1	TRUE	full-splice_match	reference_match	0	0	0.04436444426085688	0	0	0	0.021289802104053616	0	0	0.026721047893870312
ENSG00000003393.16	ENST00000680569.1	TRUE	full-splice_match	reference_match	0	0	0	0	0	0	0	0	0	0
ENSG00000003393.16	ENST00000680630.1	TRUE	full-splice_match	reference_match	0.22994202490463386	0.29937111053692383	0.2722117384488371	0.4704537038171696	0.2098010999220706	0.33267980781018053	0.3731400689997267	0.27130854909553054	0.5680644688736909	0.3499641972200883
ENSG00000003393.16	ENST00000680634.1	TRUE	full-splice_match	reference_match	0	0	0	0	0	0	0	0	0	0
ENSG00000003393.16	ENST00000680644.1	TRUE	full-splice_match	reference_match	0	0.04489883857474585	0	0	0	0	0	0	0	0
ENSG00000003393.16	ENST00000680722.1	TRUE	full-splice_match	reference_match	0.051173094323092146	0	0.02366200649556759	0	0	0	0.02468781063206765	0.031121735152570103	0	0
ENSG00000003393.16	ENST00000680723.1	TRUE	full-splice_match	reference_match	0	0	0.06987588838420111	0	0.17076207272053617	0	0.032947885492442715	0.01887917752514877	0	0.11328898951838823
ENSG00000003393.16	ENST00000680726.1	TRUE	full-splice_match	reference_match	0.011969867961000228	0.09643225905198939	0.2838506921201977	0.15411083771316644	0.21497403651314131	0.41792350576189297	0.12721149927698358	0.06987450755517688	0.28837638049139597	0.1427071992114295
ENSG00000003393.16	ENST00000680737.1	TRUE	full-splice_match	reference_match	0	0	0	0	0	0	0	0	0	0
ENSG00000003393.16	ENST00000680759.1	TRUE	full-splice_match	reference_match	0.07654919897076709	0.048298841414067865	0.07038679153763303	0	0.10362013062022163	0.07298011619099982	0.0748588681185364	0.09131031976786998	0	0
ENSG00000003393.16	ENST00000680814.1	TRUE	full-splice_match	reference_match	0	0	0	0	0	0	0	0	0	0
ENSG00000003393.16	ENST00000680819.1	TRUE	full-splice_match	reference_match	0.3165677829509957	0.3740270130183176	0.3109865579999438	0.39084578588360963	0.7480015556129355	0.3758621161102735	0.21855939981139869	0.40381730109997155	0.5197776599081729	0.17212173304650938
ENSG00000003393.16	ENST00000680828.1	TRUE	full-splice_match	reference_match	0	0	0	0	0	0	0	0.055348486591190196	0	0
ENSG00000003393.16	ENST00000680861.1	TRUE	full-splice_match	reference_match	0.03544317266843544	0	0	0.15147042132920252	0.04117277360141108	0.03482479709777083	0.1094600154560996	0.034053589560860395	0.09828518694555315	0
ENSG00000003393.16	ENST00000680927.1	TRUE	full-splice_match	reference_match	0	0.1592933009559258	0	0.1960772904766229	0	0.2035394761952588	0.11862718035420627	0.06986584471675737	0.11494818363571302	0.08770645944044919
ENSG00000003393.16	ENST00000680939.1	TRUE	full-splice_match	reference_match	0.055075712791920015	0.11455466645872667	0	0.056616589995168304	0	0	0.05703754871170734	0.12033955128817803	0	0
ENSG00000003393.16	ENST00000681144.1	TRUE	full-splice_match	reference_match	0.17096778420827455	0.01982595353878255	0.08463340995897865	0.02452794930694825	0.11742110436383751	0.05618457427310742	0.10195564211879635	0.05424003411625889	0.08128395511564926	0.04922608475300954
ENSG00000003393.16	ENST00000681152.1	TRUE	full-splice_match	reference_match	0.05108155382936917	0.24835297752608992	0.04734624120335412	0.33455883545872206	0.1156266548921744	0.12443610371747951	0.4308549248978483	0.5774616705772995	0.140621847896782	0.3390234113431807
ENSG00000003393.16	ENST00000681250.1	TRUE	full-splice_match	reference_match	0	0	0	0.028213701955429882	0.03594702572796766	0	0	0	0	0
ENSG00000003393.16	ENST00000681256.1	TRUE	full-splice_match	reference_match	0.02776779480634031	0	0.07395988436633816	0	0	0	0	0	0.024861212435666205	0.029247548021917383
ENSG00000003393.16	ENST00000681279.1	TRUE	full-splice_match	reference_match	0	0.049746947846445184	0	0	0	0	0	0	0	0
ENSG00000003393.16	ENST00000681303.1	TRUE	full-splice_match	reference_match	0.1559480415220651	0.20894689616619933	0.2888710245056655	0.20874134972579447	0.46496306965616035	0.38155192562163964	0.30002706601567636	0.15427547255783888	0.38757687445404465	0.15990402977540005
ENSG00000003393.16	ENST00000681307.1	TRUE	full-splice_match	reference_match	0	0	0.047500067483495265	0	0	0	0	0	0.02445372040356682	0
ENSG00000003393.16	ENST00000681312.1	TRUE	full-splice_match	reference_match	0	0	0	0	0	0	0	0	0	0
ENSG00000003393.16	ENST00000681378.1	TRUE	full-splice_match	reference_match	0.27326203166647584	0.2389562579622455	0.4158091856296159	0.17283524411592568	0.23392149724957007	0.3337842266079964	0.19802116093584657	0.19312664085719863	0.3430133057695775	0.37293141692800463
ENSG00000003393.16	ENST00000681461.1	TRUE	full-splice_match	reference_match	0.025118266062282193	0	0.1185226976419895	0	0	0	0	0	0	0.028807926842018404
ENSG00000003393.16	ENST00000681495.1	TRUE	full-splice_match	reference_match	0	0	0	0	0	0	0	0	0	0
ENSG00000003393.16	ENST00000681558.1	TRUE	full-splice_match	reference_match	0	0	0	0.08042566828010621	0	0	0.024393069854991366	0.02979980823592844	0	0.029008031093213257
ENSG00000003393.16	ENST00000681619.1	TRUE	full-splice_match	reference_match	0	0.18246475025940836	0.1895709471430693	0.17158216461502585	0.24683725913596485	0	0.11681002272455596	0.1286268128687179	0.2156122528441127	0.24023736874815713
ENSG00000003393.16	ENST00000681663.1	TRUE	full-splice_match	reference_match	0	0	0	0.06018349928269931	0.0634605400285139	0	0.030262975115191888	0	0	0
ENSG00000003393.16	ENST00000681692.1	TRUE	full-splice_match	reference_match	0.13534890851084014	0.08877302154982199	0.05147474439251085	0.14072278545867778	0.11325719007336613	0.12686236892551686	0.054491360160663575	0.028104231392254146	0.1780836357660845	0.08648886637933431
ENSG00000003393.16	ENST00000681716.1	TRUE	full-splice_match	reference_match	2.5868344188819306e-7	0	0	0	0	0	0.048590686651678795	0	0	0
ENSG00000003393.16	ENST00000681758.1	TRUE	full-splice_match	reference_match	0.02136257515939901	0.02146470664707746	0	0.04975828195907654	0.024846861795648968	0.024814758447137177	0.05211057032363459	0	0.04029619447499693	0
ENSG00000003393.16	ENST00000681768.1	TRUE	full-splice_match	reference_match	0.30785186069736703	0.3171003530473761	0.38468878794732475	0.4328471803607745	0.3158391724484703	0.19856005486309458	0.3207139505026728	0.08414431045307008	0.12782139215936605	0.21612424403261876
ENSG00000003393.16	ENST00000681808.1	TRUE	full-splice_match	reference_match	0.12565776750191412	0.04409977211758779	0	0.1433315700797684	0.03389724424602214	0.05637582703214278	0	0.06328699038555574	0.0488036402736294	0.028371958943727044
ENSG00000003400.16	ENST00000272879.9	TRUE	full-splice_match	reference_match	0.0459903000654561	0.09876319343335586	0.0630082799567496	0.09801550548720898	0.1458323069231789	0.18993087495375824	0.0878683652574808	0.13622736526695622	0.26410620252497335	0.1745938567998429
ENSG00000003400.16	ENST00000286186.11	TRUE	full-splice_match	reference_match	2.9243391713439637	2.4456663351524544	4.363541546071642	3.36776477082356	7.844651706300177	7.325896903032641	7.3763971530421815	7.952136447099221	7.726354883642761	8.567993865965473
ENSG00000003400.16	ENST00000313728.12	TRUE	full-splice_match	reference_match	0	0	0	0	0	0	0	0	0	0
ENSG00000003400.16	ENST00000346817.10	TRUE	full-splice_match	reference_match	0.09872661112468405	0.04111302783852438	0.06367788502092576	0.039518041775985946	0.38557052182642476	0.14522957275604073	0.4056754358593348	0.22903809574447404	0.2846325811949011	0.5748004411368899
ENSG00000003400.16	ENST00000374650.8	TRUE	full-splice_match	reference_match	1.1434863213857427	1.4024492770361852	1.5304417964684005	1.5511027715813512	1.9603264428055518	1.811712186394767	3.6505421860885994	2.5195443374180146	2.1932627643967346	3.178407696507493
ENSG00000003400.16	ENST00000438843.6	TRUE	full-splice_match	reference_match	0	0.019685631372928964	0	0	0	0	0	0	0	0
ENSG00000003400.16	ENST00000448480.1	TRUE	full-splice_match	reference_match	0	0	0	0	0	0	0	0	0	0
ENSG00000003400.16	ENST00000460140.5	TRUE	full-splice_match	reference_match	0.02204846452282666	0.01907719304732037	0.02075213569955974	0.04991999539692413	0.11423643202879746	0.04518475223780735	0.0880003325907265	0.0797549896501004	0.040186276226209336	0.1228386874739404
ENSG00000003400.16	ENST00000471191.2	TRUE	full-splice_match	reference_match	0.04571962064993217	0.03950292875847756	0.1451900328882585	0.14622402885148417	0.1441509874348026	0.09401748722556276	0.2625862829893667	0.2711344907319909	0.27979830487250784	0.2717544617026814
ENSG00000003400.16	ENST00000484926.1	TRUE	full-splice_match	reference_match	0.045363802353219476	0.03937126452824396	0.02073243719999625	0	0.028769290600497516	0	0	0	0.01999144845800665	0
ENSG00000003400.16	ENST00000485408.2	TRUE	full-splice_match	reference_match	0	0	0	0	0	0	0	0	0	0
ENSG00000003400.16	ENST00000492363.6	TRUE	full-splice_match	reference_match	0	0	0.02104222624496008	0.024756258241313833	0	0	0.022072670176581263	0	0.04228827709713204	0.0499948544039856
ENSG00000003400.16	ENST00000696190.1	TRUE	full-splice_match	reference_match	0	0	0	0	0	0	0	0	0	0
ENSG00000003400.16	ENST00000696191.1	TRUE	full-splice_match	reference_match	0.04526832793713379	0	0	0.04885572323675069	0	0.07047414677067627	0.021855939981225814	0	0.01999144845800665	0.02459539629713692
ENSG00000003400.16	ENST00000696199.1	TRUE	full-splice_match	reference_match	0	0	0	0	0	0.045335644323350924	0.0872520283576687	0	0.05818135794466574	0
ENSG00000003402.21	BambuTx1899	TRUE	novel_in_catalog	combination_of_known_junctions	0.032237180500473514	0	0.028921282257979433	0.03353454885112627	2.796444921490815	2.375398678383939	2.0592781416417782	1.0713610126661826	1.1871434584486504	0.9712227146355344
ENSG00000003402.21	BambuTx1900	TRUE	novel_in_catalog	combination_of_known_junctions	0.6722939647825881	0.5929401907721383	0.691649012920805	0.9578474631542359	25.77730652140825	20.593788345121897	21.557902717004684	15.897156494113865	16.524996149847794	26.177106054403197
ENSG00000003402.21	BambuTx1901	TRUE	novel_not_in_catalog	at_least_one_novel_splicesite	0	0	0	0.025231565572309128	15.762373385526484	14.48214089646913	6.018640903348735	2.2162101157922525	2.9758208257417382	4.661258083000222
ENSG00000003402.21	ENST00000309955.8	TRUE	full-splice_match	reference_match	8.220269251012212	6.011971641081696	9.395851943894074	10.469060459139682	22.15233093113162	21.09268821946987	23.89097173106832	41.07137922879961	56.59054807357702	22.38791621170725
ENSG00000003402.21	ENST00000341222.10	TRUE	full-splice_match	reference_match	4.711645158383534	4.391154199531667	4.339518464751157	7.03286788953509	23.296513221036317	18.7337065316643	21.363604876709942	25.12173115668998	33.58846943475866	24.851586944154995
ENSG00000003402.21	ENST00000341582.10	TRUE	full-splice_match	reference_match	0	0.019946058857296882	0	0	0	0.39159746352520314	0.043612973881139695	0.042118139409708266	0.9842973793490527	0
ENSG00000003402.21	ENST00000342795.9	TRUE	full-splice_match	reference_match	0.022647866361132352	0	0.10544383847956362	0.025380986268494055	0.35079311517909134	0.31080990006112	0.41876321790477905	0.8185793272341597	0.5186106739354353	0.3756348218563041
ENSG00000003402.21	ENST00000395148.6	TRUE	full-splice_match	reference_match	0.8228789988881346	0.8550705727715615	0.9790847611216826	1.0460219039716376	7.622262250309173	8.621585981142381	4.679387232188862	4.926518414251503	7.923970607931814	2.8957878588532004
ENSG00000003402.21	ENST00000417748.1	FALSE	full-splice_match	reference_match	0	0	0	0	0.057538581193402605	0.044417441800758274	0.021856021655887264	0	0	0.024563978304180625
ENSG00000003402.21	ENST00000423241.6	TRUE	full-splice_match	reference_match	0.43102138098978154	0.20479657060147324	0.363119723485428	0.3609665069546379	7.646909083881369	6.063259462250965	7.062526993179252	7.803739902549633	12.388938098510726	5.941590354165902
ENSG00000003402.21	ENST00000425030.1	FALSE	full-splice_match	reference_match	0	0	0	0	0.028769290600497516	0	0.02185593998113987	0	0.17992303612205984	0.0491776380132884
ENSG00000003402.21	ENST00000433445.1	FALSE	full-splice_match	reference_match	0	0	0	0	0	0	0	0	0	0
ENSG00000003402.21	ENST00000439154.6	TRUE	full-splice_match	reference_match	0	0	0	0	0	0	0.022185593186960787	0	0	0
ENSG00000003402.21	ENST00000440180.5	TRUE	full-splice_match	reference_match	0.04721631007275113	0.06329484313701496	0.02148889715859443	0.025408526755271083	7.1960194276521054	5.773668488072254	4.629268470964933	4.364421994844997	8.032223304425077	5.6032809996139825
ENSG00000003402.21	ENST00000441224.5	FALSE	full-splice_match	reference_match	0	0	0	0	0	0	0	0	0	0
ENSG00000003402.21	ENST00000443227.5	TRUE	full-splice_match	reference_match	0.3214847367705076	0.13142845233045755	0.10154431760611267	0.42000095170374235	0.7790702998131418	0.4087784195518583	0.5924561220491131	0.6415993955954946	1.1057565337258906	0.3419399454906099
ENSG00000003402.21	ENST00000457277.5	TRUE	full-splice_match	reference_match	0.33918054608576303	0.21730528156614784	0.3536926882238953	0.47243988695257055	3.7650669978584617	3.294124955445758	4.591960054968389	10.49674836150309	8.572557427596452	5.585311968515427
ENSG00000003402.21	ENST00000460961.1	TRUE	full-splice_match	reference_match	0	0	0	0	0	0	0	0	0	0
ENSG00000003402.21	ENST00000461422.1	TRUE	full-splice_match	reference_match	0.06782278744181638	0	0.01527109417570256	0	0	0.07059897978291355	0.058615917797966904	0.12019564302753653	0.1026012238896748	0.025259132624438088
ENSG00000003402.21	ENST00000461820.5	FALSE	full-splice_match	reference_match	0	0	0	0	0	0	0	0	0	0
ENSG00000003402.21	ENST00000462763.5	FALSE	full-splice_match	reference_match	0	0	0	0	0	0	0	0	0	0
ENSG00000003402.21	ENST00000470178.6	FALSE	full-splice_match	reference_match	0.06783595348949908	0.01968563226412198	0.0414648743999925	0.024427861617725602	0.11509663006886206	0.047022814539582444	0.04371187996238476	0.18856316807754497	0.16001544060168102	0.04918377351374581
ENSG00000003402.21	ENST00000470664.1	TRUE	full-splice_match	reference_match	0	0	0	0	0.057323902766852675	0.04713711612550873	0.02187585256860425	0.07864740475206228	0.25868150960263137	0.04927622385000543
ENSG00000003402.21	ENST00000474842.1	TRUE	full-splice_match	reference_match	0	0	0	0	0.028677511425796172	0	0	0	0.02009522204237368	0
ENSG00000003402.21	ENST00000479953.6	TRUE	full-splice_match	reference_match	0	0	0	0	0	0	0	0	0	0
ENSG00000003402.21	ENST00000490965.1	FALSE	full-splice_match	reference_match	0.022625987482540754	0	0	0.07337723144656372	0.17262766448323053	0.07048129583789861	0.6776067931110037	1.3462365739438784	0.49985601585008815	0.44262340763052505
ENSG00000003402.21	ENST00000494258.5	TRUE	full-splice_match	reference_match	0.04522255253453526	0.059056896791575615	0.21278284149530124	0	0.4030045694012908	0.16561372344153816	0.32844672142054887	0.404780756124141	0.7034270626514458	0.09774050052956422
ENSG00000003436.16	BambuTx1821	TRUE	novel_in_catalog	combination_of_known_junctions	0.22020764751046928	0.27526716849257593	0.19512410539881558	0.060398915925922	72.70262342725097	56.26317811129928	97.99316950653888	144.24360050653323	146.74652667153572	131.21875388332245
ENSG00000003436.16	BambuTx1822	TRUE	incomplete-splice_match	3prime_fragment	0.1807963460795551	0.6685319460496109	0.5780407372852996	0.16850698074660897	7.098752050044036	4.702011897551832	9.607430573775911	10.215488110335885	4.441868335462323	15.95275652208025
ENSG00000003436.16	BambuTx1823	TRUE	novel_in_catalog	combination_of_known_junctions	0	0	0.022287577771704255	0	7.639133817721206	4.597765192915835	6.41009433047343	11.314176841556522	8.536920104988528	14.856024198572557
ENSG00000003436.16	BambuTx1824	TRUE	incomplete-splice_match	3prime_fragment	0.18089587597199755	0.11811379358473187	0.10366218599998125	0.048855723235451204	2.8486056706108833	2.2964310733713016	2.1854127511021177	3.418632160658204	5.2358648903486005	1.8687494309736261
ENSG00000003436.16	BambuTx1825	FALSE	incomplete-splice_match	5prime_fragment	0.5006573599646755	0.15986106192453958	0.18662913967298947	0.3717515900866837	1.2378410435143459	2.122441324600747	4.818479890910276	6.29471694423752	6.51100766413768	2.424196108335217
ENSG00000003436.16	BambuTx1826	FALSE	novel_not_in_catalog	at_least_one_novel_splicesite	1.3898912710034734	0.8215305171250027	0.8085770595875552	1.3428385713372393	1.3233960607370137	0.8457289392381953	1.4207024695281407	0.5115019635086631	2.079116918461174	0.44259900882193254
ENSG00000003436.16	ENST00000233156.9	TRUE	full-splice_match	reference_match	0.9880831900304049	0.9690153900654281	0.7596063923000533	1.241654742382303	300.1962969058593	277.8829838877761	330.3693685981811	514.7559538921824	618.7799710726397	422.6669609152593
ENSG00000003436.16	ENST00000339091.8	TRUE	full-splice_match	reference_match	0.09416962055213554	0	0.08688627677839968	0	21.382788844628553	13.096000640971633	16.102547016740413	27.371542676859704	28.493249205963423	34.323028974957225
ENSG00000003436.16	ENST00000392365.5	TRUE	full-splice_match	reference_match	1.962226158962598	5.145286347866541	5.49214342372884	1.9665439051802376	98.94788053810211	82.82245006607816	141.62100424254146	136.58281205055954	81.62212158728072	150.12096071163904
ENSG00000003436.16	ENST00000409676.5	TRUE	full-splice_match	reference_match	0	0	0.032443662242789176	0.05272109619712926	6.3669087509292766	4.574560165374171	4.339509527209214	5.48049385118087	7.253450914158814	4.780445862422286
ENSG00000003436.16	ENST00000417013.5	FALSE	full-splice_match	reference_match	0	0	0	0	0	0	0.18808811410098011	0	0	0
ENSG00000003436.16	ENST00000420747.1	FALSE	full-splice_match	reference_match	0	0	0	0	0	0.04700564285090287	0	0.027076344601359586	0	0
ENSG00000003436.16	ENST00000421427.5	FALSE	full-splice_match	reference_match	0.2717405610286126	0.2383350396121012	0.2073390974961641	0.39084638556463214	0.028779358711908527	0.023507873472872347	0.043719766135297704	0	0	0
ENSG00000003436.16	ENST00000435414.5	FALSE	full-splice_match	reference_match	0	0	0	0	0	0	0	0	0	0
ENSG00000003436.16	ENST00000437725.5	FALSE	full-splice_match	reference_match	0	0	0	0.024419490771567624	0	0	0.02223671999835447	0	0.020010428086225034	0
ENSG00000003436.16	ENST00000453013.5	FALSE	full-splice_match	reference_match	0	0	0.02066456460030796	0.048962487506468685	0.9414017407443942	0.11603741461115603	0.05533644438878063	0.39790973355149023	0.8996904205600073	0.2672841880939073
ENSG00000003436.16	ENST00000481132.5	TRUE	full-splice_match	reference_match	2.7235277153250994	1.4964523082748364	2.5453286103816506	2.760057202751347	3.234032591205401	2.780685820226746	3.2145208932932796	4.698752743228174	7.181811946340533	4.095555258242937
ENSG00000003436.16	ENST00000481389.1	TRUE	full-splice_match	reference_match	0	0	0	0	0	0	0	0	0	0
ENSG00000003509.16	BambuTx1307	TRUE	novel_in_catalog	intron_retention	5.7778557327077	12.727282401501377	14.998307418318795	10.595181132191994	7.144102996367842	6.850916601562533	6.025796146541132	3.9509730420907587	5.042309469353027	2.6127543753077056
ENSG00000003509.16	BambuTx1308	TRUE	novel_in_catalog	combination_of_known_junctions	0.6025424431277128	2.3052885205055285	1.995176640696643	1.0262457087045924	0.7453527940709642	1.1642239362429139	0.5859967878377175	0.6329839428811439	0.8530479646983474	0.3701948029933026
ENSG00000003509.16	BambuTx1309	TRUE	novel_in_catalog	combination_of_known_junctions	0.32145740776123227	1.3857382414518802	1.2766769629018324	1.0713112038072012	0.5004300395156555	0.9348338811225458	0.13364358573908874	0.45581486104425406	0.5564464961363008	0.19793367804785517
ENSG00000003509.16	ENST00000002125.9	TRUE	full-splice_match	reference_match	29.58064459582772	39.05333938571979	43.816357414402795	27.22479827718757	26.513666802167783	21.255162539622884	22.711213563147943	24.063775122237256	20.102240812026896	29.230620731479007
ENSG00000003509.16	ENST00000336237.10	TRUE	full-splice_match	reference_match	3.799736420955776	7.25407310611419	7.89162788861961	2.9222180038548964	2.1020507680871026	2.172483815023504	1.3992521564079228	1.4733796630459806	2.265971934840959	1.2764342704885547
ENSG00000003509.16	ENST00000416653.5	FALSE	full-splice_match	reference_match	0	0	0	0	0	0	0	0	0	0
ENSG00000003509.16	ENST00000419278.2	TRUE	full-splice_match	reference_match	0	0	0	0	0	0	0	0	0	0
ENSG00000003509.16	ENST00000431821.5	TRUE	full-splice_match	reference_match	0	0	0	0.048855723235451204	0	0	0	0.02692115341047028	0	0
ENSG00000003509.16	ENST00000432075.1	FALSE	full-splice_match	reference_match	0.13567190733487347	0.05905691037978144	0.3732915176418968	0.2688920913533131	0.3452315553994338	0.04698282752976015	0.10927970122888203	0.08076346021999431	0.07996579422535473	0.04917763816723891
ENSG00000003509.16	ENST00000439218.5	FALSE	full-splice_match	reference_match	0	0.01968553778700954	0	0	0	0	0	0	0	0
ENSG00000003509.16	ENST00000441905.1	TRUE	full-splice_match	reference_match	0	0	0	0	0	0.023557338481273202	0	0	0	0
ENSG00000003509.16	ENST00000455230.5	TRUE	full-splice_match	reference_match	0.18020927026624065	0.44834620228560734	0.28660024914318394	0.20599897468395093	0.04500443719592701	0.055150016234502594	0.02195484729858364	0.16810385277192794	0.10052887521442881	0.02699074729590641
ENSG00000003509.16	ENST00000469831.1	TRUE	full-splice_match	reference_match	0	0	0	0	0	0	0	0	0	0
ENSG00000003509.16	ENST00000474154.5	TRUE	full-splice_match	reference_match	0.07733447075323802	0.11525884837447163	0.3498187897936223	0.1913812894839282	0.1480848402308599	0.12458138188125917	0.09200986497962571	0.07834015060398232	0.10304686326441297	0.03177745089557731
ENSG00000003509.16	ENST00000474257.5	TRUE	full-splice_match	reference_match	0	0	0	0	0	0	0	0	0	0
ENSG00000003509.16	ENST00000483999.5	TRUE	full-splice_match	reference_match	0	0	0	0	0	0	0	0	0	0
ENSG00000003756.17	ENST00000347869.8	TRUE	full-splice_match	reference_match	43.67206059701626	41.8759003192438	40.79786445878777	48.54886272583459	49.754068894005435	56.54330085803533	45.55457353277809	51.14315380625171	59.450990203049365	44.42411290272734
ENSG00000003756.17	ENST00000395174.6	TRUE	full-splice_match	reference_match	0	0	0	0	0.028517719193710992	0	0	0	0	0
ENSG00000003756.17	ENST00000404526.6	FALSE	full-splice_match	reference_match	0	0	0	0.024248938444720078	0.028758367584608775	0	0	0	0	0
ENSG00000003756.17	ENST00000417905.1	TRUE	full-splice_match	reference_match	0	0	0	0	0	0	0	0	0	0
ENSG00000003756.17	ENST00000433556.6	TRUE	full-splice_match	reference_match	0	0	0	0	0	0	0	0	0	0
ENSG00000003756.17	ENST00000437500.5	FALSE	full-splice_match	reference_match	0.3165677829509957	0.33465574930568115	0.5390433671999025	0.8305473426598077	0.719232265012438	0.4230211908026142	0.4371187996757672	0.6191865283532946	0.6197349021982062	0.22129937110150166
ENSG00000003756.17	ENST00000438369.5	TRUE	full-splice_match	reference_match	0	0	0	0.02443378428137964	0	0	0	0	0	0
ENSG00000003756.17	ENST00000441305.5	TRUE	full-splice_match	reference_match	0	0.058605871491851244	0	0	0.02877269166683031	0	0	0	0	0
ENSG00000003756.17	ENST00000441812.6	TRUE	full-splice_match	reference_match	0	0	0	0	0	0	0	0	0	0
ENSG00000003756.17	ENST00000461242.1	FALSE	full-splice_match	reference_match	0	0	0	0	0	0	0	0	0	0
ENSG00000003756.17	ENST00000462025.1	TRUE	full-splice_match	reference_match	0	0	0	0	0	0	0	0	0	0
ENSG00000003756.17	ENST00000464087.6	TRUE	full-splice_match	reference_match	2.954559236277293	3.5476475939947365	5.730837366937203	4.81314656357393	4.313735162075437	6.322477882508774	6.762156721640166	11.348803147047388	9.91127558130395	5.255631442672392
ENSG00000003756.17	ENST00000464988.1	TRUE	full-splice_match	reference_match	0	0	0	0	0	0	0	0	0	0
ENSG00000003756.17	ENST00000469838.5	TRUE	full-splice_match	reference_match	3.6397779561539703	3.8502878553429163	6.82447656956481	5.201291267559299	4.839032493793503	4.925477445147164	7.9354735095461635	11.810098146700977	8.983973434946334	4.6865903486608795
ENSG00000003756.17	ENST00000471995.5	FALSE	full-splice_match	reference_match	0.3165677826771538	0.5708833356544164	0.9951483565223888	0.6595522635043799	0.9493864173927314	0.49331902725577276	0.41526285963480303	0.5653442215399601	1.079531788190944	0.5654542741315897
ENSG00000003756.17	ENST00000474470.1	FALSE	full-splice_match	reference_match	0	0	0	0	0	0	0	0	0	0
ENSG00000003756.17	ENST00000474818.5	FALSE	full-splice_match	reference_match	0.022611587229281672	0	0.020738415688304528	0.024427791719167643	0	0.023478282056049085	0.02186160960943628	0.026941815208668864	0	0
ENSG00000003756.17	ENST00000475128.5	FALSE	full-splice_match	reference_match	0.15828389147549785	0.15748505811297583	0.14696086908625075	0.338135752759805	0.1726157436029851	0.2114224403120288	0.1748475198414492	0.05384230681332954	0.19991448470945913	0
ENSG00000003756.17	ENST00000475590.5	TRUE	full-splice_match	reference_match	0	0	0	0.024427860874479283	0	0.02294722096021097	0	0	0	0
ENSG00000003756.17	ENST00000479275.1	TRUE	full-splice_match	reference_match	0	0.13779942584885385	0.24878924639995503	0.19542289294180482	0.1726157436029851	0.2114224402896712	0.21855939981139869	0.16152692043998862	0.2998717268700997	0.0983552760265768
ENSG00000003756.17	ENST00000489437.1	TRUE	full-splice_match	reference_match	0.09044793798600781	0.1769197467417027	0.26448918988959125	0.21985063640553937	0.230154323788572	0.1879353891784568	0.09201292583434001	0.10768449393634265	0.30065892824481133	0.17211960100045215
ENSG00000003756.17	ENST00000492430.1	TRUE	full-splice_match	reference_match	0	0	0	0	0	0	0	0	0	0
ENSG00000003756.17	ENST00000492472.1	TRUE	full-splice_match	reference_match	0.361835895676129	0.3938483269493219	0.38521215861185604	0.7574846375540794	0.5178478913115022	0.21147591284577003	0.240416634982321	0.18844807603035435	0.21990593303807315	0.12294462926733607
ENSG00000003756.17	ENST00000493993.1	TRUE	full-splice_match	reference_match	0	0	0	0	0	0	0	0	0	0
ENSG00000003756.17	ENST00000494360.5	TRUE	full-splice_match	reference_match	0.022611984496499694	0.1377994257726128	0.04486496724578726	0.024420355960049153	0	0.02349138415191509	0.04371187996227974	0.10799558868390709	0.09995745251751893	0.04917781953012455
ENSG00000003756.17	ENST00000496179.5	FALSE	full-splice_match	reference_match	0	0	0	0	0	0	0	0	0	0
ENSG00000003987.14	ENST00000180173.10	TRUE	full-splice_match	reference_match	6.139845291555577	7.515786884898502	8.17804896936676	4.657760126114058	1.7553813920480745	1.6348223288462245	1.2875040688412065	1.4279479242632676	1.2394162170385286	1.0582170475629524
ENSG00000003987.14	ENST00000517317.5	TRUE	full-splice_match	reference_match	0	0	0	0	0	0	0	0	0	0
ENSG00000003987.14	ENST00000518272.5	FALSE	full-splice_match	reference_match	0	0	0	0	0	0	0	0	0	0
ENSG00000003987.14	ENST00000519122.5	TRUE	full-splice_match	reference_match	0	0	0	0	0	0	0	0	0	0
ENSG00000003987.14	ENST00000519590.5	TRUE	full-splice_match	reference_match	0	0	0	0	0	0	0	0	0	0
ENSG00000003987.14	ENST00000519763.1	FALSE	full-splice_match	reference_match	0	0	0	0	0	0	0	0	0	0
ENSG00000003987.14	ENST00000521177.1	TRUE	full-splice_match	reference_match	0.022611984496499694	0.07874252905648792	0.02073243719999625	0	0	0	0	0.02692115340666477	0	0
ENSG00000003987.14	ENST00000521857.5	TRUE	full-splice_match	reference_match	0.09170456975032072	0.10255588811157416	0.297156021178619	0.10030429831057115	0.1451678945528247	0.4366245719152559	0.09090889308665169	0.08235044645955795	0.2613035090251731	0.09852633820874657
ENSG00000003987.14	ENST00000523571.1	TRUE	full-splice_match	reference_match	0.04522396899355725	0.059056896792365934	0.10366218599998125	0.09771144647090241	0	0	0	0	0	0.0245888190066442
ENSG00000003989.18	ENST00000004531.14	TRUE	full-splice_match	reference_match	0	0	0	0	0	0	0	0.7291928314447776	0.42515040034106744	0.8410640690660863
ENSG00000003989.18	ENST00000398090.3	TRUE	full-splice_match	reference_match	0	0	0	0	0	0	0	0	0	0
ENSG00000003989.18	ENST00000470360.5	TRUE	full-splice_match	reference_match	0	0	0	0	0	0	0	0	0	0
ENSG00000003989.18	ENST00000494857.6	TRUE	full-splice_match	reference_match	5.9469538714416394	12.71687720330006	17.186761450224754	6.033681819578169	5.610017308332387	7.893104438315743	10.927969990569935	23.095982662863083	7.571325983765857	15.19529465118223
ENSG00000003989.18	ENST00000522656.5	TRUE	full-splice_match	reference_match	0.06783400462727872	0.01972687158685942	0.1662884861721105	0.02442786161777963	0.0863022305661205	0	0	0.10772988421707433	0.06007734446975166	0.12326037143607788
ENSG00000003989.18	ENST00000640220.1	TRUE	full-splice_match	reference_match	0	0	0	0	0	0	0	0	0	0
ENSG00000004059.11	BambuTx4774	TRUE	incomplete-splice_match	3prime_fragment	0	0.028347963100098728	0	0	0	0	0.003865799559760436	0.009646353734539974	0	0.023351979832966996
ENSG00000004059.11	ENST00000000233.10	TRUE	full-splice_match	reference_match	140.01494820962506	145.4386955966966	81.41629895750691	191.02574045929867	121.8490189090433	146.77392575335185	236.43970025694583	238.254541799229	203.285804369116	248.2117883082006
ENSG00000004059.11	ENST00000415666.1	FALSE	full-splice_match	reference_match	0	0	0	0	0	0	0	0	0	0
ENSG00000004059.11	ENST00000459680.1	FALSE	full-splice_match	reference_match	0	0	0	0	0	0	0	0	0	0
ENSG00000004059.11	ENST00000463733.5	TRUE	full-splice_match	reference_match	2.5988380096817885	3.3957076222830973	3.4415688954321473	4.690286981995681	2.980778024741852	4.158197083333951	3.8843501501239945	4.833461918494539	4.185447965163268	3.7510782485259164
ENSG00000004059.11	ENST00000467281.5	TRUE	full-splice_match	reference_match	0	0.01968563226412198	0	0.048855723235451204	0.02905033303193924	0	0	0.02692115340666477	0.01999144845800665	0
ENSG00000004059.11	ENST00000489673.1	FALSE	full-splice_match	reference_match	0	0	0	0	0	0	0	0	0	0
ENSG00000004139.14	ENST00000379061.8	TRUE	full-splice_match	reference_match	0	0	0	0	0	0	0	0.026481935843325238	0	0.024903003759950484
ENSG00000004139.14	ENST00000577870.2	TRUE	full-splice_match	reference_match	0	0.059056896792365934	0.019829108658374953	0	0.0575367601571885	0	0.06556643109425074	0.02664568901601973	0	0.0245888190066442
ENSG00000004139.14	ENST00000578128.5	TRUE	full-splice_match	reference_match	0	0	0	0	0	0	0	0.02675265915177688	0	0
ENSG00000004139.14	ENST00000579593.1	TRUE	full-splice_match	reference_match	0	0	0	0	0	0.02349138225688867	0	0	0	0
ENSG00000004139.14	ENST00000580711.1	TRUE	full-splice_match	reference_match	0	0	0.021635765741617546	0.024427861617725602	0	0	0	0	0	0
ENSG00000004139.14	ENST00000582323.1	TRUE	full-splice_match	reference_match	0	0	0	0	0	0	0	0	0	0
ENSG00000004139.14	ENST00000585453.5	TRUE	full-splice_match	reference_match	0.07800696105315401	0.5384519033806358	0.5836388178060913	0.029868545085039114	1.7691455229329542	1.4020154283448216	2.042854978052521	2.1311594046362505	3.222492200148968	0.4983530350211637
ENSG00000004139.14	ENST00000585482.6	TRUE	full-splice_match	reference_match	1.062572334444405	3.0700543043384747	3.1286943296032	1.00528459966294	4.830895284420328	3.258784296485971	4.4523735252284915	6.262517910243181	11.547258409376568	1.2926225066892565
ENSG00000004142.12	ENST00000540200.6	TRUE	full-splice_match	reference_match	243.3260014764016	240.3025017342967	235.47887928867033	217.72553059878828	244.48143152394857	222.9634249323761	212.7639778905567	195.18441236467658	198.6903803277162	195.92349119253237
ENSG00000004142.12	ENST00000618887.2	TRUE	full-splice_match	reference_match	0	0	0.02074952702166563	0	0	0	0	0	0	0.024807471415232117
ENSG00000004399.13	ENST00000324093.9	TRUE	full-splice_match	reference_match	6.951355133629645	10.604219250257994	6.710615734816915	8.509278367272639	64.54763576072618	77.43550882105626	86.82764604676348	139.01329161140316	217.40650590597565	99.5145676757022
ENSG00000004399.13	ENST00000501038.6	TRUE	full-splice_match	reference_match	0.5026956443128843	0.8302477973623239	0.3471543707085864	0.4830682280241669	1.9939515523403473	1.7891308701256654	2.2434381529347	2.333585346891136	3.950810878259503	0.8108958663581637
ENSG00000004399.13	ENST00000503166.1	FALSE	full-splice_match	reference_match	0	0	0	0	0.028769290600497516	0.023491382256892093	0	0	0	0
ENSG00000004399.13	ENST00000504524.5	TRUE	full-splice_match	reference_match	0.9123834857623595	4.471434409958855	1.4839940208849152	3.4671984865608807	20.410982924968746	42.31303675476219	35.53118100131679	69.52238469200924	100.71002187578182	36.26232340947024
ENSG00000004399.13	ENST00000504689.1	TRUE	full-splice_match	reference_match	0	0	0	0	0	0.09405724233165398	0.021860844590832155	0.026946481741615676	0	0
ENSG00000004399.13	ENST00000504767.5	FALSE	full-splice_match	reference_match	0	0	0	0	0	0	0	0.028612124852472866	0	0.024257601157936716
ENSG00000004399.13	ENST00000504979.1	TRUE	full-splice_match	reference_match	0	0	0	0	0	0.021982636366009913	0.02185593998113987	0	0.01999144845800665	0.0491776380132884
ENSG00000004399.13	ENST00000505237.2	FALSE	full-splice_match	reference_match	0	0	0	0	0	0	0	0	0	0
ENSG00000004399.13	ENST00000505505.1	FALSE	full-splice_match	reference_match	0	0	0	0	0.02877470854694229	0	0	0	0	0
ENSG00000004399.13	ENST00000505665.5	TRUE	full-splice_match	reference_match	0	0	0	0	0	0	0	0	0	0
ENSG00000004399.13	ENST00000506979.1	FALSE	full-splice_match	reference_match	0	0	0	0	0	0	0	0	0	0
ENSG00000004399.13	ENST00000508630.1	FALSE	full-splice_match	reference_match	0	0	0	0	0	0	0	0	0	0
ENSG00000004399.13	ENST00000511018.1	FALSE	full-splice_match	reference_match	0	0	0	0	0	0	0	0	0	0
ENSG00000004399.13	ENST00000512744.5	TRUE	full-splice_match	reference_match	0	0	0	0.07194792803570434	0.16083628438970426	0.24306558954971813	0.3699947065333004	0.08318014454121804	0.33475062225680857	0.07720030524622594
ENSG00000004399.13	ENST00000512807.1	TRUE	full-splice_match	reference_match	0	0	0	0	0	0	0.02185593998113987	0	0.05997434537401995	0
ENSG00000004399.13	ENST00000514990.1	FALSE	full-splice_match	reference_match	0.7009715193914905	1.2795660971679286	1.720792287587729	1.5878110051520058	4.430470750411695	3.7116383965889503	4.218196416359994	5.841890289246255	11.295168378771402	3.0736023758305246
ENSG00000004399.13	ENST00000515191.1	FALSE	full-splice_match	reference_match	0	0	0	0	0	0	0	0	0.0399828969160133	0
ENSG00000004455.18	BambuTx274	TRUE	incomplete-splice_match	5prime_fragment	0.6372341412983594	1.1561245782594891	0.23337923754879128	1.116464864862034	0.8956766235177127	1.2945907469164921	1.1642008058033158	0.6568289453476174	0.7406731328610892	0.8585061252927834
ENSG00000004455.18	ENST00000354858.11	TRUE	full-splice_match	reference_match	0.28760286614964176	0.7215737991489878	0.2754496523302949	0.9746969600601887	0.3244631319141089	0.5200821442323296	0.6158453069359617	0.3550421498182988	0.24257608078570292	0.155039682427084
ENSG00000004455.18	ENST00000373449.7	TRUE	full-splice_match	reference_match	163.70401515719647	122.96834412017003	160.46695220780356	142.74827829198114	144.49229758351137	131.58202151408258	107.11616363199568	116.21009607779334	105.21532884253418	161.50645261472303
ENSG00000004455.18	ENST00000466029.1	TRUE	full-splice_match	reference_match	0	0	0	0	0	0	0	0	0	0
ENSG00000004455.18	ENST00000467905.5	TRUE	full-splice_match	reference_match	0	0	0	0.024634793282853475	0	0	0	0.0022408516796416727	0	0
ENSG00000004455.18	ENST00000469238.2	TRUE	full-splice_match	reference_match	0	0.18632620001495273	0.2012740549194302	0.2789207036368161	0.150969280107796	0.03357644172973881	0.10208665124661265	0.20571792445230275	0	0.23847882508788334
ENSG00000004455.18	ENST00000480134.5	TRUE	full-splice_match	reference_match	0.4748412594215575	1.0047734661799763	0.39391630505379904	1.017514116877238	0.30511511261331753	0.7453361157485668	0.7057144757873753	0.16360617524697496	0.48136247965451684	0.07376645690328014
ENSG00000004455.18	ENST00000487289.1	TRUE	full-splice_match	reference_match	0.23062959683997705	1.5257946436103202	0.5382062935991874	0.3196712777358387	0.4680936978123552	0.25571327653593096	0.32468145081491456	0	0.21490578632278254	0
ENSG00000004455.18	ENST00000491241.2	TRUE	full-splice_match	reference_match	0.046630950079735285	0.03988831767077652	0.08360259911348841	0.12254913894465859	0.05798066541442156	0	0.04417589509060783	0	0	0.0341025610127482
ENSG00000004455.18	ENST00000548033.5	TRUE	full-splice_match	reference_match	0	0.019699544418293274	0	0	0	0	0.04371185893807347	0	0	0
ENSG00000004455.18	ENST00000548559.1	FALSE	full-splice_match	reference_match	0	0	0	0	0	0	0	0	0	0
ENSG00000004455.18	ENST00000550338.6	TRUE	full-splice_match	reference_match	1.6978681697388682	1.0054663363662748	1.6777324161388405	1.665531477775653	1.8252543418128653	1.974955698652796	1.1263852420190286	1.9875600863609577	1.392791767521003	2.0344874195697984
ENSG00000004455.18	ENST00000551979.1	TRUE	full-splice_match	reference_match	0.06783595348949908	0.059056896792365934	0.12439462319997752	0.12213930808862801	0.11507716240199006	0.023491382256892093	0.02185593998113987	0.02692115340666477	0.09995724229003325	0.0245888190066442
ENSG00000004455.18	ENST00000672308.1	TRUE	full-splice_match	reference_match	0	24.26791475125197	0.13416761002900648	7.015432107846685	0.3177713365081951	0.554484983267074	18.352694159759082	0	0.0932184256603045	0
ENSG00000004455.18	ENST00000672715.1	TRUE	full-splice_match	reference_match	45.59572057795384	35.91210728610971	32.99972566432908	59.49367210764109	27.030954056415922	37.323787223098655	36.82450443145217	33.83325856611499	34.63291836040853	27.976791639495506
ENSG00000004455.18	ENST00000673291.1	TRUE	full-splice_match	reference_match	0.1329941576563687	0.4753496230768153	0.0801428729141764	0.08936454639492827	0.11924154105853907	0.26813628990319427	0.2946745670106703	0	0.1094988625121969	0
ENSG00000004455.18	ENST00000695598.1	TRUE	full-splice_match	reference_match	0.3292943065347964	0.28403791717638127	0.29476879255534194	0.3489035948194417	0.18850425016777134	0.13231062493361004	0.18891509639620685	0.17743003155817066	0.13266103824489447	0.11369034963507971
ENSG00000004455.18	ENST00000695599.1	TRUE	full-splice_match	reference_match	0.06815409830205715	0.049719158229639446	0.12610702452575573	0.09816860623765773	0.17328580680535846	0.047427970609237056	0.02203855671066312	0.05428506891700957	0.02019177720953322	0.07410824291273393
ENSG00000004455.18	ENST00000695600.1	TRUE	full-splice_match	reference_match	0	0	0	0	0.03840093669526106	0	0	0.04236600567803131	0.02363420355589039	0.07761655041881341
ENSG00000004455.18	ENST00000695601.1	TRUE	full-splice_match	reference_match	4.27526955691448	7.472198699098859	6.2704372534422275	5.11183657036837	3.295032487966931	3.3286208222750266	1.5602761556441505	0.47929897985303654	1.4266007561890246	0.6728465429207358
ENSG00000004455.18	ENST00000695602.1	TRUE	full-splice_match	reference_match	0.36296368161412845	0.7048910375137009	0.5480305490002286	0.6678014046939198	0.27378634814654784	0.16978685097815857	0.20325487470669915	0.19675407754551305	0.21136115501906258	0.1771400082843227
ENSG00000004455.18	ENST00000695603.1	TRUE	full-splice_match	reference_match	0.44411358388192773	0.9446234276317579	0.24595793667485638	0.2599426364450323	0.0787409150286828	0.51428795183623	0.32719948654425446	0.22888775908188116	0.3459128523278546	0.15050180418870246
ENSG00000004455.18	ENST00000695604.1	TRUE	full-splice_match	reference_match	2.1133544420316976	3.5299620438131893	1.5690817466477895	3.859590175013455	1.281645851712976	1.6986387707782515	0.7893310583877422	0.44554976953485015	0.9181870461085533	0.35402951967870505
ENSG00000004455.18	ENST00000695605.1	TRUE	full-splice_match	reference_match	0.902805721629284	1.9009801747173785	1.9525399597397246	1.7951446389018806	1.0513191493447125	1.1916101847132026	0.6045758962406063	0.32305384087997724	0.6953407025189198	0.3196546470863746
ENSG00000004455.18	ENST00000695606.1	TRUE	full-splice_match	reference_match	0.20350786046849725	0.13779942584885385	0.8914947995998388	0.36641792426588404	0.25892361540447767	0.25840520482581303	0.0655678199434196	0.13460576703332386	0.17992303612205984	0.0983552760265768
ENSG00000004468.13	ENST00000226279.8	TRUE	full-splice_match	reference_match	0.22611984496499693	0.1582160054485257	0.18659193479996627	0.12213930808862801	0.14384645300248758	0.07047414677067627	0.15299157986797907	0.29613268747331245	0.05997434537401995	0.1475328454331713
ENSG00000004468.13	ENST00000502843.5	TRUE	full-splice_match	reference_match	0	0.041938894493828725	0	0	0	0	0	0	0	0.024588887613338082
ENSG00000004468.13	ENST00000506191.1	TRUE	full-splice_match	reference_match	0.022611984496499694	0.06893614460851026	0.02073243719999625	0.024427861617725602	0	0	0	0	0	0
ENSG00000004468.13	ENST00000510674.1	TRUE	full-splice_match	reference_match	0	0	0	0	0	0	0	0	0	0
ENSG00000004468.13	ENST00000511430.1	TRUE	full-splice_match	reference_match	0.09044793798599877	0.06556470393920895	0.02073243719999625	0.024427861617725602	0.028769290600497516	0	0.04371187996227974	0.02692115340666477	0.01999144845800665	0
ENSG00000004478.8	ENST00000001008.6	TRUE	full-splice_match	reference_match	309.51277061798305	251.0508682643476	300.91055506354905	239.14876523753364	224.54431313688312	217.97653596170173	171.8751120116839	137.67477852168363	123.32724553744302	177.23620739989138
ENSG00000004478.8	ENST00000538622.1	FALSE	full-splice_match	reference_match	0	0	0	0	0	0	0	0	0	0
ENSG00000004478.8	ENST00000539181.1	TRUE	full-splice_match	reference_match	0	0	0	0	0	0	0	0	0	0
ENSG00000004478.8	ENST00000540260.1	TRUE	full-splice_match	reference_match	0	0	0	0	0	0	0	0.02692115340666477	0	0.0245888190066442
ENSG00000004478.8	ENST00000543037.1	FALSE	full-splice_match	reference_match	0	0.03937126452824396	0.06219731159998876	0.024427861617725602	0.11507716240199006	0.046982764513784185	0	0.08076346021999431	0.0799657938320266	0.0245888190066442
ENSG00000004478.8	ENST00000543769.1	TRUE	full-splice_match	reference_match	0	0	0	0	0	0	0	0	0	0
ENSG00000004478.8	ENST00000544366.1	FALSE	full-splice_match	reference_match	0	0	0	0	0	0	0	0	0	0
ENSG00000004478.8	ENST00000630279.1	TRUE	full-splice_match	reference_match	0	0	0	0	0	0	0	0	0	0
ENSG00000004487.18	BambuTx11568	TRUE	incomplete-splice_match	internal_fragment	0	0	0	0	0	0	0	0	0	0
ENSG00000004487.18	BambuTx167	FALSE	incomplete-splice_match	5prime_fragment	0	0	0	0	0	0	0	0	0	0
ENSG00000004487.18	BambuTx168	TRUE	novel_in_catalog	intron_retention	9.902685647271836	9.253502775772514	9.812493810255232	10.321356876052016	12.544390850406552	14.659389896853087	9.038530675558873	8.0099640352064	7.865585217380845	5.433059141347127
ENSG00000004487.18	BambuTx169	TRUE	novel_in_catalog	combination_of_known_junctions	88.77062304261302	44.399353400277995	50.30461394674447	55.70195614264045	89.7072367668931	61.649329430234324	72.47027853403979	74.84943391764884	42.494706531470236	50.93404107374944
ENSG00000004487.18	BambuTx170	FALSE	incomplete-splice_match	5prime_fragment	0	0	0	0	0	0	0	0	0	0
ENSG00000004487.18	BambuTx171	TRUE	incomplete-splice_match	5prime_fragment	0.15104459384261468	0.1632907814751512	0.661494109170345	0.3564154316374531	0.4779567013551272	0.32448545490286423	0.3025482459354844	0.177031361520915	0.4115562585319948	0.14182134611050706
ENSG00000004487.18	ENST00000356634.7	TRUE	full-splice_match	reference_match	128.29397415801364	71.81893182625758	80.27965181178205	74.78313323113507	119.68191875864635	85.91928104611183	89.35552718869836	88.53934581027453	50.13891033752719	65.84931423156853
ENSG00000004487.18	ENST00000400181.9	TRUE	full-splice_match	reference_match	0	0	0	0	0	0	0	0	0	0
ENSG00000004487.18	ENST00000465864.2	TRUE	full-splice_match	reference_match	1.6012508868280964	1.0403146491302335	1.2190644241169188	1.0512205598590085	1.7402818619205496	1.2453939684200812	0.8737976987498047	1.1827282176949776	0.5431437740069217	0.6015605465409728
ENSG00000004487.18	ENST00000481879.1	TRUE	full-splice_match	reference_match	0.04522396985818055	0	0	0	0	0.008298594682630224	0	0.026918629370456432	0.05997434537401995	0
ENSG00000004487.18	ENST00000494920.1	FALSE	full-splice_match	reference_match	0	0	0	0	0	0	0	0	0	0
ENSG00000004487.18	ENST00000602503.1	TRUE	full-splice_match	mono-exon	0.3637643693822915	0.6055595041193793	0.7946940106055803	0.767694728338175	0.33552070474308665	0.6002928452884079	0.29695133715100197	0.37524158153743686	0.6462450778299217	0.4328210174393889
ENSG00000004487.18	ENST00000685102.1	TRUE	full-splice_match	reference_match	1.461168129035888	0.3545215742505495	0.6928055380733282	0.6511194778068922	1.3836880729802963	0.8514380564882992	0.9640156678107712	1.027350743421858	0.9776219587993601	0.6479919810711359
ENSG00000004487.18	ENST00000685243.1	TRUE	full-splice_match	reference_match	0.11323118496740543	0.039431091385475625	0.08294279388393556	0.024460206811775676	0.029579566959327258	0.11806712248208295	0.10939612593075194	0.0269683169318397	0.04002429535680075	0.024615094723957735
ENSG00000004487.18	ENST00000686270.1	TRUE	full-splice_match	reference_match	0.5778387089712964	0.38935232994206215	0.6925613882335327	0.35946512686897236	0.610463452376912	0.37827834611866756	0.433398096791979	0.23973634144309516	0.1075971824100116	0.1515719014495915
ENSG00000004487.18	ENST00000686339.1	TRUE	full-splice_match	reference_match	0	0	0.041918921775648266	0.024709170703515197	0	0.046153350390000195	0	0.02375573474911336	0.06064670477383388	0
ENSG00000004487.18	ENST00000686771.1	TRUE	full-splice_match	reference_match	0.9942295225878051	0.7617371182293975	0.6676334754646475	0.6228198653988762	1.2820291569445692	0.9432639759286275	0.6364703730926909	0.5659628010890715	0.40506287755964865	0.1995031906379544
ENSG00000004487.18	ENST00000686793.1	TRUE	full-splice_match	reference_match	0.11821938020360447	0.08824893417752737	0.09369446548692689	0.13577874722079109	0.029882876895231184	0.07891972397827622	0.04600781516190144	0.02877171750465333	0	0.055648685593241314
ENSG00000004487.18	ENST00000686934.1	TRUE	full-splice_match	reference_match	0.11471420554633295	0.04628099287344688	0.14716604501902303	0.05551553652971699	0.15485525518836574	0.02768666738755745	0.03197862431499225	0.2525828200722362	0.06924834633070721	0.1452824323592403
ENSG00000004487.18	ENST00000687202.1	TRUE	full-splice_match	reference_match	0.407196803816023	0.18002982814971444	0.41719073072623014	0.4832807890253438	0.43251525919357847	0.1304956628972789	0.2993845887393702	0.2864940371732673	0	0
ENSG00000004487.18	ENST00000688122.1	TRUE	full-splice_match	reference_match	0.5201161657599204	0.4915952620997125	0.5182730962375015	0.756696810904407	0.7478130392490636	1.089537799757715	0.7658321042031734	0.5230474366757847	0.6722015528402421	0.4116787593469835
ENSG00000004487.18	ENST00000688235.1	TRUE	full-splice_match	reference_match	0.0789713967579605	0.14566177483253076	0.2264155632156485	0.16251138716780508	0.49704239606620915	0.11818781876574763	0.5305537733385446	0.2845110034113252	0.16658162744330138	0.19627518318793244
ENSG00000004487.18	ENST00000688680.1	TRUE	full-splice_match	reference_match	0.023627269795322637	0.025378071256756087	0	0	0	0.10184450928740613	0.09012025215870836	0.049412870204400966	0	0
ENSG00000004487.18	ENST00000688943.1	TRUE	full-splice_match	reference_match	0.13439706134819784	0.27282077348771633	0.45622359725230466	0.49296065268803047	0.4981051078625677	0.3066036794788465	0.3223354457040052	0.2314751574403855	0.14066549625471664	0.1542475586582995
ENSG00000004487.18	ENST00000689366.1	TRUE	full-splice_match	reference_match	0.593882925521063	0.49416303919764026	0.5778355121688995	0.42155313609218475	0.5516174630450178	0.6738915012627034	0.7091123798580745	0.8195629809041619	0.5535765933056874	0.45157889897548814
ENSG00000004487.18	ENST00000689677.1	TRUE	full-splice_match	reference_match	0.02294370019040373	0.040913915567562874	0.06451724274541283	0.07600268824779866	0.05827975393073871	0.024432353431900478	0	0.05509073886438827	0.04263581047098584	0.025644980163295614
ENSG00000004487.18	ENST00000689853.1	TRUE	full-splice_match	reference_match	0.05747676042447159	0.0695061521314931	0.07363857681913666	0.03131497941970318	0.061738472284010595	0.05535310347054695	0.06445112501492752	0.110386594919908	0	0.0870939771883956
ENSG00000004487.18	ENST00000689971.1	TRUE	full-splice_match	reference_match	0	0	0	0	0	0	0	0	0	0
ENSG00000004487.18	ENST00000690391.1	TRUE	full-splice_match	reference_match	0.2330026376852321	0.1823699379711495	0.17069629984228799	0.19311726037887691	0.07258485973681866	0.2765663468301338	0.09710458556621149	0.6260540465608327	0.9514689777277838	0.5408206246068149
ENSG00000004487.18	ENST00000690627.1	TRUE	full-splice_match	reference_match	0.7521097008899449	0.30747288774262566	0.361858256032235	0.37489574381282703	0.5469751309199411	0.5559463038895864	0.3422383055024653	0.2684460510753797	0.20129382083849498	0.46702168423734525
ENSG00000004487.18	ENST00000690907.1	TRUE	full-splice_match	reference_match	0.18089595235121628	0.4158460305945397	0.5181315457142018	0.2442203038767416	0.7538998920067659	0.33700280246727204	0.5877790878288599	0.786682772660943	1.203910402361525	0.4142822881587656
ENSG00000004487.18	ENST00000691256.1	TRUE	full-splice_match	reference_match	0.24796619711412507	0.5843522941907526	0.5279481311683588	0.8072487471453538	0.3810868212508639	0.6015367172253131	0.6552549732291734	1.0326135888067192	1.355549893209547	0.6192798353595986
ENSG00000004487.18	ENST00000691404.1	TRUE	full-splice_match	reference_match	0.23588777962100904	0.06655769625352179	0.2551702171624842	0.32174670618593704	0.3301933205634171	0.833762895139275	0.39827574988043757	0.1546756361603383	0.3327293519604121	0.14302552846102723
ENSG00000004487.18	ENST00000691682.1	TRUE	full-splice_match	reference_match	5.094154325635077	1.721589238618847	1.8322566178633373	2.515167368332196	6.531546296089959	2.396526351089496	3.2963456146408117	1.885349749874885	0.8666105602180518	0.8487176410920196
ENSG00000004487.18	ENST00000691694.1	TRUE	full-splice_match	reference_match	0.12860999826310815	0.039864985083584124	0.11086756187693148	0.1488053429640623	0.09607920636149346	0.02415297572118175	0.022260475609306177	0.23673561028805518	0.04286316414132106	0.11185547265457996
ENSG00000004487.18	ENST00000691813.1	TRUE	full-splice_match	reference_match	0	0	0	0	0	0	0	0	0.02376813323032143	0
ENSG00000004487.18	ENST00000692056.1	TRUE	full-splice_match	reference_match	0.3207297009609768	0.16073630907840125	0.22055471717534053	0.07478240156571775	0.4448098358677148	0.2012622261925769	0.14206393945895007	0.027818077469709553	0.0816658326388733	0.03448295910725839
ENSG00000004487.18	ENST00000692209.1	TRUE	full-splice_match	reference_match	0.09224314265105125	0.1222922915482143	0.021351385301520986	0.025346494086179176	0.11789514219633127	0.02497639003856896	0.10978770836476259	0	0	0
ENSG00000004487.18	ENST00000692214.1	TRUE	full-splice_match	reference_match	0.21926843574908056	0.2416941756798029	0.25450514358549364	0.05467511939768372	0.12304084172686858	0.0526750215884379	0.2134159038657474	0.1480493983345933	0.08898870920607174	0.027318090809212107
ENSG00000004487.18	ENST00000692853.1	TRUE	full-splice_match	reference_match	0	0	0	0.0858496782229575	0.05970302824958624	0	0.022718006793823336	0	0	0
ENSG00000004487.18	ENST00000692975.1	TRUE	full-splice_match	reference_match	0.5038020702204429	0.32321136807496675	0.6791607912752978	0.6215979852050936	0.40115469366115875	0.21481658250497504	0.34010402582983124	0.1308819256261355	0.28775741871798793	0.21122266935728498
ENSG00000004487.18	ENST00000693156.1	TRUE	full-splice_match	reference_match	0	0	0	0	0	0	0	0	0	0
ENSG00000004534.15	BambuTx2299	TRUE	incomplete-splice_match	3prime_fragment	0	0	0	0	0	0	0	0	0	0
ENSG00000004534.15	BambuTx2300	TRUE	incomplete-splice_match	3prime_fragment	0	0	0	0	0	0	0	0	0	0
ENSG00000004534.15	ENST00000266022.9	TRUE	full-splice_match	reference_match	35.335974310419694	31.33386087997451	31.650880561013057	34.505712806382824	33.27359615324642	31.808420580572363	28.533548123247257	25.11267087549096	27.93642146664194	19.988698489021846
ENSG00000004534.15	ENST00000419610.5	TRUE	full-splice_match	reference_match	0.20094589585034864	0.19137328846430626	0.22238313434197027	0.16505963367566284	0.4401592959169219	0.3067440411448349	0.23459827541810385	0.039522471711636364	0.3487542431255175	0.2954340641754725
ENSG00000004534.15	ENST00000421682.1	TRUE	full-splice_match	reference_match	0	0	0	0	0	0	0	0.0306729498061217	0	0.05370624350430548
ENSG00000004534.15	ENST00000422955.5	TRUE	full-splice_match	reference_match	3.4656731817257334	3.1911704860388306	3.2453549715473278	5.12324872537568	4.6512366308646	6.459107699202553	3.4978241866384963	4.019531405609967	5.267848608006606	3.2800552521296376
ENSG00000004534.15	ENST00000425608.5	TRUE	full-splice_match	reference_match	0.022824155535943007	0.019974832791654726	0.06298104964606797	0	0	0.06908553296877258	0.022202077875149835	0.1077749237828545	0.1009107998824192	0.024930873607123507
ENSG00000004534.15	ENST00000433811.1	FALSE	full-splice_match	reference_match	0.022611984496499694	0.01968563226412198	0.06219731159998876	0.024427861617725602	0	0.023491382256892093	0.04371187996227974	0	0.0399828969160133	0
ENSG00000004534.15	ENST00000434592.5	TRUE	full-splice_match	reference_match	0.02268451752533265	0	0	0.04902141139874339	0	0	0.08528453326464877	0.02702128413153811	0.06026320191322614	0.07391218339229318
ENSG00000004534.15	ENST00000438912.1	TRUE	full-splice_match	reference_match	0	0	0	0	0	0	0	0	0	0
ENSG00000004534.15	ENST00000441115.5	TRUE	full-splice_match	reference_match	0.33546511773221904	0.17780220672748312	0.1475758733754392	0.29702026590243286	0.4046419758105824	0.44925755022271274	0.08806044582622048	0.08096789502076038	0.27166463696470655	0.07387823453277478
ENSG00000004534.15	ENST00000442092.5	TRUE	full-splice_match	reference_match	27.46973521097364	20.358800146097757	21.79399860621011	25.02057553361076	28.79952081173008	29.684207758268233	22.873954519483476	22.267605574506895	19.218189136314503	30.283687112807737
ENSG00000004534.15	ENST00000443081.5	TRUE	full-splice_match	reference_match	8.06133086475311	6.692527702207802	6.469611684634375	8.780640917178793	7.035032722357643	7.125638213181405	5.665612600309527	5.482648147820951	4.055307582432969	5.9137317531123035
ENSG00000004534.15	ENST00000446471.1	TRUE	full-splice_match	reference_match	0.022611984496499694	0.019685632252305713	0	0	0	0	0	0	0	0
ENSG00000004534.15	ENST00000454079.5	TRUE	full-splice_match	reference_match	1.1065745585806572	1.5015170685535584	1.4862226667319756	2.223526271658663	1.6056632311308863	2.1308958932799142	1.6736546075086514	2.3258293139722306	1.9738329541417512	0.795446327997861
ENSG00000004534.15	ENST00000464013.5	TRUE	full-splice_match	reference_match	0	0	0	0	0	0	0	0	0	0
ENSG00000004534.15	ENST00000466247.1	FALSE	full-splice_match	reference_match	0.022611984496499694	0	0	0	0	0	0	0	0.0399828969160133	0
ENSG00000004534.15	ENST00000478026.1	FALSE	full-splice_match	reference_match	0.09044793798599877	0.17717069037709782	0.35245143239993626	0.39084578588360963	0.1726157436029851	0.35237073385338136	0.08742375992455947	0.10768461362665908	0.37983752070212634	0.2212993710597978
ENSG00000004534.15	ENST00000483350.1	TRUE	full-splice_match	reference_match	0.42961467432898576	0.6293920411371491	0.3111046720596115	0.9048737729322721	0.6041550822711959	0.47805746833155943	0.4442494011518632	0.6745048118229042	0.621017052858575	0.467267611284333
ENSG00000004534.15	ENST00000488807.2	TRUE	full-splice_match	reference_match	0.15828389147549785	0.11811379358473187	0.22805680919995877	0.24427861617725602	0.08630787180149255	0.18793105805513674	0.30598315973595813	0.18844807384665338	0.21990593303807315	0.0983552760265768
ENSG00000004534.15	ENST00000491874.5	TRUE	full-splice_match	reference_match	0	0	0	0	0	0	0	0	0	0
ENSG00000004534.15	ENST00000493652.1	TRUE	full-splice_match	reference_match	0.9500004442048164	1.0630241422625868	1.0366218599998127	1.6855224516230667	0.9493865898164181	0.6342673209360865	0.9407713132894615	1.1037914093629841	1.1003304740125843	0.5409540181461724
ENSG00000004660.15	ENST00000158166.5	TRUE	full-splice_match	reference_match	0	0.019730459464871262	0.04176676558802988	0.02449242604812323	0	0.04698276451378506	0.06563761993305085	0.02693268851572746	0.07996579444125802	0.024588819006657613
ENSG00000004660.15	ENST00000348335.7	TRUE	full-splice_match	reference_match	1.4245550232794806	2.2047459863809125	2.7571122564114643	1.7587414720458459	1.0356944616179107	1.7383622870100142	1.3329786042148164	1.5883365158841587	2.199059330380088	1.4753291403986388
ENSG00000004660.15	ENST00000381769.6	TRUE	full-splice_match	reference_match	0	0	0	0	0	0	0	0	0	0
ENSG00000004660.15	ENST00000573483.1	TRUE	full-splice_match	reference_match	0.27134381395799634	0.07874252905648792	0.6841704275998763	0.12213930808862801	0.25892361540447767	0.11745691128446045	0.13129957453192356	0.16152692043998862	0.47979476238357166	0.1967105520531536
ENSG00000004700.16	ENST00000314748.10	FALSE	full-splice_match	reference_match	0.059329911503532465	0.06405347411315898	0.04150014017329002	0.049017800396448895	0.08703082952734655	0	0.06598322931270716	0.027087099434066862	0.1202274101811431	0.04920185791502553
ENSG00000004700.16	ENST00000396093.7	FALSE	full-splice_match	reference_match	0.044977987929453796	0.15719196785033918	0.020545343306678815	0	0.057342976331427827	0.07266436924692368	0.0679579587813747	0.08080521093658143	0.0996994761840058	0
ENSG00000004700.16	ENST00000421138.6	TRUE	full-splice_match	reference_match	5.3979441289058245	4.795857537302357	4.6118194203058085	3.9644060468224156	7.9170352666988855	6.005886889776555	6.357402615194874	4.344706969627632	4.624733710913603	7.646646010499936
ENSG00000004700.16	ENST00000444129.7	TRUE	full-splice_match	reference_match	68.46223352080962	65.4941273293827	71.76599407501972	63.535322713475665	79.22167663723673	77.59694921489867	65.976482705471	68.56436404525657	83.19426183071585	68.45996235822999
ENSG00000004700.16	ENST00000536240.5	FALSE	full-splice_match	reference_match	0	0	0	0	0	0	0	0	0	0
ENSG00000004700.16	ENST00000536964.5	FALSE	full-splice_match	reference_match	0	0	0	0	0	0	0	0	0	0
ENSG00000004700.16	ENST00000539672.1	FALSE	full-splice_match	reference_match	0	0	0	0.048820680709160284	0	0	0	0	0	0
ENSG00000004700.16	ENST00000542432.5	FALSE	full-splice_match	reference_match	0	0	0	0	0	0	0	0	0.020077121949130472	0
ENSG00000004766.17	ENST00000251739.9	TRUE	full-splice_match	reference_match	0.2950824566773704	0.328356875557066	0.47070363060637493	0.2574096650417442	0.1857109486615992	0.2143032816986167	0.3630361407232532	0.2182915203387419	0.19187990800861898	0.17025328733084355
ENSG00000004766.17	ENST00000305866.10	TRUE	full-splice_match	reference_match	9.06788387181474	8.270934582175068	9.121067832696024	8.680649940462489	5.797783513876961	7.411767937958232	7.102385725868825	8.506702585762918	10.973902252148463	7.558722352738892
ENSG00000004766.17	ENST00000436177.5	TRUE	full-splice_match	reference_match	0	0	0	0	0	0	0	0	0.020295311507402023	0
ENSG00000004766.17	ENST00000438395.5	TRUE	full-splice_match	reference_match	0	0	0	0	0	0	0	0	0	0
ENSG00000004766.17	ENST00000441602.5	TRUE	full-splice_match	reference_match	0.16728328655918895	0.15784006984724788	0.1272913349770074	0.15570509072317107	0.2195477001054819	0.2024365595072204	0.15103511250413512	0.43224763234671215	0.3493047236596958	0.2106770589169959
ENSG00000004766.17	ENST00000443443.1	TRUE	full-splice_match	reference_match	0	0	0	0	0	0	0	0	0	0
ENSG00000004766.17	ENST00000458530.1	FALSE	full-splice_match	reference_match	0	0	0	0	0	0	0	0	0	0
ENSG00000004766.17	ENST00000458707.1	TRUE	full-splice_match	reference_match	0.3617917519439951	0.3160066160442337	0.24960781539178042	0.29313433928338706	0.17261574359611367	0.7071319360277026	0.4808306795850033	0.34997499425801887	0.4195039196911702	0.14753291403986518
ENSG00000004766.17	ENST00000467326.5	FALSE	full-splice_match	reference_match	0	0	0.08285170435653065	0.024427861617725602	0	0	0	0	0.019559941722586408	0.04875179259466872
ENSG00000004766.17	ENST00000471188.5	TRUE	full-splice_match	reference_match	0	0	0	0.028327387466551897	0.031177924531673878	0	0	0.07294395553974398	0	0.03031369426567078
ENSG00000004766.17	ENST00000474412.1	TRUE	full-splice_match	reference_match	0	0	0	0	0	0	0	0	0	0
ENSG00000004766.17	ENST00000476413.1	FALSE	full-splice_match	reference_match	0	0	0	0	0	0	0	0	0	0
ENSG00000004766.17	ENST00000477572.1	FALSE	full-splice_match	reference_match	0	0.01968563226412198	0	0	0	0	0.02185593998113987	0	0	0
ENSG00000004766.17	ENST00000477935.1	TRUE	full-splice_match	reference_match	0	0.01968563226412198	0.06219731180351837	0.048855723235451204	0.028769290600497516	0.023491382256892093	0	0	0.039982959788748	0
ENSG00000004766.17	ENST00000480943.5	FALSE	full-splice_match	reference_match	0	0	0	0	0	0.023490680318661552	0	0	0	0
ENSG00000004766.17	ENST00000484954.1	FALSE	full-splice_match	reference_match	0	0.01968563226412198	0.020732709315390455	0.024427861617725602	0.028769290600497516	0	0	0	0.01999144845800665	0
ENSG00000004766.17	ENST00000485140.1	FALSE	full-splice_match	reference_match	0	0	0.0414648743999925	0.048855723235451204	0.028769290600497516	0	0.02185593998113987	0.02692115340666477	0	0
ENSG00000004766.17	ENST00000485994.5	TRUE	full-splice_match	reference_match	0	0	0	0	0	0	0	0	0	0
ENSG00000004766.17	ENST00000495039.1	TRUE	full-splice_match	reference_match	0.06783610160558766	0.0984281613206099	0.082929748799985	0.024427861617725602	0.11507716240199006	0	0.04371187996227974	0.05384230681332954	0.01999144845800665	0
ENSG00000004766.17	ENST00000544910.5	TRUE	full-splice_match	reference_match	0.047094261969972864	0.10036649145723191	0.1487584676080545	0.06278388457096964	0.057793476422273574	0.17754862135640148	0.055899693262216395	0.11163196028548188	0	0
ENSG00000004766.17	ENST00000649152.1	TRUE	full-splice_match	reference_match	0.055361370371509434	0	0	0	0.06599965911883553	0.4014679791259627	0.08650202094630068	0.45748218578100575	0	0.095166240926902207
ENSG00000004776.13	ENST00000004982.6	TRUE	full-splice_match	reference_match	0.5426876279159927	0.4527695420748055	0.5390433671999025	0.5862686788254144	1.3233873676228858	1.832327816037583	3.5406622769446585	6.2457075903462265	4.518067415566116	5.360362543448435
ENSG00000004776.13	ENST00000587965.1	TRUE	full-splice_match	reference_match	0	0	0	0	0	0	0	0	0.01999138440139403	0
ENSG00000004776.13	ENST00000592984.6	FALSE	full-splice_match	reference_match	0	0	0	0	0	0	0	0	0	0
ENSG00000004777.19	ENST00000007510.9	TRUE	full-splice_match	reference_match	4.52737089818185	3.0529949703753783	1.6107332606734874	4.144615999541283	1.457054190824296	2.820364816355943	3.057029496641278	2.7681890588743396	2.45757593672436	1.9293482940237021
ENSG00000004777.19	ENST00000221905.1	TRUE	full-splice_match	reference_match	0.022611984496499694	0.04372845625618932	0	0	0	0	0	0	0	0
ENSG00000004777.19	ENST00000314737.9	TRUE	full-splice_match	reference_match	1.5788112267533905	0.7284943351886473	0.521276743809995	0.9281447527846679	0.7201969585563972	0.554620949322929	0.9599309215331688	0.45048091456805606	0.5456920321386529	0.8420741190636948
ENSG00000004777.19	ENST00000378944.9	TRUE	full-splice_match	reference_match	2.3948783377791867	1.882986095436521	1.910310141712209	2.328701559656851	1.1849248779284167	1.3933847833781317	1.315888586797339	1.5192571484323547	1.1949362726078823	1.5070320940686937
ENSG00000004777.19	ENST00000586918.1	TRUE	full-splice_match	reference_match	0	0	0	0	0	0	0	0	0	0
ENSG00000004777.19	ENST00000587984.1	FALSE	full-splice_match	reference_match	0	0	0	0	0	0	0	0	0	0
ENSG00000004777.19	ENST00000588248.6	TRUE	full-splice_match	reference_match	0.1367176149484549	0.09905766065924651	0.12489973100355592	0.0734633430412334	0.028991392451072257	0.0943455781196596	0.1311359903131808	0.027117031104914383	0.019991383168507723	0
ENSG00000004777.19	ENST00000589133.5	FALSE	full-splice_match	reference_match	0	0.0984281613206099	0.082929748799985	0.024427861617725602	0.08630787180149255	0	0.6775341394153359	0.5653442215399601	0.05997434537401995	0.122944095033221
ENSG00000004777.19	ENST00000590893.5	TRUE	full-splice_match	reference_match	0	0	0	0	0	0	0	0	0	0
ENSG00000004777.19	ENST00000591438.1	FALSE	full-splice_match	reference_match	0	0	0	0	0	0	0	0	0	0
ENSG00000004777.19	ENST00000593034.5	FALSE	full-splice_match	reference_match	0	0	0	0	0	0	0	0	0	0
ENSG00000004777.19	ENST00000601474.5	FALSE	full-splice_match	reference_match	0	0	0	0	0	0	0	0	0	0
ENSG00000004779.10	BambuTx8673	TRUE	incomplete-splice_match	intron_retention	1.1337019949123117	2.2726784633172343	2.1177903493087333	1.3191847474666458	0.8119157996033012	0.4962734941967124	0.4601071417640399	0.4317682809837739	0.3813210607743194	0.2216198243993242
ENSG00000004779.10	ENST00000007516.8	TRUE	full-splice_match	reference_match	50.7833432790593	52.63281920246103	23.184068542054977	69.3945488474692	28.965940205156965	53.811875478451746	73.636317808841	40.16474587098986	34.22349365185432	34.22842932081575
ENSG00000004779.10	ENST00000484769.1	TRUE	full-splice_match	reference_match	0.02261571030784485	0.11815131686758086	0.020745697588002387	0.07869549674873413	0.057619909047255294	0.0235271897686712	0.04372756694994346	0.0544006423043723	0.02000824806463577	0
ENSG00000004779.10	ENST00000562133.5	TRUE	full-splice_match	reference_match	0.2489249691072128	0.13563987086837684	0.02076871501642075	0.1956315015896314	0.11406571187249165	0.3311526601710023	0.2629064580116533	0	0.040048340217601536	0.0492034423047624
ENSG00000004779.10	ENST00000567761.1	FALSE	full-splice_match	reference_match	0.1808922005435662	0.17716282759580787	0.2487889560024436	0.36661780197052246	0.1730920842881658	0.18806079696920605	0.1092792336140524	0	0.30014973887093155	0.17212173304650938
ENSG00000004779.10	ENST00000570319.5	TRUE	full-splice_match	reference_match	0.31644572291405526	0.4723579720206579	0.5186834701444286	0.243384006309029	0.2577371641571979	0.18941900834081696	0.060129006466269654	0.10771146341246847	0.07998810710386249	0.19557103085512734
ENSG00000004799.8	ENST00000005178.6	TRUE	full-splice_match	reference_match	0.06783595348949908	0.07874252905648792	0.22805680919995877	0.024427861617725602	0	0	0.17484751984911895	0.9422403692332669	0.1999144845800665	0.4425987421195956
ENSG00000004799.8	ENST00000468445.1	TRUE	full-splice_match	reference_match	0	0	0	0	0	0	0	0	0	0
ENSG00000004799.8	ENST00000473301.1	TRUE	full-splice_match	reference_match	0	0.03937126452824396	0.10366218599998125	0	0	0	0.02185593998113987	0.10768461362665908	0.01999144845800665	0.0491776380132884
ENSG00000004799.8	ENST00000473796.1	TRUE	full-splice_match	reference_match	0	0	0	0	0	0	0	0	0	0
ENSG00000004799.8	ENST00000498190.1	TRUE	full-splice_match	reference_match	0	0	0	0	0	0	0	0	0	0
ENSG00000004809.14	ENST00000330550.8	TRUE	full-splice_match	reference_match	0	0	0	0.024465426825066576	0	0	0.023798446439276977	0	0.02002190610057419	0
ENSG00000004809.14	ENST00000368919.8	TRUE	full-splice_match	reference_match	0.18089587597199755	0.3346557484900736	0.3109865579999438	0.12210174288128704	0.1726157436029851	0.3758621161102735	0.41332035318352034	0.8614769090132727	0.9595590683417518	0.860608665232547
ENSG00000004809.14	ENST00000424139.1	TRUE	full-splice_match	reference_match	0	0	0	0	0	0	0	0	0	0
ENSG00000004809.14	ENST00000434949.5	TRUE	full-splice_match	reference_match	0	0	0	0	0	0	0	0	0	0
ENSG00000004809.14	ENST00000437378.5	TRUE	full-splice_match	reference_match	0	0	0	0	0	0	0	0	0	0
ENSG00000004809.14	ENST00000451557.5	TRUE	full-splice_match	reference_match	0.09044793798599877	0	0	0	0	0	0	0	0.0399828969160133	0
ENSG00000004809.14	ENST00000460159.1	TRUE	full-splice_match	reference_match	0	0	0	0	0	0	0	0	0	0
ENSG00000004809.14	ENST00000461487.1	TRUE	full-splice_match	reference_match	0	0	0	0	0	0	0	0	0	0
ENSG00000004838.14	ENST00000231749.8	TRUE	full-splice_match	reference_match	0.18089587597199755	0.0917939853631117	0.24993008220859966	0.21985075455951078	0.14384645300248758	0.14094829354135255	0.2622712797736784	0.44724535347832295	0.1599315876640532	0.4425974057111142
ENSG00000004838.14	ENST00000360165.7	TRUE	full-splice_match	reference_match	0	0.04600544048574213	0	0	0	0	0	0.010414254434978064	0	0
ENSG00000004838.14	ENST00000431869.1	TRUE	full-splice_match	reference_match	0	0	0	0	0	0	0	0	0	0
ENSG00000004838.14	ENST00000442887.1	TRUE	full-splice_match	reference_match	0	0	0	0	0	0	0	0	0	0
ENSG00000004838.14	ENST00000443080.5	TRUE	full-splice_match	reference_match	0	0	0	0	0	0	0	0	0	0
ENSG00000004838.14	ENST00000468182.1	TRUE	full-splice_match	reference_match	0	0	0	0	0	0	0	0	0	0
ENSG00000004838.14	ENST00000475688.1	TRUE	full-splice_match	reference_match	0.022611984496499694	0	0.02073243719999625	0.04885572323547086	0	0	0.04371187996227974	0	0.01999144845800665	0
ENSG00000004838.14	ENST00000478269.5	TRUE	full-splice_match	reference_match	0	0	0	0.024427861617725602	0	0	0	0	0	0
ENSG00000004838.14	ENST00000490675.5	FALSE	full-splice_match	reference_match	0	0	0	0	0	0	0	0	0	0
ENSG00000004846.17	ENST00000258738.10	TRUE	full-splice_match	reference_match	0	0	0	0	0	0.023491382256892093	0.04371187996227974	0	0	0
ENSG00000004846.17	ENST00000404938.7	TRUE	full-splice_match	reference_match	0.04522396899299939	0	0	0.04885572403173328	0	0	0	0.05384230681332954	0.05997434537401995	0.0983552760265768
ENSG00000004846.17	ENST00000406935.5	TRUE	full-splice_match	reference_match	0.022611984496499694	0	0	0	0	0	0	0	0	0
ENSG00000004846.17	ENST00000441315.1	TRUE	full-splice_match	reference_match	0.15828389147549785	0.01968563226412198	0	0.17099503132407923	0	0.046982764513784185	0.0655678199434196	0	0.0799657938320266	0.0983552760265768
ENSG00000004846.17	ENST00000443026.6	TRUE	full-splice_match	reference_match	0.04522396899299939	0	0.0414648743999925	0.12213935304953114	0.05753858120099503	0	0.0655678199434196	0	0	0
ENSG00000004846.17	ENST00000477094.5	TRUE	full-splice_match	reference_match	0	0	0	0.04885567747826601	0	0	0	0	0	0
ENSG00000004848.8	ENST00000379044.5	TRUE	full-splice_match	reference_match	0.022611984496499694	0.01968563226412198	0.10366218599998125	0.024427861617725602	0	0	0.04371187996227974	0	0.0399828969160133	0
ENSG00000004848.8	ENST00000636609.1	FALSE	full-splice_match	reference_match	0	0	0	0	0	0	0	0	0	0
ENSG00000004848.8	ENST00000636885.1	FALSE	full-splice_match	reference_match	0	0	0	0	0	0	0	0	0	0
ENSG00000004848.8	ENST00000637394.1	FALSE	full-splice_match	reference_match	0	0	0	0	0	0	0	0	0	0
ENSG00000004848.8	ENST00000637993.1	FALSE	full-splice_match	reference_match	0	0	0	0	0	0	0	0	0	0
ENSG00000004864.14	ENST00000265631.10	TRUE	full-splice_match	reference_match	124.82908633648243	91.13673707901836	104.32374859973335	109.25161680781	108.16358083628764	114.65326423596476	86.08742317142543	77.92990220695683	80.20578117701258	65.40681089499729
ENSG00000004864.14	ENST00000416240.6	TRUE	full-splice_match	reference_match	12.244818089232671	7.574507154646225	9.191058106565102	13.520261032001974	11.516668061782552	7.290501059562086	10.187992445495025	9.133107910196774	9.261283913414788	9.859669920240949
ENSG00000004864.14	ENST00000472162.2	TRUE	full-splice_match	reference_match	0	0.01221989126104857	0	0.051410374112170226	0	0	0	0	0.05464110442362075	0
ENSG00000004864.14	ENST00000484495.5	TRUE	full-splice_match	reference_match	0	0	0	0	0	0	0	0	0	0
ENSG00000004864.14	ENST00000487710.1	FALSE	full-splice_match	reference_match	0	0	0	0	0	0	0	0	0	0
ENSG00000004864.14	ENST00000490072.5	FALSE	full-splice_match	reference_match	0	0	0	0	0	0	0	0	0	0
ENSG00000004864.14	ENST00000492869.1	FALSE	full-splice_match	reference_match	0.13561749904527653	0.17717069037918812	0.18187889850340327	0.12213930808862801	0.028769290600497516	0.18793105805513674	0	0.02692115340666477	0.0799657938320266	0.0245888190066442
ENSG00000004864.14	ENST00000494085.1	TRUE	full-splice_match	reference_match	0	0	0	0	0	0	0	0	0	0
ENSG00000004866.22	BambuTx4756	TRUE	novel_in_catalog	combination_of_known_junctions	0.547092588567033	0.20958648965278473	0.5542231298249869	0.45511365915539054	1.328538739900594	0.7411022712626107	1.2725865130284821	1.481447106796819	1.293056512940808	1.4481093715737399
ENSG00000004866.22	ENST00000265437.9	TRUE	full-splice_match	reference_match	4.930628932883704	6.1681647440703875	7.504979696767533	4.66242816304464	13.370771730086545	12.077228680328144	11.381939740892902	11.354703441250768	12.790320231730234	11.94459567088138
ENSG00000004866.22	ENST00000323984.8	TRUE	full-splice_match	reference_match	5.943779484299934	5.014497584736862	5.0812345082642745	5.93902555912694	13.343377425006283	10.327019262090571	11.868035818571224	10.247638299263722	16.541836300426628	7.138067822004974
ENSG00000004866.22	ENST00000393443.5	TRUE	full-splice_match	reference_match	0.11165638174887257	0.19301598789315147	0.10627533811673541	0.18079032304567774	0.13021547668624875	0.24896179637721844	0.09253938215263535	0.21783376013205882	0.16105926222229358	0.030974301114152704
ENSG00000004866.22	ENST00000393444.7	TRUE	full-splice_match	reference_match	0	0	0.02495799143283033	0	0	0	0.1312269610407458	0.0701548768737347	0.15431672740955826	0.09255053004361999
ENSG00000004866.22	ENST00000393446.6	TRUE	full-splice_match	reference_match	0.09467179633562543	0.020675856185128016	0.1516183631360217	0.10412152676781916	0.08972998255219385	0.12417911900601138	0	0.027351239219712914	0.020757661851695444	0.02499444897878992
ENSG00000004866.22	ENST00000393447.8	TRUE	full-splice_match	reference_match	0	0	0	0	0.06457517301284968	0.06185527829148145	0.31480782605410196	0.8149209653150715	0.4546712315548046	0.2849623363007344
ENSG00000004866.22	ENST00000393449.5	TRUE	full-splice_match	reference_match	1.3182075420457287	0.6724355356737118	1.5530351293054632	1.6370385984040239	1.1617850646446133	0.6277043376140603	1.0682130897215327	0.6778015452679925	1.1699712525484014	0.7087953406185272
ENSG00000004866.22	ENST00000393451.7	TRUE	full-splice_match	reference_match	5.813182242196	4.3546364952281404	5.98202662140254	5.2260856037987455	9.846803892205463	6.623744151060306	6.286266241764408	3.5568161241335114	4.17782047941049	3.139358697379708
ENSG00000004866.22	ENST00000417919.5	TRUE	full-splice_match	reference_match	0	0	0	0	0	0	0	0	0	0
ENSG00000004866.22	ENST00000420755.5	TRUE	full-splice_match	reference_match	0	0	0	0	0	0	0	0	0	0
ENSG00000004866.22	ENST00000422922.5	TRUE	full-splice_match	reference_match	0	0	0	0	0.05100780578093592	0.09278058324151636	0.08989080747173063	0.22036588055531667	0.13583818949477838	0.19447942468314536
ENSG00000004866.22	ENST00000432298.5	TRUE	full-splice_match	reference_match	0	0	0	0	0.03974736084328708	0.16439858380977412	0.23135475595293709	0.6487088062029758	0.21172368969904462	0.6440489518586436
ENSG00000004866.22	ENST00000434836.5	TRUE	full-splice_match	reference_match	0	0	0	0	0	0	0	0	0	0
ENSG00000004866.22	ENST00000438863.5	TRUE	full-splice_match	reference_match	0	0	0	0.02234665186952147	0	0	0	0.022551367368523374	0	0
ENSG00000004866.22	ENST00000443979.5	TRUE	full-splice_match	reference_match	0	0	0	0	0	0	0	0	0	0
ENSG00000004866.22	ENST00000446490.5	TRUE	full-splice_match	reference_match	0.5880916319617404	0.7322945899282727	0.6259014103793658	0.6530880149083422	1.079423383107116	0.70655265862071	0.5297060339056707	0.31626807163142184	0.7092263675801737	0.049672010385514664
ENSG00000004866.22	ENST00000449366.5	TRUE	full-splice_match	reference_match	0	0	0	0	0	0	0.026728194754456737	0	0	0
ENSG00000004866.22	ENST00000462544.1	TRUE	full-splice_match	reference_match	0	0	0	0	0	0	0	0	0	0
ENSG00000004866.22	ENST00000464020.1	TRUE	full-splice_match	reference_match	0	0	0	0	0	0	0	0	0	0
ENSG00000004866.22	ENST00000465133.5	TRUE	full-splice_match	reference_match	0	0.08408892012103387	0.0415535887832271	0.024427861617725602	0.028769294231374597	0.1175445717233734	0.09905776487659687	0.09570914556224733	0.19679231358224478	0.11299799002924425
ENSG00000004866.22	ENST00000465641.5	TRUE	full-splice_match	reference_match	0	0	0	0	0	0	0	0	0	0
ENSG00000004866.22	ENST00000467538.5	TRUE	full-splice_match	reference_match	0	0	0	0	0	0	0	0	0	0
ENSG00000004866.22	ENST00000477742.5	TRUE	full-splice_match	reference_match	0	0	0	0	0	0	0	0	0	0
ENSG00000004866.22	ENST00000485394.6	FALSE	full-splice_match	reference_match	0	0	0	0	0	0	0	0	0	0
ENSG00000004866.22	ENST00000487459.5	TRUE	full-splice_match	reference_match	0	0.01961871689573374	0.08280721431819871	0.02284990841435498	0.16910263296274075	0.22151618670877213	0.14553298228309602	0.08795306101759981	0.08525865648223231	0.02903535744050608
ENSG00000004866.22	ENST00000489293.5	TRUE	full-splice_match	reference_match	0	0	0	0	0	0	0	0	0	0
ENSG00000004866.22	ENST00000490039.1	TRUE	full-splice_match	reference_match	0.1442200359440654	0.3661679109092964	0.1641082542648586	0.15084405329049969	0.3211604352891285	0.44795971017476316	0.15451603814930626	0.3383892782797165	0.2809321624393234	0.024795341697011093
ENSG00000004866.22	ENST00000543837.5	TRUE	full-splice_match	reference_match	0	0	0.082929748799985	0.0732835848531768	0.37400077780646773	0.046982764513784185	0.1187370002035148	0.08076346021999431	0.01999144845800665	0.0245888190066442
ENSG00000004897.12	BambuTx9311	TRUE	incomplete-splice_match	5prime_fragment	2.975955785494675	2.622498465862853	3.196204345003814	3.1440610574888046	4.357137445716842	4.106872487942505	3.1610806191038154	2.8105583483786476	4.557006772021094	2.180306481069946
ENSG00000004897.12	ENST00000066544.8	TRUE	full-splice_match	reference_match	66.77993723784574	59.455978749804046	65.96724267149524	60.83666203835913	70.07344947105163	81.7723422692514	71.81188313438898	76.22829295920673	97.22829917451546	72.83584080759199
ENSG00000004897.12	ENST00000525495.6	TRUE	full-splice_match	reference_match	0	0	0	0	0	0	0	0	0	0
ENSG00000004897.12	ENST00000526866.5	TRUE	full-splice_match	reference_match	0	0.019844253689295238	0	0	0	0	0	0	0	0
ENSG00000004897.12	ENST00000527547.5	TRUE	full-splice_match	reference_match	0	0	0	0	0	0	0	0	0	0
ENSG00000004897.12	ENST00000528147.1	TRUE	full-splice_match	reference_match	0	0	0	0	0.028769290600497516	0	0	0	0	0
ENSG00000004897.12	ENST00000528748.5	TRUE	full-splice_match	reference_match	0	0	0.020732431896307007	0	0	0	0.022716237433911983	0.10768462074628478	0.07200095682958718	0
ENSG00000004897.12	ENST00000531206.5	TRUE	full-splice_match	reference_match	0.40923378645654646	0.4519515020755992	0.5908183879627483	0.4831051036351149	1.078592454223123	1.4512247427873974	0.579982544976249	0.9842775910987464	1.4561886843286604	0.6495349131407567
ENSG00000004897.12	ENST00000532575.1	TRUE	full-splice_match	reference_match	0	0	0	0	0	0	0	0	0	0
ENSG00000004897.12	ENST00000532893.5	TRUE	full-splice_match	reference_match	0	0	0.020732410974398808	0	0	0	0	0	0	0
ENSG00000004897.12	ENST00000533415.5	TRUE	full-splice_match	reference_match	2.360164552442232	1.6484455865800347	2.0876885815911237	2.035661329296761	2.2826285173298904	2.3830863992976177	2.780255327152445	1.570173643751964	2.680989746863212	2.0193367845760113
ENSG00000004897.12	ENST00000570740.1	TRUE	full-splice_match	reference_match	0	0	0	0	0	0	0	0	0	0
ENSG00000004897.12	ENST00000570818.5	FALSE	full-splice_match	reference_match	0	0	0	0	0	0	0	0	0	0
ENSG00000004897.12	ENST00000571643.5	TRUE	full-splice_match	reference_match	0	0	0	0	0	0	0	0	0	0
ENSG00000004897.12	ENST00000573502.1	TRUE	full-splice_match	reference_match	0.09046093210113061	0.03937339426084845	0.1459023310155459	0.17166724925010068	0.17268075500632465	0.16450387389320395	0.19673450898204006	0.24232376989678106	0.3000313616689207	0.12299043579172797
ENSG00000004897.12	ENST00000573550.5	TRUE	full-splice_match	reference_match	0	0	0	0	0	0	0	0	0	0
ENSG00000004897.12	ENST00000574304.5	TRUE	full-splice_match	reference_match	0	0	0	0	0	0	0	0	0	0
ENSG00000004897.12	ENST00000575483.5	TRUE	full-splice_match	reference_match	0	0	0	0	0	0	0.02091069218716586	0	0	0
ENSG00000004897.12	ENST00000575830.2	FALSE	full-splice_match	reference_match	0	0	0	0	0	0	0	0	0	0
ENSG00000004897.12	ENST00000576484.1	FALSE	full-splice_match	reference_match	0	0	0	0	0	0	0	0.026956146227292446	0	0
ENSG00000004939.16	ENST00000262418.12	TRUE	full-splice_match	reference_match	0.06335883453273146	0.1968563226412198	0.06219731159998876	0.1465671697063536	0	0	0.10927969990569934	0.2692115340666477	0.05997434537401995	0.07376645701993259
ENSG00000004939.16	ENST00000399246.3	TRUE	full-splice_match	reference_match	0.04970108794976698	0	0	0	0	0	0	0	0	0
ENSG00000004939.16	ENST00000471005.5	FALSE	full-splice_match	reference_match	0	0	0	0	0	0	0	0	0	0
ENSG00000004939.16	ENST00000498270.1	TRUE	full-splice_match	reference_match	0	0	0	0	0	0	0	0	0	0
ENSG00000004948.16	BambuTx4624	TRUE	novel_in_catalog	combination_of_known_junctions	0.6065674859907388	0.18161355738458074	0.13748648761066387	2.51046344574614	1.1851836114119867	2.399454070907945	0.6447331957603426	0.24373176498649973	0.264084671488101	1.0122201231148746
ENSG00000004948.16	ENST00000394441.5	TRUE	full-splice_match	reference_match	0.022683738391996902	0.05924528243881892	0.06219731159998876	0.0735045640465981	0	0.02349219975414782	0	0	0	0
ENSG00000004948.16	ENST00000415529.2	TRUE	full-splice_match	reference_match	0	0	0	0	0	0	0	0	0	0
ENSG00000004948.16	ENST00000423724.5	TRUE	full-splice_match	reference_match	0	0	0	0	0	0	0	0	0	0
ENSG00000004948.16	ENST00000426151.7	TRUE	full-splice_match	reference_match	5.204641382180044	1.432419902626969	2.5916982736347185	15.171299827653039	6.064677619913375	7.895472749398385	2.827342983617615	1.7753547405133587	0.51294230174526	3.4383561170877246
ENSG00000004948.16	ENST00000649521.1	TRUE	full-splice_match	reference_match	0	0	0.048961823554115255	0.028564679688660524	0	0.0882633197427248	0.02487421760442056	0	0.022630965086904962	0
ENSG00000004961.15	ENST00000321143.8	TRUE	full-splice_match	reference_match	4.958295992509739	7.69397603147365	4.620876428602067	6.231245447216615	6.6817089604675415	5.6727738793503955	4.557230519260793	3.1264605140057893	3.4864567113098546	2.115891319488093
ENSG00000004961.15	ENST00000380762.5	TRUE	full-splice_match	reference_match	80.04458800556546	90.98715805954599	74.13519126052762	89.34083861146664	82.02269120824495	81.36266244400336	77.3378983669674	64.0012906517428	59.858535729053784	59.22344510495289
ENSG00000004961.15	ENST00000380763.7	TRUE	full-splice_match	reference_match	0.6739252591641297	0.9084795331759753	0.5869694752577055	1.0156807778049861	1.2571715390447415	1.2921609625618462	0.8951717623313559	0.5520284986077029	0.6276426252584628	0.4523657392564152
ENSG00000004975.12	ENST00000005340.10	TRUE	full-splice_match	reference_match	66.5176976820221	41.99226546024846	44.15483673461366	58.31412635451043	66.03326573044004	60.3255839578785	68.16827911154282	61.06293329125848	52.43166325934944	65.03938958094894
ENSG00000004975.12	ENST00000571745.1	TRUE	full-splice_match	reference_match	0	0	0	0	0	0	0.02185593998113987	0	0	0
ENSG00000004975.12	ENST00000572285.5	TRUE	full-splice_match	reference_match	1.2499279413299893	1.6115819806211502	3.2373918787788165	2.2617934377866202	2.298834825095652	1.2685350934593556	1.5952197228729519	1.4207056915381242	2.398983196090499	0.9835585547536166
ENSG00000004975.12	ENST00000573354.1	TRUE	full-splice_match	reference_match	0	0	0	0	0	0	0	0	0	0
ENSG00000004975.12	ENST00000574143.1	FALSE	full-splice_match	reference_match	0	0	0	0	0	0.023491454116939935	0	0	0	0.024488926399987117
ENSG00000004975.12	ENST00000574591.1	TRUE	full-splice_match	reference_match	0.15828389147549687	0.2749516481640848	0.29025202586208537	0.4152736404089753	0.14384645300248758	0.11745691128446045	0.21855707056613174	0.10768461362665908	0.29987060691856493	0.17212173304650938
ENSG00000004975.12	ENST00000574642.5	TRUE	full-splice_match	reference_match	0	0	0	0	0	0	0	0	0	0
ENSG00000004975.12	ENST00000575086.1	FALSE	full-splice_match	reference_match	0	0	0	0	0	0	0	0	0	0
ENSG00000004975.12	ENST00000575458.5	TRUE	full-splice_match	reference_match	0.02290612799957378	0.07510451181522065	0	0.07341307303621489	0	0	0.04371229405906693	0.05384233223295219	0.008841600838342768	0
ENSG00000004975.12	ENST00000575756.5	FALSE	full-splice_match	reference_match	0	0	0	0	0	0	0	0	0	0
ENSG00000004975.12	ENST00000576285.1	FALSE	full-splice_match	reference_match	0.04522396899299939	0.01968563226412198	0	0	0	0.023491382256892093	0	0.05384230681332954	0	0.0245888190066442
ENSG00000004975.12	ENST00000576439.1	FALSE	full-splice_match	reference_match	0	0	0	0	0	0	0	0	0	0
ENSG00000004975.12	ENST00000576840.5	TRUE	full-splice_match	reference_match	0	0	0	0	0	0	0	0	0	0.0245888190066442
ENSG00000004975.12	ENST00000576949.1	TRUE	full-splice_match	reference_match	0.6333333350567907	0.5946751545459621	1.246062289800588	0.8600226695088171	0.7429661762588654	0.5875697107954666	0.3941073391242344	0.6733868838190914	0.7767206350069045	0.44072953186335545
ENSG00000004975.12	ENST00000577154.1	TRUE	full-splice_match	reference_match	0	0.01969268329955153	0.04147373733600004	0	0	0	0	0	0.019993487300705676	0
ENSG00000005001.10	BambuTx8557	TRUE	novel_not_in_catalog	at_least_one_novel_splicesite	0	0.5131341355430117	0.5028338660413237	0	0	0.2818965870827051	1.0200760332657695	2.7733491019841727	0.4955015491959842	3.028793845167531
ENSG00000005001.10	ENST00000161006.8	TRUE	full-splice_match	reference_match	0	0	0	0.2799159796580136	0.10976137962974084	0	0	0	0	0
ENSG00000005001.10	ENST00000570950.1	TRUE	full-splice_match	reference_match	0	0	0	0	0	0	0	0	0	0
ENSG00000005001.10	ENST00000571228.1	TRUE	full-splice_match	reference_match	0	0.03937126452779632	0	0.057910956579021955	0	0	0.04581203736406945	0.1369059057947623	0	0.05108565747721246
ENSG00000005001.10	ENST00000572061.1	TRUE	full-splice_match	reference_match	0	0	0	0	0	0	0	0	0	0
ENSG00000005001.10	ENST00000574768.5	TRUE	full-splice_match	reference_match	0	0	0	0	0	0	0	0	0	0
ENSG00000005001.10	ENST00000575164.1	TRUE	full-splice_match	reference_match	0	0.020340928964246136	0.02147664322642265	0.02859098802884849	0	0	0.02194219792128767	0.161974670052928	0.06036349858617642	0.02469767455031528
ENSG00000005001.10	ENST00000576381.2	TRUE	full-splice_match	reference_match	0.06783595348949908	0.09646516794509315	0.2220572299321186	0	0.03408507337274675	0	0.09239049043042677	0.18522988437457386	0.02388695750003223	0.33785748373513025
ENSG00000005001.10	ENST00000577177.1	TRUE	full-splice_match	reference_match	0	0	0	0	0	0	0	0	0	0
ENSG00000005007.14	BambuTx10062	TRUE	incomplete-splice_match	3prime_fragment	0	0	0	0	0	0	0	0	0	0
ENSG00000005007.14	ENST00000262803.10	TRUE	full-splice_match	reference_match	12.129052793348775	7.341184060474776	6.516669383156353	5.928175469265778	5.705977412511015	9.45871923761765	7.095047693603877	5.555482985371241	6.07224800253579	7.918515975182541
ENSG00000005007.14	ENST00000594243.1	FALSE	full-splice_match	reference_match	0.04522396899299939	0.03937125869553311	0.08292739569709351	0.2185008722400267	0.08630787180149248	0.07047275488574785	0.15299157986797907	0	0.139940134925339	0
ENSG00000005007.14	ENST00000594504.6	TRUE	full-splice_match	reference_match	0	0	0	0	0	0	0	0	0.020034884495153945	0
ENSG00000005007.14	ENST00000596842.5	TRUE	full-splice_match	reference_match	0.2607016691599561	0.5597714052435044	1.2554243186878147	2.759881652733714	0.9373168052359991	0.41549914600109544	0.475248537655734	0.6854652189807158	1.0896650582667031	0.4280280596588563
ENSG00000005007.14	ENST00000598209.5	FALSE	full-splice_match	reference_match	0	0	0	0	0	0	0	0	0	0
ENSG00000005007.14	ENST00000598471.1	FALSE	full-splice_match	reference_match	0	0	0	0	0	0	0	0	0	0
ENSG00000005007.14	ENST00000599848.5	TRUE	full-splice_match	reference_match	3.4836107686105406	2.634871584243711	5.861584384883271	4.45260210957199	3.715585963417304	7.254503215046011	3.4346013112249216	4.217240968203998	8.912767739407785	6.332980912125176
ENSG00000005007.14	ENST00000600012.5	FALSE	full-splice_match	reference_match	0	0	0	0	0	0	0	0	0	0
ENSG00000005007.14	ENST00000600310.5	FALSE	full-splice_match	reference_match	0	0	0	0	0	0	0	0	0	0
ENSG00000005007.14	ENST00000600689.1	TRUE	full-splice_match	reference_match	0.5125394306170045	8.283637400371331	2.5583577195725176	3.060318420433328	3.210052013288052	0.348868192347897	2.174234266142808	6.976294323845991	0.40208687092849854	0
ENSG00000005007.14	ENST00000600868.5	TRUE	full-splice_match	reference_match	0	0	0	0	0	0	0	0	0	0
ENSG00000005007.14	ENST00000601689.1	FALSE	full-splice_match	reference_match	0	0	0	0	0	0	0	0	0	0
ENSG00000005007.14	ENST00000601981.6	TRUE	full-splice_match	reference_match	0	0	0	0	0	0	0	0	0	0
ENSG00000005007.14	ENST00000704676.1	TRUE	full-splice_match	reference_match	0	0	0	0	0	0	0	0	0	0
ENSG00000005007.14	ENST00000704677.1	TRUE	full-splice_match	reference_match	0.18867997419799892	0	0	0.14261165257310446	0.1827887125854368	0	0	0.09118737133683033	0.016133874960268853	0
ENSG00000005007.14	ENST00000704678.1	TRUE	full-splice_match	reference_match	0	0	0	0	0	0	0	0	0	0
ENSG00000005007.14	ENST00000704679.1	TRUE	full-splice_match	reference_match	0	0	0	0	0	0	0	0	0	0
ENSG00000005020.13	ENST00000345317.7	TRUE	full-splice_match	reference_match	12.323531550592334	3.3071862203724924	3.711144073234475	10.674975526946088	22.842811767586518	17.031212114225326	17.725167324703047	13.406734396519056	18.112252303025592	10.769902724910159
ENSG00000005020.13	ENST00000432747.1	FALSE	full-splice_match	reference_match	0	0	0	0	0	0	0	0	0	0
ENSG00000005020.13	ENST00000468712.5	TRUE	full-splice_match	reference_match	0.022611984496499694	0.03937126452824396	0.062159497164843126	0.0732835848531768	0.02877425980900631	0	0.02185593998113987	0.08076346021999431	0.0999572422184642	0.0491776380132884
ENSG00000005020.13	ENST00000481204.5	FALSE	full-splice_match	reference_match	0.09044793798599877	0.21654195490534175	0.14512706039997375	0.09771144647090241	0	0.023491382256892093	0.02185593998113987	0.05384230681332954	0.0799657938320266	0.0491776380132884
ENSG00000005020.13	ENST00000487720.1	TRUE	full-splice_match	reference_match	0	0	0	0	0	0	0	0	0	0
ENSG00000005020.13	ENST00000489977.5	FALSE	full-splice_match	reference_match	0	0	0	0	0	0	0	0	0	0
ENSG00000005020.13	ENST00000490456.6	FALSE	full-splice_match	reference_match	0.06783595348949908	0.03937126452824396	0.06219731159998876	0.12213930808862801	0	0.023491382256892093	0.10927969990569934	0.05384230681332954	0.17992303612205984	0.07376645701993259
ENSG00000005020.13	ENST00000495802.5	FALSE	full-splice_match	reference_match	0	0	0	0	0	0	0	0	0	0
ENSG00000005020.13	ENST00000497511.5	TRUE	full-splice_match	reference_match	0	0	0	0	0	0.04702278653522448	0	0	0	0
ENSG00000005022.6	ENST00000317881.9	TRUE	full-splice_match	reference_match	1585.9593685917441	1789.7389429249051	1621.6290404716729	1940.6714662195131	1348.8481898043	1349.3449968358818	1502.3117458617876	1469.8142125436764	1271.9758995891311	1495.3444390700604
ENSG00000005022.6	ENST00000460013.1	FALSE	full-splice_match	reference_match	0	0	0	0	0	0	0	0	0	0
ENSG00000005022.6	ENST00000463551.1	TRUE	full-splice_match	reference_match	0	0	0	0	0	0	0	0	0	0
ENSG00000005022.6	ENST00000475354.1	FALSE	full-splice_match	reference_match	0	0	0	0	0	0	0	0	0	0
ENSG00000005059.16	ENST00000394650.7	TRUE	full-splice_match	reference_match	53.29206368088237	82.59067245564724	85.09509367154538	54.04616609820942	48.20629599331464	39.13740252871857	37.90784932571049	35.9395233509871	46.51594364300769	31.27697777645142
ENSG00000005059.16	ENST00000452915.3	FALSE	full-splice_match	reference_match	0	0	0	0	0	0	0	0	0	0
ENSG00000005059.16	ENST00000472310.5	TRUE	full-splice_match	reference_match	0.18527965333940444	0.08959184299004055	0.11522321937889418	0.30582432596946646	0.1248461734028517	0.1862584870998983	0.16519812143516466	0.1079010605370264	0.18407225468685515	0.14753291403986518
ENSG00000005059.16	ENST00000494604.1	TRUE	full-splice_match	reference_match	0.3165677829509957	1.0039672454702209	0.9744245483998238	0.6351260715386605	0.6628489321771324	0.5177232918705126	0.6338222594530561	0.699949988573284	0.8196570869873554	0.5163651991395282
ENSG00000005059.16	ENST00000515114.3	FALSE	full-splice_match	reference_match	0	0.05844810746741068	0	0	0	0	0	0	0	0
ENSG00000005073.6	ENST00000006015.4	TRUE	full-splice_match	reference_match	0.022611984496499694	0.0984281613206099	0	0	0.028769290600497516	0.07047414677067627	0.1135307338380421	0.37689614769330676	1.4593757370780533	0.07376645701993259
ENSG00000005073.6	ENST00000517402.1	TRUE	full-splice_match	reference_match	0	0	0	0	0	0	0.039460846029936984	0	0	0
ENSG00000005075.16	ENST00000292614.10	TRUE	full-splice_match	reference_match	12.935161157888588	15.866631608345735	5.5534885127746705	17.295099733432817	8.573736667162038	23.374088090819928	24.76295290980591	19.921662280453248	13.314304675826989	8.015806879737477
ENSG00000005100.13	BambuTx9040	TRUE	incomplete-splice_match	3prime_fragment	0	0	0.027829505203484185	0	0.04365940934480844	0	0	0	0	0
ENSG00000005100.13	ENST00000225296.8	TRUE	full-splice_match	reference_match	34.89024624675712	38.2623509550336	39.49046335227574	37.53087443027709	29.394599017710764	32.0692579259914	21.2168777306509	15.775966884953935	18.94632571935098	13.10574239939832
ENSG00000005100.13	ENST00000433302.7	TRUE	full-splice_match	reference_match	0	0.020028776945288155	0	0	0	0	0.010711861629373043	0	0	0
ENSG00000005100.13	ENST00000572490.1	TRUE	full-splice_match	reference_match	0.051181304750328276	0.22391255169522611	0.16602282629666812	0.08338921138373215	0.029247891880638477	0.10476945593660147	0.022251507569240374	0	0.060573709758115275	0
ENSG00000005100.13	ENST00000574023.1	TRUE	full-splice_match	reference_match	0.3936950117271527	0.7662742806756326	0.7002347961682077	1.2016084689051738	0.4510271872405012	0.596287205037469	0.25482031004919875	0.08018706437895663	0.20450711354269868	0.07371168094079168
ENSG00000005100.13	ENST00000575153.5	TRUE	full-splice_match	reference_match	0	0.01995543483772035	0.08516693444829526	0	0.11660588074267185	0.04714642594225947	0.13271917142975895	0.08116886741265153	0.04035832194972907	0.024741726228821887
ENSG00000005102.14	ENST00000318579.9	TRUE	full-splice_match	reference_match	0.022611984496499694	0.01968563226412198	0	0	0	0	0.02185593998113987	0.05384230681332954	0	0.0983552760265768
ENSG00000005102.14	ENST00000393661.2	TRUE	full-splice_match	reference_match	0	0	0	0	0	0	0	0	0	0
ENSG00000005102.14	ENST00000549132.2	TRUE	full-splice_match	reference_match	0	0	0	0	0	0	0	0	0	0
ENSG00000005108.17	ENST00000408005.2	TRUE	full-splice_match	reference_match	0	0	0	0	0.03355832462477807	0	0	0	0.0196547477250438	0
ENSG00000005108.17	ENST00000423059.9	TRUE	full-splice_match	reference_match	0.5426876279159927	1.4764224198091485	2.197638343199603	0.6839801252963169	2.2104463422140284	2.537069283744346	1.4424920387552314	3.49974994286642	4.518404052242467	2.3113489866245547
ENSG00000005108.17	ENST00000480061.1	FALSE	full-splice_match	reference_match	0.022611984496499694	0.03937126452824396	0.02073243719999625	0.048855723235451204	0.11507716240199006	0	0	0.02692115340666477	0.0799657938320266	0.0491776380132884
ENSG00000005108.17	ENST00000497575.1	FALSE	full-splice_match	reference_match	0	0	0	0	0	0	0	0	0	0
ENSG00000005156.12	ENST00000262327.9	TRUE	full-splice_match	reference_match	2.7865309500516577	2.126839799826657	2.17212755909396	2.0676699598626733	1.682186768878102	0.9964901479762857	1.6507303103128492	1.1104295800542041	1.2943232334133008	1.632294374819595
ENSG00000005156.12	ENST00000378526.9	TRUE	full-splice_match	reference_match	65.35544991422465	67.87888623688329	74.43010609645164	62.21666530640445	59.15338582701782	58.940634708706696	49.39553071486681	44.954619323923744	47.17391125342144	60.967279231345834
ENSG00000005156.12	ENST00000585370.1	TRUE	full-splice_match	reference_match	0	0	0	0	0	0	0	0	0	0
ENSG00000005156.12	ENST00000585740.5	TRUE	full-splice_match	reference_match	0	0	0	0.024427861618387767	0	0	0	0	0	0
ENSG00000005156.12	ENST00000585941.5	FALSE	full-splice_match	reference_match	0	0	0	0.04311866761991314	0	0	0	0	0	0
ENSG00000005156.12	ENST00000586058.1	FALSE	full-splice_match	reference_match	0	0	0	0	0	0	0	0	0	0
ENSG00000005156.12	ENST00000586119.1	FALSE	full-splice_match	reference_match	0	0	0	0	0	0	0	0	0	0
ENSG00000005156.12	ENST00000586407.1	FALSE	full-splice_match	reference_match	0.293955798454496	0.15748505811297583	0.24878924639995503	0.26870647779498164	0.08630787180149255	0.14094829354135255	0.1311356398868392	0.10768461362665908	0.13994013920604656	0.29506582807973036
ENSG00000005156.12	ENST00000586435.1	TRUE	full-splice_match	reference_match	0	0	0	0	0	0.023491382256892093	0.02185593998113987	0	0.01999144845800665	0
ENSG00000005156.12	ENST00000588109.5	FALSE	full-splice_match	reference_match	0	0	0	0	0	0	0	0	0	0
ENSG00000005156.12	ENST00000588713.1	TRUE	full-splice_match	reference_match	0	0	0	0	0	0	0	0	0	0
ENSG00000005156.12	ENST00000590181.5	TRUE	full-splice_match	reference_match	0.20389526625241336	0.31526980768752555	0.06221118774862906	0.2446876050298006	0.14393571410389316	0.32919766082243673	0.1313592671334925	0.4851763078854137	0.6002308077091308	0.2953345235144451
ENSG00000005156.12	ENST00000590630.5	FALSE	full-splice_match	reference_match	0	0.01968563226412198	0	0	0	0	0	0	0	0
ENSG00000005156.12	ENST00000592244.1	TRUE	full-splice_match	reference_match	0	0	0	0	0	0	0	0	0	0
ENSG00000005156.12	ENST00000592690.1	TRUE	full-splice_match	reference_match	0	0	0	0	0	0	0	0	0	0
ENSG00000005156.12	ENST00000593099.5	TRUE	full-splice_match	reference_match	1.6845024157438697	1.9767999200007462	2.1053379947182984	1.810684835459467	1.0104413612771244	1.495366542798186	1.2716863882191431	1.0679957116530678	1.383295868122087	1.3277989690804683
ENSG00000005175.10	BambuTx7066	TRUE	fusion	multi-exon	2.468582096081118	2.7634662193672495	1.8608081101035707	3.370417093918249	2.188654876045711	3.317086360754943	3.237941610309961	1.7139661901462142	2.300849521178006	0.860608665232547
ENSG00000005175.10	ENST00000005386.8	TRUE	full-splice_match	reference_match	91.64327966014842	70.01505712469758	80.78296036209632	73.79529061959055	87.3980353981309	70.48885318374822	65.09260920349483	62.07125367576873	64.03666259710998	65.55809203242532
ENSG00000005175.10	ENST00000380650.4	TRUE	full-splice_match	reference_match	4.249831623667587	6.619256611565971	4.797447063363955	4.40832172282089	7.702112384106905	6.755181951288451	6.775406818223983	5.8080607554003	4.261762517836232	13.54115746032185
ENSG00000005175.10	ENST00000432584.7	TRUE	full-splice_match	reference_match	0.06828141226523277	0	0	0.036070525597429993	0.18152935584574192	0.24779513505071804	0.07825039295308076	0.4452782617230442	0.05044888902077799	0.5685240887802214
ENSG00000005175.10	ENST00000547706.1	TRUE	full-splice_match	reference_match	0	0	0	0	0	0	0	0	0	0
ENSG00000005175.10	ENST00000548211.1	TRUE	full-splice_match	reference_match	0	0.03940111655962409	0	0.07337626748160977	0	0.07073363068251153	0	0.026959709685718893	0.02004132007523371	0
ENSG00000005175.10	ENST00000548296.1	TRUE	full-splice_match	reference_match	0.022611984496499694	0	0.082929748799985	0.048855723235451204	0	0	0.06578758300578012	0.02692115340666477	0.0399828969160133	0.0491776380132884
ENSG00000005175.10	ENST00000551293.1	TRUE	full-splice_match	reference_match	0.6105306808401025	0.5514077691932752	1.7006494662079699	1.6366762052741222	1.7837205575861497	1.0113082859673321	1.1146586861151688	0.3771300526439632	0.579757443251856	0.3196546470863746
ENSG00000005187.12	ENST00000289416.10	TRUE	full-splice_match	reference_match	0.6044760530692199	0.45425073545236316	1.4881437315467712	0.4900604399711538	0.3585004288261459	0.41599163905083536	0.5613073127361198	3.216427043958709	0.9395683672706123	9.153356148949165
ENSG00000005187.12	ENST00000440284.6	TRUE	full-splice_match	reference_match	0.7261327445814209	0.43110544156135644	0.9555792981668282	0.5313612808949549	0.24565467378430186	0.11737949490175649	0.28423086861345725	0.46182150577477876	0.20058566561189353	3.549593765842488
ENSG00000005187.12	ENST00000501740.6	FALSE	full-splice_match	reference_match	0	0	0	0	0	0	0	0	0	0
ENSG00000005187.12	ENST00000561499.1	FALSE	full-splice_match	reference_match	0	0	0	0	0.028769290600497516	0.046982764513784185	0	0.02692115340666477	0.0399828969160133	0
ENSG00000005187.12	ENST00000561584.5	FALSE	full-splice_match	reference_match	0	0	0	0	0	0	0	0	0	0
ENSG00000005187.12	ENST00000561795.5	FALSE	full-splice_match	reference_match	0	0	0	0	0	0	0	0	0	0
ENSG00000005187.12	ENST00000562251.5	TRUE	full-splice_match	reference_match	0.04872225663584024	0.020182907135891437	0.04416943381563738	0.029029531710236495	0	0.05391342246971055	0.05055535787716629	0.06379177379291573	0.14405478697093022	0.2939936389147958
ENSG00000005187.12	ENST00000563914.1	TRUE	full-splice_match	reference_match	0	0	0	0	0	0	0	0	0	0
ENSG00000005187.12	ENST00000564701.1	FALSE	full-splice_match	reference_match	0	0	0	0	0	0	0	0	0	0
ENSG00000005187.12	ENST00000567006.1	FALSE	full-splice_match	reference_match	0	0	0	0	0	0	0.02185593998113987	0	0.01999144846225155	0.0245888190066442
ENSG00000005187.12	ENST00000567387.5	TRUE	full-splice_match	reference_match	0	0	0	0	0	0	0	0	0	0
ENSG00000005187.12	ENST00000567711.1	FALSE	full-splice_match	reference_match	0	0	0	0	0	0	0	0	0	0
ENSG00000005187.12	ENST00000568235.5	FALSE	full-splice_match	reference_match	0	0	0	0	0	0	0	0	0	0
ENSG00000005187.12	ENST00000569141.1	FALSE	full-splice_match	reference_match	0	0	0	0	0	0	0	0	0	0
ENSG00000005187.12	ENST00000614721.1	FALSE	full-splice_match	reference_match	0.3772317442440051	0.4202636326748314	0.373259825715109	0.17110699581470892	0.05754228458790551	0.16684750505164941	0.743348524452951	1.737307914492774	1.5119824673915891	3.312865496755635
ENSG00000005189.20	ENST00000261377.11	TRUE	full-splice_match	reference_match	4.432682965572278	4.063038401982839	3.436291723645386	4.596253835965214	4.536299543962015	3.576566478054442	3.699607719450074	3.6872438716879086	2.8557073373080364	5.694722267211996
ENSG00000005189.20	ENST00000348433.10	TRUE	full-splice_match	reference_match	0.7824033169935977	1.6596377086988885	1.3292845214965054	1.042289758103666	1.0284474551786793	1.1783138980165764	1.1475014983300205	0.7697370173512094	0.7911848614817656	0.6925376425190466
ENSG00000005189.20	ENST00000561474.1	FALSE	full-splice_match	reference_match	0	0	0	0	0	0	0	0	0	0
ENSG00000005189.20	ENST00000563045.1	FALSE	full-splice_match	reference_match	0	0	0	0	0.028769290600497516	0	0.02185593998113987	0	0.01999144845800665	0
ENSG00000005189.20	ENST00000563068.1	FALSE	full-splice_match	reference_match	0.5652996124124924	0.5905689679236591	0.4353811811999213	0.732835848531768	0.5466165214094528	0.3758621161102735	0.7868138393210352	0.21536922725331817	0.5997434537401994	0.7622533892059702
ENSG00000005189.20	ENST00000563617.1	FALSE	full-splice_match	reference_match	0	0	0	0.048855723235451204	0	0	0	0	0.01999144845800665	0
ENSG00000005189.20	ENST00000564200.1	FALSE	full-splice_match	reference_match	0	0	0	0	0	0	0	0	0	0
ENSG00000005189.20	ENST00000564274.5	TRUE	full-splice_match	reference_match	0.022726371764698054	0.020121437820209788	0.06272717135401956	0.025280707545792713	0	0	0	0	0	0
ENSG00000005189.20	ENST00000565340.5	TRUE	full-splice_match	reference_match	0	0	0	0	0	0	0	0	0	0
ENSG00000005189.20	ENST00000566276.5	TRUE	full-splice_match	reference_match	0	0	0	0	0	0	0	0	0	0
ENSG00000005189.20	ENST00000566518.5	TRUE	full-splice_match	reference_match	0	0	0	0	0	0	0	0	0	0
ENSG00000005189.20	ENST00000566993.5	TRUE	full-splice_match	reference_match	0.6639156753606061	0.5369191437529731	1.1841033715030005	0.6386087445726093	0.6781890611672692	0.6481375430141619	0.7261554774105723	0.6311171048205212	0.5716015453488916	0.4238429551094007
ENSG00000005189.20	ENST00000567297.5	TRUE	full-splice_match	reference_match	0	0	0	0	0	0	0	0	0	0
ENSG00000005189.20	ENST00000568046.5	FALSE	full-splice_match	reference_match	0	0	0	0.024383112803648573	0	0	0	0	0.019693328958716914	0
ENSG00000005189.20	ENST00000568334.1	FALSE	full-splice_match	reference_match	0.022611984496499694	0.059056896792365934	0	0.048855723235451204	0	0	0	0	0.01999144845800665	0
ENSG00000005189.20	ENST00000568476.5	TRUE	full-splice_match	reference_match	0	0	0	0	0	0	0	0	0	0
ENSG00000005189.20	ENST00000568501.5	FALSE	full-splice_match	reference_match	0	0	0	0	0	0	0	0	0	0
ENSG00000005189.20	ENST00000568647.5	FALSE	full-splice_match	reference_match	0	0	0	0	0	0	0	0	0	0
ENSG00000005189.20	ENST00000568894.5	FALSE	full-splice_match	reference_match	0	0	0	0	0	0	0	0	0	0
ENSG00000005194.15	BambuTx8803	TRUE	novel_in_catalog	combination_of_known_junctions	4.969397630301893	6.568396399112336	4.553033760805145	5.4235157446201745	8.799950713477532	7.013373018479562	8.049481300435632	5.9259197992184305	6.487983957134046	6.473325753374473
ENSG00000005194.15	BambuTx8804	TRUE	novel_in_catalog	combination_of_known_junctions	1.2933228638167693	1.404396225857614	1.1660092456652746	0.902092953260424	0.8075155936523639	0.8306890382426957	1.2756425143317385	0.9741797980186663	1.1462760150159639	1.0851688243501025
ENSG00000005194.15	ENST00000394391.9	TRUE	full-splice_match	reference_match	205.56558182312747	190.55739147204073	189.4159851286785	171.79336539726575	180.58965105292262	161.9874323389603	177.19744522653792	183.6529650496519	184.99443486066988	166.48198255263105
ENSG00000005194.15	ENST00000563341.1	FALSE	full-splice_match	reference_match	0	0	0	0	0	0	0	0	0	0
ENSG00000005194.15	ENST00000563561.1	FALSE	full-splice_match	reference_match	0	0.03937126452824396	0.082929748799985	0.024427861617725602	0.08630787180149255	0.046982764513784185	0.02185593998113987	0	0.05997434537401995	0.0491776380132884
ENSG00000005194.15	ENST00000564885.1	FALSE	full-splice_match	reference_match	0.09044793798599877	0.01968563226412198	0.14512706039997375	0.0732835848531768	0.08630787180149255	0.09396552902756837	0.04371187996227974	0.21536922725331817	0.1199486907480399	0.0491776380132884
ENSG00000005194.15	ENST00000565368.5	FALSE	full-splice_match	reference_match	0	0	0	0	0	0	0	0	0	0
ENSG00000005194.15	ENST00000565786.5	FALSE	full-splice_match	reference_match	0	0	0	0	0	0	0	0	0	0
ENSG00000005194.15	ENST00000565961.5	TRUE	full-splice_match	reference_match	0.04538658716888266	0.039675383221500805	0.02084191720744379	0.08923654368244523	0.08766527938064334	0.12218111667654957	0.12372998049788335	0.02701063440241168	0.04118725124916665	0.2758036427056702
ENSG00000005194.15	ENST00000566284.1	TRUE	full-splice_match	reference_match	0.022559049798693595	0.019682744495237523	0.10107898062395274	0.14656695228673483	0.05753858050817909	0.04698276451378464	0	0.08076223394447866	0.15993156969959327	0.07376587624807167
ENSG00000005194.15	ENST00000567518.5	TRUE	full-splice_match	reference_match	35.86444053908746	34.43402436524354	33.07046442369493	29.955231794578058	27.665782848880443	25.2985043930833	26.03790275435524	27.32623800266685	29.851151719571355	23.779312182307542
ENSG00000005194.15	ENST00000567751.5	FALSE	full-splice_match	reference_match	0	0	0	0	0	0	0	0	0	0
ENSG00000005194.15	ENST00000568940.5	TRUE	full-splice_match	reference_match	0	0	0	0	0	0	0	0	0	0
ENSG00000005194.15	ENST00000569246.5	FALSE	full-splice_match	reference_match	0.13567190697904846	0.0787425290564873	0.3939792994725788	0.3175622010310689	0.14384645834186235	0.11745691128459851	0.04371187996231034	0.10768461362665908	0.17994430463489958	0.024588819006842635
ENSG00000005194.15	ENST00000569370.5	TRUE	full-splice_match	reference_match	6.015351433802441	4.8969854449439545	5.866186157898537	4.995135668532704	5.932053960111927	5.036285792115199	6.203037134960434	8.069849637863078	5.981200820829269	10.786425086889327
ENSG00000005194.15	ENST00000569979.5	TRUE	full-splice_match	reference_match	0	0	0	0	0	0	0	0	0	0
ENSG00000005194.15	ENST00000570000.5	TRUE	full-splice_match	reference_match	0.020874061606871493	0.03937077379323513	0.020680441111015097	0.07222617660136127	0	0.02255080696500096	0	0	0	0
ENSG00000005206.17	BambuTx11858	TRUE	novel_in_catalog	intron_retention	0.3765876288860047	0.28164078309918444	0.48008406836014134	0.629290591242605	0.3761565856516733	0.3955441035234511	0.02513125854626208	0.3574640351764504	0.5122941023724659	0.20300394513358352
ENSG00000005206.17	BambuTx9856	TRUE	incomplete-splice_match	internal_fragment	0.32585863340858456	0.28764404927114495	0.21141249384876254	0.8802065840516263	0.3624634002809637	0.3742343654554958	0.4653793524714808	0.7755461987369762	0.6735597397529551	0.36577354875763085
ENSG00000005206.17	BambuTx9857	TRUE	incomplete-splice_match	3prime_fragment	1.0855141567387963	1.3506318353687832	0.7681730506696931	2.038565662896819	0.919890773610369	2.131325546412052	1.1335200272809962	1.471116180396512	1.3188446625008936	0.6113848265745795
ENSG00000005206.17	ENST00000585725.2	TRUE	full-splice_match	reference_match	0	0	0	0.048855723233681904	0	0	0	0.02692115340666477	0	0
ENSG00000005206.17	ENST00000586111.3	FALSE	full-splice_match	reference_match	0.09044793798599877	0.0984281613206099	0.12439462319997752	0.1465671697063536	0.028769290600497516	0.14094829354135255	0.0655678199434196	0.05384230681332954	0.01999144845800665	0.0491776380132884
ENSG00000005206.17	ENST00000586332.5	TRUE	full-splice_match	reference_match	0	0	0	0	0	0	0	0	0	0
ENSG00000005206.17	ENST00000587851.1	TRUE	full-splice_match	reference_match	0	0	0.02073243719999625	0.0487536969172472	0	0	0.04371187996227974	0.026921153405907883	0.01999144845800665	0.0491776380132884
ENSG00000005206.17	ENST00000589515.2	TRUE	full-splice_match	reference_match	0.025289666985288443	0	0	0	0.030622127506434428	0.024743917981667515	0	0	0	0
ENSG00000005206.17	ENST00000593243.5	TRUE	full-splice_match	reference_match	0	0	0	0	0	0	0	0	0	0
ENSG00000005206.17	ENST00000610743.4	TRUE	full-splice_match	reference_match	5.276433306556876	4.739937205935162	4.303616521451548	4.846504256326244	4.153452132693209	4.4705140617662895	3.783729176684906	2.8988320876734135	3.5577263392365404	2.612892427932484
ENSG00000005206.17	ENST00000612623.1	FALSE	full-splice_match	reference_match	0	0	0	0	0	0	0	0	0	0
ENSG00000005206.17	ENST00000613503.5	TRUE	full-splice_match	reference_match	16.902666562800235	10.524105352088776	10.868778005192421	13.21909604679792	11.983444265515274	13.716953518958425	18.787678071012856	19.212384190949958	16.47357384670241	17.51453557364159
ENSG00000005206.17	ENST00000614784.1	TRUE	full-splice_match	reference_match	0.02304471042524682	0	0.020526938003289058	0.024652428822253783	0.07838933843152227	0.02383286810475743	0.04451741132434868	0.054954079105704066	0	0
ENSG00000005206.17	ENST00000614794.4	TRUE	full-splice_match	reference_match	0.022611984496499694	0	0	0	0	0	0	0	0	0
ENSG00000005206.17	ENST00000618220.4	TRUE	full-splice_match	reference_match	2.870254900537224	3.2497270644478804	3.0224918256652944	3.888901846705781	2.8957784804702387	3.199923635937992	3.429664718802258	3.8468892992464494	3.6727902378815362	2.2239094673187263
ENSG00000005206.17	ENST00000621568.4	TRUE	full-splice_match	reference_match	0	0	0	0	0	0	0	0	0	0
ENSG00000005206.17	ENST00000622308.4	TRUE	full-splice_match	reference_match	0	0	0	0	0	0	0	0	0	0
ENSG00000005238.20	BambuTx5440	TRUE	incomplete-splice_match	3prime_fragment	0	0	0	0	0	0	0	0	0	0
ENSG00000005238.20	BambuTx5441	TRUE	novel_in_catalog	intron_retention	3.5206473680871837	2.023965030512806	2.103456472287518	3.8852271712616897	6.672666135484994	5.473436125492607	8.19327539513076	9.375413125011404	11.136034641521118	9.6570171592928
ENSG00000005238.20	ENST00000322813.10	TRUE	full-splice_match	reference_match	3.4650361919786925	2.5030801512484766	1.8777182971938493	2.603363619330154	5.5774448631306255	5.042613260772157	6.346133800659117	5.717476178267314	7.278913854547059	7.1689588550700725
ENSG00000005238.20	ENST00000378557.1	TRUE	full-splice_match	reference_match	0	0	0	0	0	0	0	0	0	0
ENSG00000005238.20	ENST00000378561.5	TRUE	full-splice_match	reference_match	0	0	0	0	0	0	0.024235473946011447	0.15030783245768753	0.04531531909608703	0
ENSG00000005238.20	ENST00000378566.5	TRUE	full-splice_match	reference_match	1.1410847007601055	0.5896027607308566	0.953300653616251	1.1155547412831495	2.104957200744576	2.183204284650117	1.7887819300114491	2.531931536916427	2.483782820920924	3.4799204336807037
ENSG00000005238.20	ENST00000488109.6	TRUE	full-splice_match	reference_match	0	0	0.06991920226304918	0	0	0	0	0	0.053948241076545715	0
ENSG00000005238.20	ENST00000603301.5	TRUE	full-splice_match	reference_match	0.8275775997878998	0.3953290914620163	0.1787146746383967	0.8234667262403396	2.1585046053253754	2.8285500008907927	2.4456431052394083	1.1235210188258302	2.7111977426253926	0.9634319927036655
ENSG00000005238.20	ENST00000605104.1	FALSE	full-splice_match	reference_match	0	0	0	0	0	0	0	0	0	0
ENSG00000005238.20	ENST00000605244.5	TRUE	full-splice_match	reference_match	0	0	0	0	0	0	0.041750558755824216	0	0.14060539061479302	0
ENSG00000005238.20	ENST00000605392.1	FALSE	full-splice_match	reference_match	0	0	0	0	0	0	0	0	0	0
ENSG00000005243.10	ENST00000579263.1	TRUE	full-splice_match	reference_match	0	0	0	0	0	0.07047414677067627	0.04371187996227974	0.10768461362665908	0.01999144845800665	0.0491776380132884
ENSG00000005243.10	ENST00000580174.1	FALSE	full-splice_match	reference_match	0	0	0	0	0	0	0	0	0	0
ENSG00000005243.10	ENST00000580409.5	FALSE	full-splice_match	reference_match	0.022611984496499694	0	0.02073243719999625	0	0	0	0.12650645838490177	0.029000764783250525	0.05757324980561516	0
ENSG00000005243.10	ENST00000581637.5	TRUE	full-splice_match	reference_match	0	0	0	0	0	0	0.02962730174920336	0	0	0
ENSG00000005243.10	ENST00000581756.5	TRUE	full-splice_match	reference_match	0	0	0	0	0	0	0	0	0	0
ENSG00000005243.10	ENST00000583414.5	TRUE	full-splice_match	reference_match	0	0	0	0	0	0	0	0	0	0
ENSG00000005243.10	ENST00000584955.5	TRUE	full-splice_match	reference_match	0	0.01968563226412198	0	0	0.0657010817439091	0.15241365838859985	0.12799345962071315	0	0.1097560587840583	0.1025428102440847
ENSG00000005243.10	ENST00000585182.1	FALSE	full-splice_match	reference_match	0	0	0	0.024427861617725602	0	0	0	0	0	0
ENSG00000005243.10	ENST00000612370.4	TRUE	full-splice_match	reference_match	0	0	0	0	0	0	0	0	0	0
ENSG00000005243.10	ENST00000621465.5	TRUE	full-splice_match	reference_match	0	0	0	0	0.0781453712585785	0.08250016418032104	0	0.40173768972338575	0.09255952136441298	0.2417006558489341
ENSG00000005249.14	ENST00000265717.5	TRUE	full-splice_match	reference_match	11.915814246447919	18.73393261109484	26.31534320717617	7.763734593614809	7.0225970040714785	8.964587963442671	21.574352419553637	27.924298715863667	29.13240228825241	11.798134893604587
ENSG00000005249.14	ENST00000393613.6	FALSE	full-splice_match	reference_match	0	0	0	0	0	0	0	0	0	0
ENSG00000005249.14	ENST00000488792.2	TRUE	full-splice_match	reference_match	0	0	0.07239157889604995	0	0	0.3412032109800724	0	0.107580217570104	0	0
ENSG00000005249.14	ENST00000706580.1	TRUE	full-splice_match	reference_match	0.022630750507747426	0.11837512080818509	0.18721411640482907	0.12248501143526787	0.08662043774881237	0.047025438477521206	0.1530590823476134	0.13505936101693283	0.15997748526190966	0.024665523676910685
ENSG00000005249.14	ENST00000706581.1	TRUE	full-splice_match	reference_match	0.09188355205259804	0.32333747820827413	0.21058075170513146	0.02774216998989949	0.08024285094614736	0.11629875264514301	0.025203782690087852	0.002767660263197454	0.06347082159738585	0
ENSG00000005249.14	ENST00000706582.1	TRUE	full-splice_match	reference_match	0	0	0	0	0	7.408520948958937e-6	0	0	0	0
ENSG00000005249.14	ENST00000706583.1	TRUE	full-splice_match	reference_match	0	0.11390312413309192	0	0.06411809818153492	0	0	0	0	0.14619221346197445	0
ENSG00000005249.14	ENST00000706584.1	TRUE	full-splice_match	reference_match	0	0	0.07540416709746942	0	0.12030026512038659	0	0	0	0.0848197663505129	0
ENSG00000005249.14	ENST00000706585.1	TRUE	full-splice_match	reference_match	0.09044793800425488	0.19685709507890248	0.22805807322834412	0.024427866282749695	0.05753948047966505	0.09396630959784572	0.17484751984911895	0.18844807384656345	0.29987284304151196	0.02458882016255108
ENSG00000005249.14	ENST00000706586.1	TRUE	full-splice_match	reference_match	0	0	0	0	0	0	0	0.09435363222177387	0	0
ENSG00000005249.14	ENST00000706587.1	TRUE	full-splice_match	reference_match	0	0	0	0	0	0	0	0	0	0
ENSG00000005249.14	ENST00000706588.1	TRUE	full-splice_match	reference_match	0	0	0	0	0	0	0	0	0	0
ENSG00000005249.14	ENST00000706589.1	TRUE	full-splice_match	reference_match	7.294487897862341e-7	0	0	0	0.9084577012715146	0.7261363349978059	0	2.67512043727647	0.0010750702146197669	1.7880662544976647
ENSG00000005249.14	ENST00000706590.1	TRUE	full-splice_match	reference_match	0	0	0	0.05896242852326369	0	0	0	0	0.33729408298914076	0
ENSG00000005249.14	ENST00000706591.1	TRUE	full-splice_match	reference_match	0.06729475840028203	0.23881223928624382	0.16809156990569943	0	0.09610584069624223	0	0.3218842154223031	0.505111548750316	0.12578235689770606	0.23263849853668395
ENSG00000005249.14	ENST00000706592.1	TRUE	full-splice_match	reference_match	0	0	0.15068894644127764	0	0	0	0	0	0.5846797224549181	0
ENSG00000005249.14	ENST00000706593.1	TRUE	full-splice_match	reference_match	0	0	0.08351294530519922	0	0	0	0	0	0.13114802322987243	0
ENSG00000005302.19	BambuTx11170	TRUE	novel_in_catalog	intron_retention	0.282797159735252	0.2855024801899375	0.1957924744715722	0.2509999268713634	0.7100188734242912	0.5153455392059811	0.7779365969685822	0.954466405903579	0.5421108342633347	0.3189261383410947
ENSG00000005302.19	BambuTx11171	TRUE	incomplete-splice_match	internal_fragment	0	0	0.041596175258291866	0.0490281488471287	0	0.046982764513784185	0.04384003953542894	0.05400791399939901	0.10030116356986728	0.049277338021023555
ENSG00000005302.19	BambuTx11172	TRUE	incomplete-splice_match	3prime_fragment	0	0	0	0	0	0	0	0	0	0
ENSG00000005302.19	BambuTx11173	TRUE	incomplete-splice_match	3prime_fragment	0	0.01661910861255573	0	0.0240212577523988	0	0	0	0	0.009437194573844952	0
ENSG00000005302.19	ENST00000312196.10	TRUE	full-splice_match	reference_match	10.096599007371962	7.988646546366508	7.030779876739859	7.965705143041452	12.212554954096975	13.337487485309813	9.832297269996571	10.587237902673301	12.172945085256028	7.3844547131818645
ENSG00000005302.19	ENST00000337339.7	TRUE	full-splice_match	reference_match	1.517546871056133	1.2592526808275726	1.2905375406158326	1.5435720910475694	1.0803339923860442	1.0973359515438719	1.192478842475605	1.0559699447588364	1.3106459046635741	1.2207917849592291
ENSG00000005302.19	ENST00000361672.6	TRUE	full-splice_match	reference_match	0.0960318334972911	0.16386960604553516	0.030808944430347634	0.13496990490392952	0.10434518745575075	0.08185226747926255	0.057206800509639846	0.04038773374225702	0.06135179537474931	0.06651876563563068
ENSG00000005302.19	ENST00000380691.3	TRUE	full-splice_match	reference_match	0	0	0	0	0	0	0	0	0	0
ENSG00000005302.19	ENST00000380692.7	TRUE	full-splice_match	reference_match	0	0	0	0	0	0	0	0	0	0
ENSG00000005302.19	ENST00000380693.8	TRUE	full-splice_match	reference_match	0	0	0	0	0	0	0	0	0	0
ENSG00000005302.19	ENST00000398527.7	TRUE	full-splice_match	reference_match	0.8425233089193166	0.29957867572559643	0.2931357015558947	0.7899930742335741	0.7813152695570618	0.5497838433173027	0.5959420178013505	0.7886934158873876	0.5859474931682178	0.49658812373343897
ENSG00000005302.19	ENST00000421368.3	TRUE	full-splice_match	reference_match	0	0	0	0	0	0	0	0	0	0
ENSG00000005302.19	ENST00000467141.2	TRUE	full-splice_match	reference_match	0	0	0	0	0	0	0	0	0	0
ENSG00000005302.19	ENST00000468149.5	TRUE	full-splice_match	reference_match	0	0	0	0	0	0	0	0	0	0
ENSG00000005302.19	ENST00000473380.2	TRUE	full-splice_match	reference_match	0.25022426283195637	0.3697455555747316	0.431814945233162	0.4071741138869649	0.25217587104532124	0.23842393677913928	0.19320296255019095	0.34002875591519427	0.3153553668611963	0.22294341132125162
ENSG00000005302.19	ENST00000476743.5	TRUE	full-splice_match	reference_match	0.022611935341029614	0	0	0	0	0	0	0	0	0
ENSG00000005302.19	ENST00000478462.5	TRUE	full-splice_match	reference_match	0	0	0	0	0	0	0	0	0	0
ENSG00000005302.19	ENST00000482871.6	TRUE	full-splice_match	reference_match	0	0.05934277639571115	0	0.02451898758011183	0	0	0	0.10793262989771332	0.09610150979459017	0
ENSG00000005302.19	ENST00000483645.6	FALSE	full-splice_match	reference_match	0	0	0	0	0	0	0	0	0	0
ENSG00000005302.19	ENST00000494268.1	TRUE	full-splice_match	reference_match	0	0	0	0	0	0	0	0	0	0
ENSG00000005302.19	ENST00000647599.1	TRUE	full-splice_match	reference_match	0	0	0	0	0	0	0	0	0	0
ENSG00000005302.19	ENST00000647701.1	TRUE	full-splice_match	reference_match	0	0	0	0	0	0	0	0	0	0
ENSG00000005302.19	ENST00000647839.1	TRUE	full-splice_match	reference_match	0	0	0.01688266058917562	0	0	0	0	0	0	0
ENSG00000005302.19	ENST00000647857.1	TRUE	full-splice_match	reference_match	0.32495759272280417	0.2366159399743905	0.22805680919995877	0.22145744872036208	0.20555355462317101	0.16630015178215038	0.5682544347561679	0.6191996264575111	0.20347695096590565	0.8189958935120735
ENSG00000005302.19	ENST00000647869.1	TRUE	full-splice_match	reference_match	0	0	0	0	0	0	0	0	0	0
ENSG00000005302.19	ENST00000647985.1	TRUE	full-splice_match	reference_match	0	0	0	0	0	0	0.04443090089963623	0	0.02745510264306851	0
ENSG00000005302.19	ENST00000648013.1	TRUE	full-splice_match	reference_match	0	0	0	0	0	0	0	0	0	0
ENSG00000005302.19	ENST00000648120.1	TRUE	full-splice_match	mono-exon	0	0	0	0	0	0	0	0	0	0
ENSG00000005302.19	ENST00000648207.1	TRUE	full-splice_match	reference_match	0.10294624175854732	0.14224716995478287	0.05895195898279742	0.11810994938999668	0.144146669715443	0.15552505632059596	0.2061903890469474	0.18219090581105105	0.13483558490791264	0.052381409334399796
ENSG00000005302.19	ENST00000648287.1	TRUE	full-splice_match	reference_match	0	0	0	0	0	0	0	0	0	0
ENSG00000005302.19	ENST00000648545.1	TRUE	full-splice_match	reference_match	0	0	0	0	0	0	0	0	0	0
ENSG00000005302.19	ENST00000648614.1	TRUE	full-splice_match	reference_match	0	0.020225348575323973	0.021811228240217674	0	0	0	0.0318119826720545	0.027633990522969207	0	0
ENSG00000005302.19	ENST00000648656.1	TRUE	full-splice_match	reference_match	0	0	0	0	0	0	0	0	0	0
ENSG00000005302.19	ENST00000648692.1	TRUE	full-splice_match	reference_match	0	0	0	0	0	0	0	0	0	0
ENSG00000005302.19	ENST00000648889.1	TRUE	full-splice_match	reference_match	0.101607241339179	0.05453521640030969	0.11001679786442069	0.11037153995281772	0.19146914576085183	0.036393249002489185	0.02415549544390031	0.24473976674377168	0.15782995476853084	1.6909314989556995e-6
ENSG00000005302.19	ENST00000648918.1	TRUE	full-splice_match	reference_match	0	0	0	0	0	0	8.040087155728771e-5	0	0	0
ENSG00000005302.19	ENST00000649078.1	TRUE	full-splice_match	reference_match	3.084363920026826	2.173917054610631	2.9446581735984476	2.877770462257904	4.802421669752518	4.077225017641349	6.744030799207442	8.27536581571238	9.833687465750762	5.736288119493344
ENSG00000005302.19	ENST00000649130.1	TRUE	full-splice_match	reference_match	0	0	0	0	0	0	0	0	0	0
ENSG00000005302.19	ENST00000649271.1	TRUE	full-splice_match	reference_match	0	0	0	0	0	0	0	0	0.06144337355632499	0
ENSG00000005302.19	ENST00000649308.1	TRUE	full-splice_match	reference_match	0.326915687858327	0.22065425077705558	0.1960053222758729	0.4640476741615849	0.29877021202888815	0.6929552597560366	0.26123230966569594	0.4582595172573578	0.7550028249687963	0.265781352456121
ENSG00000005302.19	ENST00000649420.1	TRUE	full-splice_match	reference_match	0	0	0	0	0	0	0	0	0	0
ENSG00000005302.19	ENST00000649602.1	TRUE	full-splice_match	reference_match	0.969727023923585	0.6069373187686004	0.4635456824105592	0.7253039838286828	1.624831040375787	1.127098889618528	1.625907221455694	1.7145738698266881	0.8756724236332365	1.424662368708267
ENSG00000005302.19	ENST00000649649.1	TRUE	full-splice_match	reference_match	0.015451001025330792	0	0	0	0	0	0	0	0	0
ENSG00000005302.19	ENST00000649684.1	TRUE	full-splice_match	reference_match	0	0.0168188815911832	0	0	0	0.028044430233968173	0	0.04429757366480618	0.02131474667194298	0.025426521996112086
ENSG00000005302.19	ENST00000649685.1	TRUE	full-splice_match	reference_match	0	0	0	0	0	0	0	0	0	0
ENSG00000005302.19	ENST00000649785.1	TRUE	full-splice_match	reference_match	0	0	0	0	0	0	0	0	0	0
ENSG00000005302.19	ENST00000649797.1	TRUE	full-splice_match	reference_match	0	0	0	0	0	0	0	0	0	0
ENSG00000005302.19	ENST00000649851.1	TRUE	full-splice_match	reference_match	0.22669929541149028	0.12567043287959795	0.38811697956151	0.1604311328969706	0.37482152144214165	0.24184743063790273	0.22519595679302024	0.8166218221200897	0.38121449895783277	0.41385148971751323
ENSG00000005302.19	ENST00000649988.1	TRUE	full-splice_match	reference_match	0	0.03295034505094509	0	0.03506307376655197	0	0.041668782189749516	0	0.1518862078572079	0	0.11601813646972892
ENSG00000005302.19	ENST00000650050.1	TRUE	full-splice_match	reference_match	0	0	0	0	0	0	0	0	0	0
ENSG00000005302.19	ENST00000650106.1	TRUE	full-splice_match	reference_match	0	0	0	0	0	0	0	0	0	0
ENSG00000005302.19	ENST00000650215.1	TRUE	full-splice_match	reference_match	0	0.04146894505449233	0.12748921576956762	0	0.11759735633177767	0	0	0	0.0419890326356242	0.02541754922369353
ENSG00000005302.19	ENST00000650370.1	TRUE	full-splice_match	reference_match	0	0	0	0	0	0	0	0	0	0
ENSG00000005302.19	ENST00000650628.1	TRUE	full-splice_match	reference_match	0	0	0	0	0	0	0	0	0.020029255811914667	0
ENSG00000005339.15	ENST00000262367.10	TRUE	full-splice_match	reference_match	50.966880563449074	48.69078388850472	65.60205785478078	58.46687617771149	38.06358943989488	55.2840358252318	32.30369431331508	40.709443188151546	62.30860598424051	30.70136332166658
ENSG00000005339.15	ENST00000382070.7	TRUE	full-splice_match	reference_match	0.5711407422042846	0.7171907721821117	1.2100440726790533	0.9898311971159807	0.6737821527031703	0.8348930227825109	0.23695701768596542	0.2844408749560276	0.7581053519842482	0.14776311296908734
ENSG00000005339.15	ENST00000570939.2	FALSE	full-splice_match	reference_match	2.2559785897445908	2.085776680428953	4.56328140151644	2.906664213525877	1.7695105130279205	3.290726120992539	0.6585215004980712	0.51853456191844	0.5442386117042931	0.6245618938689294
ENSG00000005339.15	ENST00000571763.5	FALSE	full-splice_match	reference_match	0	0.059056896792365934	0.06219731159998876	0.024427861617725602	0	0	0.04371187996227974	0.08076346021999431	0.05997434537401995	0.0245888190066442
ENSG00000005339.15	ENST00000571826.5	TRUE	full-splice_match	reference_match	0	0.019685632293568196	0.04196475701126019	0.09867057268754786	0.028769290600497516	0	0.021855940189686042	0.02692115340666477	0.011577666569010969	0
ENSG00000005339.15	ENST00000572134.1	TRUE	full-splice_match	reference_match	0.02249602135942312	0	0.026630505199730117	0	0	0.09401628769995839	0	0	0.0683960221367958	0.0245888190066442
ENSG00000005339.15	ENST00000572569.1	FALSE	full-splice_match	reference_match	0	0.03937126452824396	0.04146487439984207	0.024427861617725602	0	0	0.02185593998113987	0.053842234864455926	0.0399828969160133	0
ENSG00000005339.15	ENST00000573517.6	TRUE	full-splice_match	reference_match	0.022611984496499694	0.14123192537095394	0.12439462319997752	0.2198507500518871	0.08630787180149255	0.09396552902756837	0.021855939624898818	0.05384230681332954	0.15993158762218984	0.122944095033221
ENSG00000005339.15	ENST00000573672.1	TRUE	full-splice_match	reference_match	0.13567190697899817	0.19728648491695772	0.2073243719999625	0.5374129555811071	0.23015432480398013	0.16443967579824464	0.15299157986797907	0.13460576703332386	0.21990593303487413	0.12294409503320615
ENSG00000005339.15	ENST00000574740.1	TRUE	full-splice_match	reference_match	0	0	0	0	0	0	0	0	0.021822599077426164	0
ENSG00000005339.15	ENST00000575237.2	TRUE	full-splice_match	reference_match	0	0	0	0	0	0	0	0	0	0
ENSG00000005339.15	ENST00000576720.1	FALSE	full-splice_match	reference_match	0.13569909189089252	0.11811379358473187	0.2902541207999475	0.19542289294180482	0.17289480347751274	0.0469827645146061	0.0655678199434196	0.24229038065998293	0.2398973814960798	0.0983552760265768
ENSG00000005339.15	ENST00000634839.1	FALSE	full-splice_match	reference_match	0	0	0	0	0	0	0	0	0.01999144845800665	0
ENSG00000005339.15	ENST00000635753.1	FALSE	full-splice_match	reference_match	0	0	0	0	0	0	0	0	0	0
ENSG00000005339.15	ENST00000635899.1	FALSE	full-splice_match	reference_match	0	0	0	0	0	0	0	0	0	0
ENSG00000005339.15	ENST00000635919.1	FALSE	full-splice_match	reference_match	0	0	0	0	0	0	0	0	0	0
ENSG00000005339.15	ENST00000636002.1	FALSE	full-splice_match	reference_match	0	0	0	0	0	0	0	0	0	0
ENSG00000005339.15	ENST00000636895.1	FALSE	full-splice_match	reference_match	0	0	0	0	0	0	0	0	0	0
ENSG00000005339.15	ENST00000637492.1	FALSE	full-splice_match	reference_match	0	0	0	0	0	0	0	0	0	0
ENSG00000005339.15	ENST00000638158.1	FALSE	full-splice_match	reference_match	0	0	0	0	0	0	0	0	0	0
ENSG00000005379.17	ENST00000268893.10	TRUE	full-splice_match	reference_match	0.5516107094912613	0.6344105227738035	2.607867308412377	1.2530668494611807	1.4820787949147565	0.7477392681550179	1.778455454788368	1.721469112618464	1.5935480971829519	1.214101982956175
ENSG00000005379.17	ENST00000343736.9	TRUE	full-splice_match	reference_match	0.5604826799416761	0.5317613265868392	0	0	0	0.6615486599019297	0.350221855332368	0	0	1.1400391310888744
ENSG00000005379.17	ENST00000577871.1	TRUE	full-splice_match	reference_match	0	0	0	0	0	0	0	0	0	0
ENSG00000005379.17	ENST00000578486.1	TRUE	full-splice_match	reference_match	0	0.059056896792365934	0.02073243719999625	0.024427861617725602	0	0.023491382256892093	0.08742375992454517	0.02692115340666477	0.01999144845800665	0
ENSG00000005379.17	ENST00000578511.5	TRUE	full-splice_match	reference_match	0	0	0	0	0	0	0	0	0	0
ENSG00000005379.17	ENST00000580669.6	TRUE	full-splice_match	reference_match	0.0490338216437	0.25609909018122434	0.33648003237239166	0.09980378315524847	0	0.03579471815823829	0.10468862523307926	0.22867100997500497	0.09955536071464181	0.40493050405629405
ENSG00000005379.17	ENST00000581675.5	TRUE	full-splice_match	reference_match	0.04585424107010603	0.10125169710264269	0.20590813782344178	0	0.09995799022839048	0.09833324837326426	0.1259597687493523	0.22913275255720392	0.04448192448478537	0.4954604420282622
ENSG00000005379.17	ENST00000581692.2	TRUE	full-splice_match	mono-exon	0.11472667480221141	0.12272097443317627	0.19094111459490948	0.18609438112252183	0.02904348848471444	0.048266582673523885	0.08853957378451235	0.10910159268546536	0.10174463352573297	0.30328542207019904
ENSG00000005379.17	ENST00000582679.1	FALSE	full-splice_match	reference_match	0.022611984496499694	0.039370901770242446	0.08292974879721389	0.048855723235451204	0	0.07047414670540514	0.02185593998113987	0.10760818847623672	0.05997434537401993	0.0245888190066442
ENSG00000005379.17	ENST00000583624.1	TRUE	full-splice_match	reference_match	0.14807086532352515	0.12546365545129373	0.3699096655989807	0.19541316111956686	0.02876929060049685	0.09969704529952761	0.109279699905699	0.10768461050744883	0.25977207218258597	0.08132773078353739
ENSG00000005379.17	ENST00000585149.1	FALSE	full-splice_match	reference_match	0	0	0	0	0	0	0	0	0	0
ENSG00000005381.9	ENST00000225275.4	TRUE	full-splice_match	reference_match	0.04522396899299939	0	0.06219731159998876	0.0732835848531768	0	0	0	0	0.01999144845800665	0
ENSG00000005381.9	ENST00000577220.1	FALSE	full-splice_match	reference_match	0	0	0	0	0	0	0	0	0	0
ENSG00000005381.9	ENST00000578493.2	TRUE	full-splice_match	reference_match	0	0	0	0	0	0	0	0	0	0
ENSG00000005381.9	ENST00000580005.1	TRUE	full-splice_match	reference_match	0	0	0	0	0	0	0	0	0	0
ENSG00000005381.9	ENST00000581022.1	TRUE	full-splice_match	reference_match	0	0	0	0	0	0	0	0	0	0
ENSG00000005381.9	ENST00000699291.1	TRUE	full-splice_match	reference_match	0	0	0	0	0	0	0	0	0	0
ENSG00000005381.9	ENST00000699292.1	TRUE	full-splice_match	reference_match	0	0	0	0	0	0	0	0	0	0
ENSG00000005421.9	ENST00000222381.8	TRUE	full-splice_match	reference_match	0.13567190697899817	0.0984281613206099	0.09038711730974414	0.19542289294180482	0	0.023491382256892093	0.02185593998113987	0	0.01999144845800665	0.028976014824862086
ENSG00000005421.9	ENST00000433729.1	TRUE	full-splice_match	reference_match	0	0	0.01327506869023713	0	0	0	0	0.08076346021999431	0	0.02020162318842631
ENSG00000005421.9	ENST00000462594.1	TRUE	full-splice_match	reference_match	0	0	0	0	0	0	0	0	0	0
ENSG00000005421.9	ENST00000470502.1	FALSE	full-splice_match	reference_match	0.06783595348949908	0	0.02073243719999625	0	0	0	0	0	0	0
ENSG00000005436.14	BambuTx1491	TRUE	incomplete-splice_match	5prime_fragment	0.4089042931229582	0.33608501358130294	0.6247009466661384	0.9116131616487494	0.577597624449284	0.331492298612096	0.3731133348544824	0.6837916426480496	0.3216170883844368	0.4705278546343869
ENSG00000005436.14	BambuTx1492	TRUE	novel_not_in_catalog	at_least_one_novel_splicesite	2.982680013902097	3.5894410305153235	3.9611483565243164	3.453689268898746	3.0566670902814668	2.5505777847474325	2.3848919788267837	1.7429848980378901	1.918931611649806	3.1427413679968748
ENSG00000005436.14	ENST00000321027.8	TRUE	full-splice_match	reference_match	39.88656748912061	26.974817181254398	28.94169205821426	36.65503780106225	32.62805308108436	25.049091605900223	25.490870491293467	26.941195272442805	26.82519929542715	26.307718896032114
ENSG00000005436.14	ENST00000409857.7	TRUE	full-splice_match	reference_match	2.197991580385364	1.1503751424576858	1.0734524973353252	1.2562328255974506	1.9115176903004578	1.5612293452466388	1.5646128955891232	1.6451768163127023	1.7905752467610279	2.1796984089518334
ENSG00000005436.14	ENST00000427862.1	TRUE	full-splice_match	reference_match	0	0	0	0	0	0	0	0	0	0
ENSG00000005436.14	ENST00000442309.5	FALSE	full-splice_match	reference_match	0.02345193666348297	0	0	0	0	0	0	0	0	0
ENSG00000005436.14	ENST00000470197.5	TRUE	full-splice_match	reference_match	0.2987108332608551	0.09077281494362525	0.4232101015519702	0.47206126378260677	0.2548468542966584	0.06140876342983459	0.16126673133837008	0.37311879278821597	0.3817820118019071	0.5269065743876222
ENSG00000005436.14	ENST00000470285.1	FALSE	full-splice_match	reference_match	0	0	0	0	0	0	0	0	0	0
ENSG00000005436.14	ENST00000470503.1	TRUE	full-splice_match	reference_match	7.721257190625593	8.011016136957497	7.772592411760179	8.939471392890134	5.185490466846316	5.672828980335974	6.1528161048213095	7.165824411929562	5.81583017354496	8.48386779144788
ENSG00000005436.14	ENST00000472230.5	TRUE	full-splice_match	reference_match	0	0.06409952804481905	0.06668633646118907	0.07744469556061964	0.06097846617867914	0	0.023472314361453618	0.0889224155535848	0.06587827375460674	0
ENSG00000005436.14	ENST00000486016.1	TRUE	full-splice_match	reference_match	0.08815909928401144	0.060190765416301896	0.09287810743902168	0.250608344996235	0.07096532683374109	0.11127317546754667	0.026374194612521266	0.18069445368961437	0.1582100462656261	0.08790647859160836
ENSG00000005436.14	ENST00000492826.1	TRUE	full-splice_match	reference_match	0	0	0	0	0	0	0	0	0	0
ENSG00000005436.14	ENST00000541687.5	TRUE	full-splice_match	reference_match	0.3896965412763779	0.43089513219271514	0.7268843653877856	0.967873094409435	0.4147444714927261	0.18103499682161223	0.300145782807331	0.2140307156336606	0.5258570945774746	0.2819702923687571
ENSG00000005448.17	BambuTx1482	TRUE	novel_in_catalog	intron_retention	3.9975351694004235	4.76336069517602	4.651067585674318	3.3562122688396534	2.0918487251200815	3.088037126553888	3.5595467168348907	4.137943368186142	4.028018536078065	6.854259679020148
ENSG00000005448.17	ENST00000348227.4	TRUE	full-splice_match	reference_match	29.475648584612276	46.50988402259877	28.561566795626604	37.199362976460066	18.680683009177116	21.074246183464595	35.11976713035431	41.10421905353385	33.10104840599872	38.04847496021061
ENSG00000005448.17	ENST00000409791.5	TRUE	full-splice_match	reference_match	0.022611984499154386	0.01976541809227241	0	0.02442786162083149	0	0.03183923472856899	0	0.08602348360329687	0.0994121028627756	0
ENSG00000005448.17	ENST00000461531.5	TRUE	full-splice_match	reference_match	0	0	0	0	0	0	0	0	0.01990796665169409	0
ENSG00000005448.17	ENST00000465134.5	TRUE	full-splice_match	reference_match	0.30565963977747274	0.6612125720211519	0.5774444590424902	1.1170475187300974	0.35805164190279576	0.3821624216681505	1.1412215267924721	0.5087176568218693	0.4258503937338031	0.3595097481816641
ENSG00000005448.17	ENST00000468778.5	TRUE	full-splice_match	reference_match	0.21358815024795955	0.5106359268353338	0.5821018284766655	0.4230569579363431	0.30347733930972665	0.48783036958837706	0.19877038067702174	0.4964419462114385	0.3525115024401684	0.24307341987295192
ENSG00000005448.17	ENST00000469321.5	TRUE	full-splice_match	reference_match	0.04031824355468368	0.17192498599128225	0.045531325021711325	0.18927123794527168	0	0	0	0	0.11787579575378791	0.10808694864190659
ENSG00000005448.17	ENST00000469932.5	TRUE	full-splice_match	reference_match	0	0	0	0	0	0	0	0	0	0
ENSG00000005448.17	ENST00000475328.5	TRUE	full-splice_match	reference_match	0	0	0	0.023975669094709346	0	0	0	0	0	0
ENSG00000005448.17	ENST00000480089.5	FALSE	full-splice_match	reference_match	0.15657077111209108	0.07740143492674012	0.06033106975189225	0.0969521981971678	0.11413794426295283	0.02339916242832181	0.21747975061221936	0.024204364928411243	0.058576479219116274	0.1454076763466727
ENSG00000005448.17	ENST00000482605.1	TRUE	full-splice_match	reference_match	1.049561368167729	0.8696944854558083	0.9058228177794726	1.1714322638283343	0.43010996736247326	0.869933737175335	0.2841271717973137	0.9698312823130327	0.6572548566737267	0.689465706042876
ENSG00000005448.17	ENST00000482880.5	FALSE	full-splice_match	reference_match	0	0	0	0	0	0	0	0	0	0
ENSG00000005448.17	ENST00000493982.5	TRUE	full-splice_match	reference_match	0	0	0	0	0	0	0	0	0	0
ENSG00000005469.12	ENST00000331536.8	TRUE	full-splice_match	reference_match	2.442094343283774	1.886239818363612	2.844845033324518	1.6746295073924315	1.2654781534082864	1.5713545678263172	1.92197414721645	5.931474049500296	3.6773231850224746	3.740346653025456
ENSG00000005469.12	ENST00000412227.6	TRUE	full-splice_match	reference_match	2.3742583544706606	2.5594323190757557	3.125038535297952	2.453679102794331	1.151142257033505	1.1745691128446045	1.464480734894927	3.8409046371190136	2.8787615295133016	2.6527462887020357
ENSG00000005469.12	ENST00000419147.6	TRUE	full-splice_match	reference_match	0	0.021874977604518567	0	0	0	0	0.0223595210287653	0	0	0
ENSG00000005469.12	ENST00000442291.1	TRUE	full-splice_match	reference_match	0	0.020777041175925295	0.021790782176446533	0	0	0.049550807899236986	0.022568173898816945	0	0.021101828148411515	0
ENSG00000005469.12	ENST00000469785.1	FALSE	full-splice_match	reference_match	0.022611984496499694	0	0	0	0	0	0	0.05384230681332954	0.0399828969160133	0.0245888190066442
ENSG00000005469.12	ENST00000479014.1	TRUE	full-splice_match	reference_match	0	0	0	0	0	0	0	0	0	0
ENSG00000005469.12	ENST00000488850.1	TRUE	full-splice_match	reference_match	0.022611984496499694	0	0	0	0	0	0	0	0	0.0245888190066442
ENSG00000005471.19	ENST00000265723.8	TRUE	full-splice_match	reference_match	0.47324838541584885	0.02071144467978505	0.07141789010493665	0.12436628175555604	0.21893990892631235	0.06978447758302721	0.14491358048284586	0.28541905862008793	0.4466684451987219	0.7317370890884461
ENSG00000005471.19	ENST00000359206.8	TRUE	full-splice_match	reference_match	0.05489787612521673	0	0.023889064151079158	0.11690132169551472	0	0	0	0	0.023921202816801723	0.028514058697806932
ENSG00000005471.19	ENST00000417608.1	FALSE	full-splice_match	reference_match	0	0	0.02073243719999625	0	0	0	0	0	0	0
ENSG00000005471.19	ENST00000440025.1	TRUE	full-splice_match	reference_match	0	0	0	0	0	0	0	0	0	0
ENSG00000005471.19	ENST00000453593.5	TRUE	full-splice_match	reference_match	0.8382062367455845	0.2889630132035516	0.3936959521110443	0.7210292936464487	0.5898356702684463	0.4712687574555377	0.7170159088595399	0.9779065978963764	0.8584621111268402	1.4870378500805452
ENSG00000005471.19	ENST00000467079.1	FALSE	full-splice_match	reference_match	0.022611984496499694	0	0	0	0	0.023491382256892093	0	0	0.05997434537401995	0
ENSG00000005471.19	ENST00000467983.1	FALSE	full-splice_match	reference_match	0	0	0.0414648743999925	0	0	0	0	0	0.01999144845800665	0
ENSG00000005471.19	ENST00000469770.1	TRUE	full-splice_match	reference_match	0	0	0	0	0	0	0	0	0.05997434537401995	0
ENSG00000005471.19	ENST00000473795.1	TRUE	full-splice_match	reference_match	0.09044793798599877	0.03937126452824396	0	0.17099503132407923	0	0	0.02185593998113987	0.05384230681332954	0.09995724229003325	0
ENSG00000005471.19	ENST00000643670.1	TRUE	full-splice_match	reference_match	0	0	0	0	0	0	0	0	0	0
ENSG00000005471.19	ENST00000644106.1	TRUE	full-splice_match	reference_match	0	0	0	0	0	0	0	0	0	0
ENSG00000005471.19	ENST00000649586.2	TRUE	full-splice_match	reference_match	0.5556661839158236	0.12340945192734695	0.31956214443279374	0.4545190767305656	0.37076533542563944	0.2576537616957662	0.38385908958258674	0.9980512296433767	0.510161498994248	1.7115108622029171
ENSG00000005483.23	BambuTx4716	TRUE	incomplete-splice_match	5prime_fragment	0	0	0	0	0	0	0	0	0	0
ENSG00000005483.23	ENST00000257745.9	TRUE	full-splice_match	reference_match	2.0513294919312783	1.1675116733941118	1.2754681349733297	1.1613614692249408	0.8758191189375665	0.9252016633358501	1.1636149592714162	0.9499112405302038	1.9178319381975715	0.9854912292145132
ENSG00000005483.23	ENST00000311117.8	TRUE	full-splice_match	reference_match	21.117654943141368	14.652797218635754	21.83176561275829	19.616065005765115	14.720523823558066	18.917024944284336	14.881718343391578	22.30754580994333	24.20358709579718	19.23191893077037
ENSG00000005483.23	ENST00000334884.9	TRUE	full-splice_match	reference_match	0.2655325047882378	0.5728838297986442	0.3880896524489712	0.5491567957512318	0	5.843594957431347	0.5713008086802691	0.7036975090683351	0	0.24065752585008918
ENSG00000005483.23	ENST00000415513.1	FALSE	full-splice_match	reference_match	0	0	0	0	0	0	0	0	0	0
ENSG00000005483.23	ENST00000468607.1	TRUE	full-splice_match	reference_match	0.11305992248249846	0.07874252905648792	0.10366218599998125	0.0732835848531768	0.11507716240199006	0.046982764513784185	0.08742375992455947	0.24229041677162003	0.13982953257580572	0.07376645701993259
ENSG00000005483.23	ENST00000473063.2	TRUE	full-splice_match	reference_match	23.39803404066541	18.560184835923145	28.342039362453093	26.338759743419715	18.42456885108397	17.228956746292408	23.527336909647453	35.582102723893406	23.77543285256901	31.996107018462066
ENSG00000005483.23	ENST00000474203.6	TRUE	full-splice_match	reference_match	2.053060188506507	1.3721768428989367	1.4964813999499302	2.210191945741548	2.066784941799339	1.795680099897776	1.197883770062767	1.6793423287339375	2.026393990304341	1.3125261500285068
ENSG00000005483.23	ENST00000476671.5	TRUE	full-splice_match	reference_match	0.612777393648073	0.6253389057877661	1.4342309263219732	1.6746066023778081	0.9175715092060244	0.7501140981809377	1.3543663551668454	1.2979508404874165	0.9661623668005603	2.836453988063231
ENSG00000005483.23	ENST00000478079.2	TRUE	full-splice_match	reference_match	1.0971855138556774	0.4494515118215576	0.6259822220982405	0.6294390882369129	0	0.9940656853031719	0.5099522025365328	1.5943184937015167	2.804086909849421	0.44069335373108764
ENSG00000005483.23	ENST00000478990.6	TRUE	full-splice_match	reference_match	0.14375850788130376	0.3538908734783113	0.30512030157791564	0.40142919051651366	0.15695354178904325	0.20128915690456511	0.2998883411364934	0.23540768878739474	0.3249716460284962	0.2651561150517339
ENSG00000005483.23	ENST00000479838.3	TRUE	full-splice_match	reference_match	9.14287278312188	8.96724136086013	10.699584939477996	14.715082190240192	10.771657153131217	7.893443081079595	7.365092071870276	6.332452031407917	7.821778906244192	7.190494512641295
ENSG00000005483.23	ENST00000480368.5	FALSE	full-splice_match	reference_match	0	0	0	0	0	0	0	0	0	0
ENSG00000005483.23	ENST00000482560.6	TRUE	full-splice_match	reference_match	0.048566681310381284	0.0637409483450739	0	0.026263600389526198	0.03081896964676954	0.07626062886334664	0	0.05637607821346684	0.08948511855464814	0.026486309422120897
ENSG00000005483.23	ENST00000485619.1	FALSE	full-splice_match	reference_match	0.09044793798599877	0.0984281613206099	0.06219731159998876	0.1465671697063536	0.2013850342034826	0.07047414677067627	0.0655678199434196	0.13460576703332386	0.1999144845800665	0.0983552760265768
ENSG00000005483.23	ENST00000495267.5	TRUE	full-splice_match	reference_match	4.780770556559039	4.906760248802659	3.9754275232251777	7.838761487923272	2.577017914926036	6.547809337220762	8.779461346522954	10.990154728082143	8.604145150464554	8.647197882799217
ENSG00000005483.23	ENST00000496191.1	TRUE	full-splice_match	reference_match	0	0	0.02073243719999625	0.04885158215678532	0.028769290599660435	0	0	0.10622839042420228	0	0
ENSG00000005483.23	ENST00000622386.2	TRUE	full-splice_match	reference_match	0	0	0	0	0	0	0	0	0	0
ENSG00000005483.23	ENST00000653259.1	FALSE	full-splice_match	reference_match	0.0904479379859085	0	0	0	0.05753858120083108	0.08067811886861147	0.0655678199434196	0	0.039982912631382754	0.0491776380132884
ENSG00000005483.23	ENST00000659776.1	FALSE	full-splice_match	reference_match	0	0	0	0	0	0	0	0	0	0
ENSG00000005483.23	ENST00000667857.1	TRUE	full-splice_match	reference_match	0.04558638341591928	0.020772179747859984	0.016930587321026338	0.0494942135564781	0.028963786422939095	0.07136308360570691	0.06606131954011546	0.05438873163923617	0.2047569875618255	0
ENSG00000005483.23	ENST00000671314.1	FALSE	full-splice_match	reference_match	0.04522396899308967	0.11811379358473187	0.12439462319997752	0.12213930808862801	0.08630787180165651	0.0602701746727411	0	0.10768461362665908	0.07996577811665714	0.0491776380132884
ENSG00000005483.23	ENST00000700336.1	TRUE	full-splice_match	reference_match	0.022677661167921165	0	0	0	0.11551465387900962	0	0.02195293067859758	0	0	0
ENSG00000005483.23	ENST00000700500.1	TRUE	full-splice_match	reference_match	0.2974847328261924	0.2770805464912434	0.6513041165439897	0.5188730837727671	0.4080658466414335	0.1418980271968503	0.31115486611354276	0.3542470264072628	0.4850273394161234	0.29679012819868994
ENSG00000005486.17	ENST00000006777.11	TRUE	full-splice_match	reference_match	58.69767972049681	37.312296824787616	51.957817771377684	58.28528241608509	83.8128608524753	69.65910538062927	72.31172551020283	79.4820099469448	72.91377159652914	91.10626780476684
ENSG00000005486.17	ENST00000318622.8	TRUE	full-splice_match	reference_match	19.765906497160653	11.803355675267788	11.918821245106313	16.439546272542003	18.69212156749039	17.705345266453964	14.740483444677244	15.011240132532787	18.34719061427149	12.781492499396323
ENSG00000005486.17	ENST00000428119.1	TRUE	full-splice_match	reference_match	0	0	0	0	0	0	0	0	0	0
ENSG00000005486.17	ENST00000454791.1	TRUE	full-splice_match	reference_match	0	0	0	0	0	0	0	0	0	0
ENSG00000005486.17	ENST00000466232.5	TRUE	full-splice_match	reference_match	0	0	0	0	0	0	0	0	0	0
ENSG00000005486.17	ENST00000467406.2	FALSE	full-splice_match	reference_match	0.15828387667233207	0.059056895721329765	0.18659193150470377	0.19542289293746712	0.1150771520094861	0.09396549532624407	0.1311356298868288	0.10768299154244013	0.0399828969160133	0.02458881791559857
ENSG00000005486.17	ENST00000468304.1	TRUE	full-splice_match	reference_match	0	0	0	0	0	0	0	0	0	0
ENSG00000005486.17	ENST00000468644.5	TRUE	full-splice_match	reference_match	0	0	0	0	0	0	0	0	0	0
ENSG00000005486.17	ENST00000476218.1	FALSE	full-splice_match	reference_match	0	0	0	0	0	0	0	0	0	0
ENSG00000005513.11	ENST00000293894.4	TRUE	full-splice_match	reference_match	2.4165613657266687	3.827803993916877	3.3429448551276235	2.027512514271225	1.9087836198409662	2.3429320861709098	2.4089641132627895	2.6703246091698145	3.104878266528032	1.6519858907683955
ENSG00000005513.11	ENST00000566034.2	TRUE	full-splice_match	reference_match	0.03508463709742009	0	0.1555922231604616	0	0.21675965981502576	0.03878667260458031	0.06650472688128649	0.07563303830999135	0.3334574423193058	0.06923143969669789
ENSG00000005513.11	ENST00000711625.1	TRUE	full-splice_match	reference_match	0.5698018680021256	0.21808945355695392	0.29858789149193493	0	0.24611266104743926	0.2307413750983219	0.23987616509638562	0	0.0768044406249133	0
ENSG00000005513.11	ENST00000711626.1	TRUE	full-splice_match	reference_match	0.14422995868374283	0.06840369572766314	0.07145041078624399	0	0	0	0	0	0.16328636680097125	0
ENSG00000005513.11	ENST00000711627.1	TRUE	full-splice_match	reference_match	0	0	0.1949823106330007	0	0.10250305093935565	0.04206606115499532	0.03850343238316077	0	0	0
ENSG00000005513.11	ENST00000711628.1	TRUE	full-splice_match	reference_match	0	0	0	0	0	0	0	0	0	0
ENSG00000005700.15	BambuTx4091	TRUE	incomplete-splice_match	3prime_fragment	0	0	0	0	0	0	0	0	0	0
ENSG00000005700.15	BambuTx4092	TRUE	incomplete-splice_match	5prime_fragment	0	0	0	0	0	0	0.04090741833994331	0	0	0
ENSG00000005700.15	BambuTx4093	TRUE	incomplete-splice_match	5prime_fragment	0	0	0	0	0	0	0	0	0	0
ENSG00000005700.15	ENST00000306270.12	TRUE	full-splice_match	reference_match	44.177038033936	45.112438476940255	49.405540615074315	45.69119812477829	44.22473483699474	60.03652772876345	40.48661374773329	51.64677978255416	66.76124906603623	51.25756079894253
ENSG00000005700.15	ENST00000369751.2	TRUE	full-splice_match	reference_match	0	0.06216823665129299	0	0	0	0	0	0	0	0.03836411975079508
ENSG00000005700.15	ENST00000445419.6	TRUE	full-splice_match	reference_match	0.05024253809313268	0.2909201732316722	0.44453277428571747	0.41834126996557147	0.32595725143699117	0.22268035949973838	0.09772743991726142	0.28232538116294714	0.37066835196034664	0.23063436108593577
ENSG00000005700.15	ENST00000471036.1	TRUE	full-splice_match	reference_match	0	0	0	0	0	0	0	0	0	0
ENSG00000005700.15	ENST00000503400.5	TRUE	full-splice_match	reference_match	0.02459009764306006	0.02153316395183675	0.07667063194301896	0.0587019338980549	0.030888245985414044	0.12422873170809819	0.028570196574689975	0	0.04422032269597552	0
ENSG00000005700.15	ENST00000503631.5	TRUE	full-splice_match	reference_match	0	0	0	0	0	0	0	0	0	0
ENSG00000005700.15	ENST00000505222.5	TRUE	full-splice_match	reference_match	0.07333884897701169	0.257004384257353	0.19090755847737684	0.23351372418611518	0.4147980694339113	0.0785104305519174	0.31648636395882923	0.27935660838228127	0.2140152475634177	0.162991805956497
ENSG00000005700.15	ENST00000508381.1	TRUE	full-splice_match	reference_match	0.09487560555390943	0.06274657009223317	0.06645057269467942	0.0521342744247758	0.06063029133092038	0.025668777850685314	0	0.05895780010365691	0.17445992147508796	0.05334062927400671
ENSG00000005700.15	ENST00000510291.5	TRUE	full-splice_match	reference_match	0	0.02171231606960699	0.06891720073062631	0	0	0.042097068599354213	0	0	0.022511113626367672	0
ENSG00000005700.15	ENST00000610980.4	TRUE	full-splice_match	reference_match	0.1255243339013241	0.1571136477947898	0.3548598519851218	0.15447063936762884	0.42723974420465705	0.12503589032219842	0.07515011805668108	0.17498726398003897	0.18388624928525332	0.09033875099622658
ENSG00000005801.18	BambuTx6317	TRUE	incomplete-splice_match	3prime_fragment	0.1675262832565218	0.02833059534128649	0.11881635346194976	0	0.037714228450882965	0.11542106476388779	0	0	0.11802984412448551	0.03351622077033974
ENSG00000005801.18	BambuTx6318	TRUE	incomplete-splice_match	5prime_fragment	0.47485167442649356	0.7283683937725132	0.24878924639995503	0.8794030182381217	0.4027700684069652	0.2349138225689209	0.3715509796793778	0.24229038065998293	0.33985462378611303	0.2456392386565829
ENSG00000005801.18	ENST00000005082.13	TRUE	full-splice_match	reference_match	5.4693350975510295	5.499382348652964	5.7457825252021975	5.2018433463736375	3.8965775568678342	4.273648652844691	3.669066935578948	3.8717553710539927	4.531378202088268	4.257853447924671
ENSG00000005801.18	ENST00000330692.11	TRUE	full-splice_match	reference_match	0	0	0	0	0	0	0	0	0	0
ENSG00000005801.18	ENST00000343338.11	TRUE	full-splice_match	reference_match	22.4174280806826	24.26911188224487	26.641179085829997	17.381077656615354	9.37005972375025	7.941557605098462	4.585959417687675	2.9673957110151528	4.444364205631349	2.720200896594701
ENSG00000005801.18	ENST00000354599.10	TRUE	full-splice_match	reference_match	49.58714303146177	37.0386605308274	55.83364629072088	38.81036841777915	26.098190145579558	28.238087138289288	21.416214550598312	22.490128418118964	18.440460742067028	26.438185924866687
ENSG00000005801.18	ENST00000399602.9	TRUE	full-splice_match	reference_match	3.3191368052728754	3.530235383767574	2.5803629887712964	2.6386227190656335	2.986860060786297	3.164411556493456	3.2373528274152457	2.4309192972085305	3.8479356747363824	2.1926250635596554
ENSG00000005801.18	ENST00000427810.6	TRUE	full-splice_match	reference_match	0	0	0	0	0	0	0	0	0.018488464451801925	0
ENSG00000005801.18	ENST00000429541.6	TRUE	full-splice_match	reference_match	6.172521892675053	6.3576087141764726	8.67516412370809	5.2087475205901574	2.9082850211159808	2.0292655983305012	1.4259167278689568	0.594105219207684	0.6997899227196507	0.9249047800889003
ENSG00000005801.18	ENST00000438262.6	TRUE	full-splice_match	reference_match	0.05068661900853421	0.0299056967304303	0.013882785236927396	0.0744189664192159	0	0.023517466780586055	0.020018555770452817	0	0	0
ENSG00000005801.18	ENST00000524857.5	TRUE	full-splice_match	reference_match	0	0	0	0	0	0	0	0	0	0
ENSG00000005801.18	ENST00000525313.6	TRUE	full-splice_match	reference_match	0	0	0	0	0	0	0	0	0	0
ENSG00000005801.18	ENST00000525502.5	FALSE	full-splice_match	reference_match	0	0.01969770691867132	0	0	0	0	0	0	0	0.024589085977361425
ENSG00000005801.18	ENST00000526501.5	TRUE	full-splice_match	reference_match	0.022613604449242236	0	0	0	0.028769443899984593	0	0.021855881099284234	0.026925424580689698	0	0
ENSG00000005801.18	ENST00000526540.5	TRUE	full-splice_match	reference_match	0	0	0	0	0	0	0	0	0	0
ENSG00000005801.18	ENST00000526598.1	TRUE	full-splice_match	reference_match	0	0	0	0	0	0	0	0	0	0
ENSG00000005801.18	ENST00000526601.5	TRUE	full-splice_match	reference_match	3.8127019575601193	5.160994232727865	4.021193125843328	3.701978056090093	2.337507203401195	2.0258690281886897	1.4022882794685658	1.404146130987624	1.5278020181945484	0.8472164010431958
ENSG00000005801.18	ENST00000527386.1	TRUE	full-splice_match	reference_match	0	0.019685632264180134	0	0	0	0	0	0	0	0
ENSG00000005801.18	ENST00000528218.5	TRUE	full-splice_match	reference_match	0.04525174440716505	0.12743818760537867	0.062395348866253315	0.024521726531932502	0.08637799629938876	0.047249525110841684	0	0.0812426629732379	0.07979739941588364	0
ENSG00000005801.18	ENST00000528410.5	TRUE	full-splice_match	reference_match	0	0	0.020816570887562474	0.024495017785672667	0	0.04713340289592046	0.021785394355580155	0.053923339143821386	0.020126940697844306	0.02461601117243021
ENSG00000005801.18	ENST00000528636.1	FALSE	full-splice_match	reference_match	0	0	0	0	0	0	0	0	0	0
ENSG00000005801.18	ENST00000528796.5	TRUE	full-splice_match	reference_match	0.15838183167874903	0.01968687567963109	0.06221122714632566	0.048886662952429126	0.08638325087737689	0.0469915702014838	0.04372863929882879	0.1886822046108906	0.019996548548091148	0.1229442523444474
ENSG00000005801.18	ENST00000529085.5	TRUE	full-splice_match	reference_match	0	0.019690575136753062	0.04147272058802531	0.02441688348600227	0	0	0.021862716545619183	0	0	0
ENSG00000005801.18	ENST00000529228.5	FALSE	full-splice_match	reference_match	0.022195951228169118	0.019392768978805847	0	0	0	0	0.021856204779892714	0	0	0
ENSG00000005801.18	ENST00000529678.5	TRUE	full-splice_match	reference_match	0	0	0	0	0	0	0	0	0	0
ENSG00000005801.18	ENST00000529789.5	FALSE	full-splice_match	reference_match	0	0	0	0	0	0	0	0	0	0
ENSG00000005801.18	ENST00000530643.5	TRUE	full-splice_match	reference_match	0	0	0	0	0	0	0	0	0	0
ENSG00000005801.18	ENST00000532539.1	TRUE	full-splice_match	reference_match	0	0	0	0	0	0	0	0	0	0
ENSG00000005801.18	ENST00000533036.5	FALSE	full-splice_match	reference_match	0	0	0	0	0	0	0	0.027021318454918637	0	0.04918560232921112
ENSG00000005801.18	ENST00000534569.5	TRUE	full-splice_match	reference_match	0	0.01968446924971556	0	0	0	0	0	0	0	0
ENSG00000005801.18	ENST00000618467.4	TRUE	full-splice_match	reference_match	0	0	0	0	0	0	0	0	0	0
ENSG00000005801.18	ENST00000620374.4	TRUE	full-splice_match	reference_match	3.6955676050498223	4.350096777312433	2.875590101515332	2.7488062525121486	2.7663273596497366	1.7564645074937462	1.2777224242422385	0.714845211529873	1.2530262758701707	0.4629426373963534
ENSG00000005801.18	ENST00000649622.1	TRUE	full-splice_match	reference_match	1.8840271097292915	2.7075233513857038	2.6710929822022607	2.98938193743455	2.1022883894329705	2.041897995441684	1.5630970919523721	1.6001514037388789	1.6631202334385817	0.7518026578395748
ENSG00000005810.20	BambuTx7657	TRUE	incomplete-splice_match	3prime_fragment	0	0	0	0	0	0	0	0	0.803125122626073	0.6362173846510558
ENSG00000005810.20	BambuTx7658	TRUE	incomplete-splice_match	3prime_fragment	0	0.496817189481215	0	0.6174760734328101	0	0.28100754907641096	0.6514069584709683	1.316426457179622	1.0984527138670859	0
ENSG00000005810.20	ENST00000357337.11	TRUE	full-splice_match	reference_match	2.87795099852341	3.6611626789869716	4.913378093483815	5.1207441524474655	3.818637516487464	4.892372541006451	3.8594168158339874	7.14128977586582	11.071958672789513	2.918484715767948
ENSG00000005810.20	ENST00000429715.1	TRUE	full-splice_match	reference_match	2.311427332731002	1.80572515952549	2.6890289773438822	1.453126566772964	3.460296334547341	2.62863479692165	1.646970753737351	1.626368065133727	2.1180699348007868	1.992862523652201
ENSG00000005810.20	ENST00000466564.3	TRUE	full-splice_match	reference_match	0.13623695796313975	0.17851813516075518	0.22884412073234342	0.17165311600742947	0.2027119097463283	0.09396552902756837	0.06570799038796973	0.21575481307596847	0.1402163030940852	0.12338972162267497
ENSG00000005810.20	ENST00000474882.2	TRUE	full-splice_match	reference_match	0	0	0	0	0	0	0	0	0	0
ENSG00000005810.20	ENST00000485061.2	TRUE	full-splice_match	reference_match	0	0	0	0	0	0	0	0	0	0
ENSG00000005810.20	ENST00000486679.3	TRUE	full-splice_match	reference_match	0	0	0	0.024724830457159775	0	0	0	0	0.020119316193900498	0
ENSG00000005810.20	ENST00000544440.7	TRUE	full-splice_match	reference_match	2.8264110979957136	4.24078991818152	7.450460474128042	3.145087001355441	1.830512342460101	2.7681463868868454	2.76246490847744	6.328994165407368	10.94947344051998	3.8503382258254484
ENSG00000005810.20	ENST00000682321.1	TRUE	full-splice_match	reference_match	1.594446914147592	1.5494462515967025	2.2482391233525543	1.6066653155629844	1.6357192389661535	2.2085657078006977	1.2816054097320235	1.2707381673349878	4.180339480098521	0.3717142041822005
ENSG00000005810.20	ENST00000683697.1	TRUE	full-splice_match	reference_match	2.7349402004365886	4.144919094681707	4.990070599418061	4.317974979108651	1.895978926846983	4.240046361332172	3.621933369066368	4.247457061192135	3.854877778107129	2.4406209005408828
ENSG00000005810.20	ENST00000683823.1	TRUE	full-splice_match	reference_match	0.7196514481811715	1.5395675589165774	1.1450604723106053	0.7513612297969616	0.12110707073881967	0.6656790147098967	0.7789918879075456	0.6434849108491288	1.5934991505222336	0.5288322566901678
ENSG00000005810.20	ENST00000684354.1	TRUE	full-splice_match	reference_match	0.3473558056144118	0.6400629478621579	1.1762310989790408	0.6954514230952669	0.528523265893054	0.6979371237576468	0.20412283863561476	0.459360084570415	0.275246955228003	0.573398984997429
ENSG00000005810.20	ENST00000695078.1	TRUE	full-splice_match	reference_match	0.9011301272666706	1.3610543374846116	1.9548475286794444	0.872025580667718	0.7085118898355982	0.2920538065722928	1.610555222174908	1.8986104769150516	2.019316937867521	1.158526980169641
ENSG00000005810.20	ENST00000695079.1	TRUE	full-splice_match	reference_match	0.6094443792417562	0.8148790649712866	1.2706077400392182	1.008160999287567	0.668697710626108	0.3024809674790141	1.2094847044041133	0.9258752203809273	1.355707788535084	0.9835460550030779
ENSG00000005810.20	ENST00000695080.1	TRUE	full-splice_match	reference_match	0	0	0	0	0	0	0.03728251724875875	0	0	0
ENSG00000005810.20	ENST00000695081.1	TRUE	full-splice_match	reference_match	0	0.10098220974935207	0.0508066158870717	0	0.1041347786696469	0.04493145952212559	0	0	0.10568115198706249	0
ENSG00000005810.20	ENST00000695082.1	TRUE	full-splice_match	reference_match	0	0.08773019415042944	0.17726242472046325	0.026138921705416932	0.06007521305820817	0.07808973676879433	0	0.02847025490763667	0.13202109617170724	0.07783531333664719
ENSG00000005810.20	ENST00000695083.1	TRUE	full-splice_match	reference_match	0.10771179147724941	0.3389920647595478	0.24724143120690456	0.27389834910379735	0.1705044538527059	0.0891865677100974	0.182923585782225	0.4020611441907827	0.5424704353230275	0.09767470581818814
ENSG00000005810.20	ENST00000695084.1	TRUE	full-splice_match	reference_match	0.022611984496499694	0.0984281613206099	0.2073243719999625	0.2069116364006401	0.028781236233344255	0.07047414677067627	0	0.18844807384665338	0.21990593303807315	0.07376645701993259
ENSG00000005810.20	ENST00000695085.1	FALSE	full-splice_match	reference_match	0	0	0	0	0.026164229323463895	0	0	0	0	0
ENSG00000005810.20	ENST00000695086.1	TRUE	full-splice_match	reference_match	0	0	0.0737695359668984	0	0	0	0.02364249565588671	0	0.024940703974783096	0.030516478144580073
ENSG00000005810.20	ENST00000695087.1	TRUE	full-splice_match	reference_match	0	0	0	0	0	0	0	0	0.01999144845800665	0
ENSG00000005810.20	ENST00000695088.1	FALSE	full-splice_match	reference_match	0	0.04055466926599183	0.04220031997910042	0	0	0.04786113142939006	0.04561940232281921	0.08329995406877501	0.040907528534465235	0.09837296524836706
ENSG00000005810.20	ENST00000695089.1	TRUE	full-splice_match	reference_match	0.3391797674474954	0.3740270130183176	0.6427055531998838	0.48855723235451204	0.4027700684069652	0.18793105805513674	0.3934069196605176	0.08076346021999431	0.6597177991142195	0.122944095033221
ENSG00000005810.20	ENST00000695090.1	TRUE	full-splice_match	reference_match	0.18378982409364886	0.06022912200970262	0.2538104867321214	0.22593052248897627	0.14792030022504948	0.04922502723619766	0.22043571257346517	0.219804227379217	0.38805217356403077	0.07477421799600621
ENSG00000005810.20	ENST00000695091.1	TRUE	full-splice_match	reference_match	0	0	0	0	0	0	0.11058709737985198	0.027455094396724014	0.04066705031431046	0
ENSG00000005810.20	ENST00000695092.1	TRUE	full-splice_match	reference_match	0.10037857860019164	0.1801206757233653	0.20828760410407252	0.12251259147127137	0.03181072720402107	0	0.08784232922146405	0.09260196754839274	0.10005884579866943	0.0756669571225323
ENSG00000005810.20	ENST00000695093.1	TRUE	full-splice_match	reference_match	0	0	0	0	0	0	0	0	0	0
ENSG00000005810.20	ENST00000695094.1	TRUE	full-splice_match	reference_match	0.15132788134393632	0.03781627267108185	0	0.024943718829612254	0	0	0	0.12496366541443488	0.304575991716133	0.0725245314903755
ENSG00000005810.20	ENST00000695095.1	TRUE	full-splice_match	reference_match	0.04542907961309923	0.19789405573882832	0.4860009359030835	0.24582151958303244	0.231166441776315	0.047188099714249795	0.2421561455501848	0.2709493640869176	0.18092455762746107	0.09877623366711219
ENSG00000005812.11	BambuTx7655	TRUE	novel_in_catalog	combination_of_known_splicesites	0.13567190697899806	0.17717069037709782	0.16585949759997	0.2931343394127072	0.23015432465817745	0.21142244031203447	0.21855943830071672	0.13460564463668198	0.1993706512388962	0.0491776380132884
ENSG00000005812.11	BambuTx7656	TRUE	novel_in_catalog	combination_of_known_junctions	1.9022534046712924	1.5534382879459046	1.5441638025967128	1.2073136404026121	3.955434203934254	3.0903989578728237	2.3154206904220622	2.0950812255897047	3.045175448418786	1.2128368220786625
ENSG00000005812.11	ENST00000355619.10	TRUE	full-splice_match	reference_match	24.135360980108324	19.5641196807962	24.330485731825025	19.65469836524516	31.21685306713519	26.919395966343977	30.970812688329357	35.8448693968272	35.02335965612892	25.22850164741792
ENSG00000005812.11	ENST00000417323.1	FALSE	full-splice_match	reference_match	0.022611984465912036	0	0	0	0.05753858120112167	0	0.04371187303090118	0.026921143233570453	0	0
ENSG00000005812.11	ENST00000470210.1	TRUE	full-splice_match	reference_match	0.022611984496499694	0	0	0	0	0	0	0	0	0
ENSG00000005812.11	ENST00000472949.1	FALSE	full-splice_match	reference_match	0	0	0	0	0	0	0	0	0	0
ENSG00000005812.11	ENST00000477982.2	TRUE	full-splice_match	reference_match	0.33884400876198306	0.28332177412286724	0.28455828626082635	0.5804247377767763	0.3499400249782883	0.3018959748911636	0.18650684139304183	0.3318747596801031	0.5249913779991977	0.15584671762508295
ENSG00000005812.11	ENST00000485797.2	TRUE	full-splice_match	reference_match	0	0	0	0	0	0	0	0	0	0
ENSG00000005844.19	ENST00000356798.11	TRUE	full-splice_match	reference_match	0	0.01851469067051677	0	0	0	0	0	0	0	0
ENSG00000005844.19	ENST00000358164.9	TRUE	full-splice_match	reference_match	0	0	0	0	0	0	0	0	0	0
ENSG00000005844.19	ENST00000433423.2	TRUE	full-splice_match	reference_match	0	0	0	0	0	0	0	0	0	0
ENSG00000005844.19	ENST00000562020.1	FALSE	full-splice_match	reference_match	0	0.059056896792365934	0.02073243719999625	0	0	0	0.04371187996227974	0.05384230681332954	0	0.0245888190066442
ENSG00000005844.19	ENST00000562652.1	TRUE	full-splice_match	reference_match	0	0	0	0	0	0	0	0	0	0
ENSG00000005844.19	ENST00000562857.5	TRUE	full-splice_match	reference_match	0	0	0	0	0	0	0	0	0	0
ENSG00000005844.19	ENST00000563615.5	FALSE	full-splice_match	reference_match	0	0	0	0	0	0	0	0	0	0
ENSG00000005844.19	ENST00000564632.1	TRUE	full-splice_match	reference_match	0	0	0	0	0	0	0	0	0	0
ENSG00000005844.19	ENST00000564935.1	FALSE	full-splice_match	reference_match	0	0	0	0	0	0	0	0	0	0.0034517660463886596
ENSG00000005844.19	ENST00000565348.5	TRUE	full-splice_match	reference_match	0	0	0	0	0	0	0	0	0	0
ENSG00000005844.19	ENST00000565864.5	TRUE	full-splice_match	reference_match	0	0	0	0	0	0	0	0	0	0
ENSG00000005844.19	ENST00000566149.1	TRUE	full-splice_match	reference_match	0	0	0	0	0	0	0	0	0	0
ENSG00000005844.19	ENST00000566267.1	FALSE	full-splice_match	reference_match	0	0	0	0	0	0	0	0	0	0
ENSG00000005844.19	ENST00000568012.5	TRUE	full-splice_match	reference_match	0	0	0	0	0	0	0	0	0	0
ENSG00000005844.19	ENST00000568926.5	TRUE	full-splice_match	reference_match	0	0	0	0	0	0	0	0	0	0
ENSG00000005844.19	ENST00000568987.1	TRUE	full-splice_match	reference_match	0	0	0	0	0	0	0	0	0	0
ENSG00000005844.19	ENST00000569725.1	FALSE	full-splice_match	reference_match	0	0	0	0	0	0	0	0	0	0
ENSG00000005844.19	ENST00000676652.1	TRUE	full-splice_match	reference_match	0.6331355659019914	1.3976798907526604	0.7878326135998576	0.7816915717672193	0.028769290600497516	0	1.289406498697254	0.699949988573284	0.1199486907480399	0.168780444254117
ENSG00000005844.19	ENST00000677830.1	TRUE	full-splice_match	reference_match	0	0	0	0	0	0	0	0	0	0
ENSG00000005844.19	ENST00000678203.1	TRUE	full-splice_match	reference_match	0	0.020856573857727188	0	0	0	0	0.021949900171138084	0	0.01999144845800665	0.04906716075929214
ENSG00000005844.19	ENST00000678574.1	TRUE	full-splice_match	reference_match	0.04522396899299939	0.01968563226412198	0	0	0	0	0	0.02692115340666477	0	0
ENSG00000005844.19	ENST00000679323.1	TRUE	full-splice_match	reference_match	0	0	0	0	0	0	0	0	0	0
ENSG00000005882.12	ENST00000007708.7	TRUE	full-splice_match	reference_match	0	0.047904358566926465	0.11506905028418479	0.02924095484707697	0.11115159986030992	0.060810828848347605	0.12891272041601143	0.13080777040487443	0.026564639882136438	0.13124172429887876
ENSG00000005882.12	ENST00000503076.1	FALSE	full-splice_match	reference_match	0	0	0	0	0	0	0.08742375992455947	0	0.01999144845800665	0.07376645701993259
ENSG00000005882.12	ENST00000503176.6	TRUE	full-splice_match	reference_match	11.13374180026628	11.715288992512646	14.876478546823448	9.996007192005862	20.15375370961404	17.506631579390138	27.748541063563376	28.14977302901039	22.721180064892362	28.680728646972103
ENSG00000005882.12	ENST00000503614.5	FALSE	full-splice_match	reference_match	0	0	0	0	0	0	0	0	0	0
ENSG00000005882.12	ENST00000505440.5	FALSE	full-splice_match	reference_match	0	0	0	0	0	0	0	0	0	0
ENSG00000005882.12	ENST00000505897.5	TRUE	full-splice_match	reference_match	0.9044793798598666	0.7677396583007572	0.49757849279991007	0.7328358606618317	1.3521566582221578	1.315517406377171	3.6499419850095762	2.772878800886125	1.3594184948103587	0.8851974842284197
ENSG00000005882.12	ENST00000506242.5	FALSE	full-splice_match	reference_match	0	0	0	0	0	0	0	0	0	0
ENSG00000005882.12	ENST00000506647.1	TRUE	full-splice_match	reference_match	0	0	0	0	0	0	0	0	0.01999144845800665	0
ENSG00000005882.12	ENST00000508030.5	FALSE	full-splice_match	reference_match	0	0	0	0	0	0	0	0	0	0
ENSG00000005882.12	ENST00000508960.1	TRUE	full-splice_match	reference_match	0.15828389147549785	0.1968563226412198	0.5183109299999064	0.09771144647090241	0.28769290600500586	0.07047414677067627	0.08742375992455947	0.08076346021999431	0.25988882995408646	0.07376645701993259
ENSG00000005882.12	ENST00000510219.2	FALSE	full-splice_match	reference_match	0	0	0	0	0	0	0	0	0	0
ENSG00000005882.12	ENST00000511026.1	FALSE	full-splice_match	reference_match	0.04522396899299939	0.01968563226412198	0.02073243719999625	0	0	0	0	0	0.01999144845800665	0
ENSG00000005882.12	ENST00000512204.5	TRUE	full-splice_match	reference_match	0	0	0	0	0	0	0	0	0	0
ENSG00000005882.12	ENST00000512238.1	FALSE	full-splice_match	reference_match	0	0	0	0	0	0	0	0	0	0
ENSG00000005882.12	ENST00000515040.5	FALSE	full-splice_match	reference_match	0	0	0	0	0	0	0	0	0	0
ENSG00000005882.12	ENST00000614357.4	TRUE	full-splice_match	reference_match	0.053871448494828444	0.10145179559694789	0.24828940263625726	0.05980359530667577	0.13875711318055478	0.12832028355490707	0.22799662357883457	0.25795360787398947	0.08163765850092104	0.2625192799311388
ENSG00000005884.18	ENST00000007722.11	TRUE	full-splice_match	reference_match	0	0	0	0	0.02897785947349858	0	0	0	0	0
ENSG00000005884.18	ENST00000320031.13	TRUE	full-splice_match	reference_match	7.452982714140307	17.836093292322087	6.962321551523391	7.3871587067909	6.0239699927689605	13.06136963240829	26.225638948075094	21.873997534206694	22.257044042206132	13.99103801478055
ENSG00000005884.18	ENST00000504417.1	FALSE	full-splice_match	reference_match	0	0	0	0	0	0	0	0	0	0
ENSG00000005884.18	ENST00000505306.5	TRUE	full-splice_match	reference_match	0	0.08285355560994273	0	0.10011262989690145	0.011026753877625244	0.05292026241039978	0.12584681838865897	0.12377718217346836	0	0
[truncated: 263,331 more rows]
